# Supplementary material for: Irrespective of Plaque Activity, Multiple Sclerosis Brain Periplaques Exhibit Alterations of Myelin Genes and a TGF-Beta Signature
Source: Int J Mol Sci. 2022 Nov 30;23(23):14993. doi: 10.3390/ijms232314993 (PMC9738407; doi:10.3390/ijms232314993)
Supplement: Supplementary file 1 [file ijms-23-14993-s001.zip › Table S1 to S9.xlsx]

## Sheet: Table S1
Lists of up-regulated genes in rims of chronic active lesions (Rims CA), periplaques surrounding active lesions (active PP) and periplaques surrounding silent lesions (silent PP)
Compasions were performed with white matter samples derived from control subjects
Only genes exhibiting a fold change > 1.2 and an adjusted p-value < 0.05 were retained
Rim CA	Active PP	Silent PP
A2M	AAK1	AAK1
AAK1	AASDHPPT	AATF
ABCA1	ABCA1	ABCA1
ABCB7	ABCA11P	ABCA11P
ABCC3	ABCB7	ABCB1
ABCC4	ABCC9	ABCB7
ABCC9	ABCE1	ABCC9
ABHD15	ABHD3	ABCD3
ABHD3	ABI1	ABCE1
ABI1	ABL2	ABHD3
ABI3	ABLIM1	ABHD4
ABI3BP	ACADM	ABHD5
ABL2	ACAN	ABI3BP
ABLIM1	ACAP2	ABL2
ACADL	ACBD3	ACADM
ACADM	ACBD5	ACAN
ACAN	ACO1	ACAP2
ACAP2	ACOT13	ACAT1
ACBD5	ACPL2	ACBD3
ACOT1	ACSL4	ACBD5
ACOT13	ACSS3	ACER3
ACOT9	ACTL6A	ACOT13
ACP5	ACTR2	ACP1
ACSM5	ACTR3	ACSS3
ACSS3	ACVR1	ACTL6A
ACTB	ACVR1C	ACTR2
ACTL6A	ACVR2A	ACTR3
ACTN1	ADAM10	ACTR6
ACTR2	ADAM17	ACVR1C
ACTR3	ADAM20	ACVR2A
ADAM10	ADAM32	ACVR2B
ADAM17	ADAMTS3	ADAM10
ADAM20	ADCY8	ADAM17
ADAM28	ADIPOR1	ADAM20
ADAM32	ADK	ADIPOR1
ADAP2	ADNP	ADM2
ADCY7	ADNP2	ADNP
ADCY8	ADORA3	ADNP2
ADIPOR1	ADPGK	ADPGK
ADORA3	AEBP2	AEBP2
ADPGK	AFF1	AFF1
ADPRH	AFTPH	AFF4
ADRB2	AGFG1	AFTPH
AEBP1	AGK	AGFG1
AEBP2	AGPS	AGK
AEN	AHCTF1	AGPAT5
AFF1	AHR	AGPS
AFF4	AHSA2	AHCTF1
AFTPH	AIG1	AHCYL1
AGFG1	AK2	AHNAK2
AGPAT2	AK3	AHR
AGPAT5	AK4	AIG1
AHCTF1	AKAP10	AK2
AHCYL1	AKAP11	AK3
AHNAK	AKAP6	AK4
AHNAK2	AKAP9	AKAP10
AHR	AKIRIN2	AKAP11
AHSA2	AKIRIN2-AS1	AKAP9
AIF1	AKTIP	AKD1
AJUBA	ALDH18A1	AKIRIN2
AK4	ALDH1L2	AKIRIN2-AS1
AKAP10	ALDH3A2	AKTIP
AKAP13	ALDH9A1	ALCAM
AKAP9	ALG10	ALDH1A2
AKIRIN2-AS1	ALG10B	ALDH1L2
AKR1B1	ALG11	ALDH3A2
AKR1C3	ALG13	ALDH9A1
ALDH18A1	ALKBH1	ALG10B
ALDH1L2	ALKBH8	ALG11
ALDH3A2	ALMS1P	ALG13
ALDH9A1	ALOX5AP	ALK
ALG11	ALPK3	ALKBH8
ALG13	AMD1	ALMS1
ALK	AMFR	ALMS1P
ALKBH8	AMMECR1	AMD1
ALMS1P	AMMECR1L	AMFR
ALOX15B	ANAPC1	AMIGO2
ALOX5	ANAPC10	AMMECR1
ALOX5AP	ANAPC13	AMMECR1L
ALPK1	ANGPT1	AMOT
ALPK3	ANK2	AMZ2P1
AMD1	ANK3	ANAPC1
AMFR	ANKRD12	ANGPT1
AMICA1	ANKRD13C	ANGPT4
AMIGO2	ANKRD17	ANKLE2
AMMECR1L	ANKRD26	ANKRD10
AMZ2	ANKRD32	ANKRD12
ANG	ANKRD46	ANKRD13A
ANGPT1	ANKRD49	ANKRD13C
ANKFN1	ANKRD50	ANKRD17
ANKHD1-EIF4EBP3	ANO6	ANKRD18B
ANKLE2	ANP32E	ANKRD20A8P
ANKRD10	ANTXR2	ANKRD26
ANKRD12	ANXA1	ANKRD27
ANKRD26	ANXA2	ANKRD33
ANKRD27	ANXA2P1	ANKRD36
ANKRD33	ANXA5	ANKRD36B
ANKRD36	ANXA7	ANKRD36BP2
ANKRD36B	AP1G1	ANKRD44
ANKRD49	AP1S2	ANKRD49
ANKRD57	AP3M1	ANKRD57
ANKRD58	AP3S1	ANLN
ANKRD6	APC	ANO10
ANO10	APH1B	ANO6
ANO6	API5	ANP32A
ANP32D	APOC1	ANP32D
ANP32E	APOE	ANP32E
ANTXR1	APOL6	ANTXR1
ANTXR2	APOPT1	ANTXR2
ANXA1	APPL1	ANXA1
ANXA11	APPL2	ANXA2
ANXA2	AQP4	ANXA2P1
ANXA2P1	AQR	ANXA4
ANXA2P3	AR	ANXA5
ANXA4	ARFGAP3	ANXA7
ANXA5	ARFIP1	AP1G1
ANXA7	ARHGAP12	AP1S2
AOAH	ARHGAP18	AP3M1
AP1S2	ARHGAP19	AP3S1
AP3S1	ARHGAP24	APC
APAF1	ARHGAP25	APH1B
APBB1IP	ARHGAP42	API5
APC	ARHGAP5	APIP
APH1B	ARHGAP6	APOC1
APLNR	ARHGEF26	APOPT1
APLP2	ARHGEF3	APPL1
APOBEC3F	ARID1B	APPL2
APOBEC3G	ARID4A	APTX
APOBR	ARID4B	AQR
APOC1	ARID5B	AR
APOE	ARL13B	ARCN1
APOL6	ARL2BP	ARFGAP3
APOPT1	ARL5A	ARFIP1
APPL1	ARL5B	ARHGAP11B
APPL2	ARL6IP5	ARHGAP19
APRT	ARL6IP6	ARHGAP42
AQP4	ARMC1	ARHGAP5
AQR	ARMC8	ARHGAP6
AR	ARMCX3	ARHGEF10
ARFGAP3	ARPC2	ARHGEF35
ARFIP1	ARPC3	ARID1B
ARHGAP12	ARPC5	ARID4A
ARHGAP15	ARSK	ARID4B
ARHGAP18	ASAP1	ARID5B
ARHGAP19	ASAP1-IT1	ARIH1
ARHGAP24	ASAP3	ARL13B
ARHGAP25	ASB7	ARL2BP
ARHGAP30	ASCC3	ARL5A
ARHGAP31	ASNSD1	ARL5B
ARHGAP42	ASPH	ARL6IP5
ARHGAP5	ASTE1	ARL6IP6
ARHGAP6	ASXL2	ARMC1
ARHGAP9	ASXL3	ARMC3
ARHGDIB	ATF1	ARMC8
ARHGEF10	ATF2	ARMCX3
ARHGEF10L	ATF7IP	ARNT
ARHGEF35	ATG12	ARPC2
ARHGEF40	ATG5	ARPC3
ARHGEF5	ATG7	ARPC5
ARID1B	ATMIN	ARRDC3
ARID4A	ATP11B	ARRDC4
ARIH1	ATP11C	ARSK
ARL11	ATP13A3	ART3
ARL13B	ATP1B2	ASAP1
ARL2BP	ATP2B4	ASAP1-IT1
ARL5A	ATP5E	ASAP3
ARL5B	ATP6AP2	ASB7
ARL6IP6	ATP6V0E1	ASCC3
ARMC8	ATP6V1C2	ASH1L
ARNT	ATP6V1G1	ASNSD1
ARPC2	ATP7A	ASPH
ARPC3	ATP8B4	ASTE1
ARPC5	ATP8B5P	ASXL2
ARRB2	ATPBD4	ATAD5
ARRDC4	ATRX	ATE1
ARSB	ATXN1	ATF1
ARSD	ATXN7L1	ATF2
ARSK	AUTS2	ATF7IP
ASAH1	AXL	ATG12
ASAP1	AZI2	ATG5
ASAP1-IT1	B2M	ATG7
ASAP3	B3GNT5	ATM
ASB10	BAALC	ATMIN
ASB7	BACE2	ATP11B
ASCC3	BACH1	ATP11C
ASCL2	BACH2	ATP13A3
ASH1L	BAGE4	ATP6AP2
ASNSD1	BARD1	ATP6V1C2
ASPH	BAZ1A	ATP7A
ASS1	BBS10	ATP8B5P
ASXL2	BBS4	ATPBD4
ATAD5	BBS7	ATRX
ATF1	BBX	ATXN1
ATF2	BCCIP	ATXN3
ATF7	BCL2	ATXN7L1
ATF7IP	BCL2A1	AURKAPS1
ATG10	BCL6	AZI2
ATG12	BCLAF1	B3GALNT2
ATG7	BCOR	B3GNT2
ATL2	BDP1	B3GNT5
ATL3	BECN1	BAALC
ATM	BET1	BACE2
ATMIN	BICD1	BACH1
ATP11B	BICD2	BACH2
ATP11C	BIRC2	BAGE
ATP13A3	BLID	BAGE4
ATP1B2	BLM	BAHD1
ATP2B4	BLZF1	BARD1
ATP6V1F	BMI1	BAZ1A
ATP7A	BMP2K	BBS10
ATP8B4	BMPR1A	BBS4
ATP8B5P	BMPR1B	BBS9
ATPBD4	BNC2	BBX
ATRX	BOD1L	BCAS3
ATXN10	BORA	BCCIP
ATXN3	BRAP	BCL2
ATXN7L1	BRCC3	BCL2L13
AURKAPS1	BRIX1	BCL6
AXL	BRWD1	BCLAF1
AZI2	BRWD3	BCOR
B2M	BTBD7	BEST3
B3GALNT2	BTG1	BET1
B3GNT5	BTN2A3P	BICD1
B4GALT1	BTN3A1	BICD2
B4GALT4	BTNL2	BIRC2
BAALC	BUB3	BLID
BACE2	BZW1	BLZF1
BACH1	C10orf12	BMI1
BAGE4	C10orf137	BMP2K
BAHD1	C10orf26	BMPR1A
BARD1	C11orf46	BNC2
BATF	C11orf61	BNIP2
BATF2	C12orf23	BOD1L
BAZ1A	C12orf29	BOD1P
BAZ1B	C12orf35	BRAF
BBOX1	C12orf4	BRAP
BBS4	C12orf5	BRCC3
BCAP31	C12orf59	BRIX1
BCL2	C12orf65	BROX
BCL2A1	C14orf118	BRWD1
BCL2L13	C14orf135	BRWD3
BCL6	C14orf142	BTBD7
BCLAF1	C14orf166	BTBD8
BCOR	C14orf167	BTC
BECN1	C14orf37	BTG1
BEND7	C14orf45	BTN2A1
BET1	C15orf38	BTN2A3P
BHLHE41	C15orf5	BTN3A1
BICD1	C15orf57	BUB3
BICD2	C16orf72	BZW1
BIN2	C16orf87	C10orf105
BIRC2	C17orf48	C10orf107
BIRC7	C17orf57	C10orf12
BLID	C17orf80	C10orf26
BLNK	C17orf87	C11orf30
BLVRB	C18orf25	C11orf46
BLZF1	C18orf54	C11orf54
BMF	C18orf55	C11orf57
BMI1	C19orf2	C11orf61
BMP2K	C19orf42	C11orf63
BMPR1A	C1D	C12orf11
BMPR1B	C1orf109	C12orf28
BNC2	C1orf110	C12orf29
BNIP2	C1orf124	C12orf35
BOD1L	C1orf52	C12orf4
BORA	C1S	C12orf45
BRAF	C20orf94	C12orf5
BRAP	C21orf62	C12orf51
BRCC3	C2orf27A	C12orf60
BRI3	C2orf44	C12orf63
BRIX1	C2orf47	C12orf65
BRK1	C2orf49	C14orf1
BROX	C3orf38	C14orf118
BRWD1	C3orf58	C14orf135
BRWD3	C4orf52	C14orf149
BST2	C5orf24	C14orf166
BTBD7	C5orf25	C14orf167
BTC	C5orf28	C14orf37
BTG1	C5orf30	C14orf41
BTK	C5orf32	C14orf45
BTN2A1	C5orf41	C15orf33
BTN2A2	C5orf42	C15orf38
BTN2A3P	C5orf51	C15orf41
BTN3A1	C6orf186	C15orf44
BTN3A2	C6orf204	C15orf5
BTNL2	C6orf211	C15orf57
BZW1	C6orf62	C15orf63
C10orf105	C7orf11	C16orf72
C10orf107	C7orf23	C16orf87
C10orf11	C7orf54	C17orf105
C10orf116	C7orf60	C17orf48
C10orf12	C8orf48	C17orf57
C10orf125	C8orf58	C17orf80
C10orf137	C8orf59	C17orf85
C10orf2	C8orf74	C18orf25
C10orf26	C8orf83	C18orf54
C10orf28	C9orf102	C18orf55
C11orf45	C9orf123	C19orf2
C11orf61	C9orf156	C19orf42
C11orf63	C9orf21	C1D
C11orf75	C9orf3	C1GALT1
C12orf11	C9orf5	C1orf109
C12orf28	CAB39	C1orf110
C12orf35	CAB39L	C1orf114
C12orf4	CACHD1	C1orf124
C12orf5	CALCRL	C1orf140
C12orf59	CALU	C1orf141
C12orf63	CAMK2D	C1orf201
C12orf65	CAMSAP1	C1orf21
C14orf118	CANX	C1orf27
C14orf135	CAP1	C1orf52
C14orf142	CAPG	C1orf9
C14orf149	CAPN2	C20orf111
C14orf166	CAPN7	C20orf141
C14orf167	CAPS2	C20orf94
C14orf37	CAPZA1	C20orf96
C14orf41	CAPZA2	C21orf62
C14orf43	CARD17	C21orf71
C14orf45	CARD6	C21orf88
C15orf38	CASC2	C21orf91
C15orf39	CASK	C22orf31
C15orf48	CASP1	C22orf34
C15orf5	CASP3	C2orf27A
C15orf57	CASP7	C2orf43
C15orf63	CASP8AP2	C2orf44
C16orf54	CAST	C2orf73
C16orf72	CAT	C2orf74
C16orf74	CBL	C3orf15
C16orf87	CBLB	C3orf19
C17orf48	CBWD5	C3orf38
C17orf57	CBX1	C3orf58
C17orf80	CBX3	C3orf70
C17orf87	CBX5	C4orf21
C18orf54	CCDC104	C4orf33
C18orf55	CCDC109B	C4orf39
C19orf2	CCDC117	C4orf43
C19orf42	CCDC121	C5orf24
C1D	CCDC126	C5orf25
C1orf109	CCDC132	C5orf28
C1orf110	CCDC144A	C5orf30
C1orf114	CCDC148	C5orf32
C1orf124	CCDC150	C5orf41
C1orf162	CCDC23	C5orf42
C1orf192	CCDC41	C5orf44
C1orf195	CCDC47	C5orf51
C1orf21	CCDC50	C5orf56
C1orf52	CCDC59	C6orf174
C1orf54	CCDC6	C6orf186
C1orf85	CCDC75	C6orf204
C1QA	CCDC80	C6orf211
C1QB	CCL2	C6orf47
C1QC	CCNC	C6orf62
C1R	CCND2	C6orf89
C1RL	CCNG1	C7orf11
C1S	CCNJ	C7orf25
C2	CCNT1	C7orf49
C20orf141	CCNT2	C7orf54
C20orf94	CCPG1	C8orf58
C21orf62	CCR1	C8orf59
C21orf63	CCRL2	C8orf74
C21orf88	CCT2	C8orf83
C21orf96	CCT6A	C9orf102
C22orf34	CCT8	C9orf156
C2orf43	CD180	C9orf21
C2orf49	CD200	C9orf30
C2orf65	CD276	C9orf47
C2orf73	CD33	C9orf72
C3	CD44	CA5B
C3AR1	CD53	CAB39
C3orf19	CD55	CAB39L
C4B	CD58	CACHD1
C4orf21	CD63	CACYBP
C5AR1	CD68	CADM1
C5orf25	CD83	CALCRL
C5orf28	CD84	CALD1
C5orf32	CDC23	CALR
C5orf41	CDC42	CALU
C5orf56	CDC5L	CAMK2D
C5orf63	CDC73	CAMKMT
C6orf106	CDCP1	CAMSAP1
C6orf186	CDH19	CAMSAP2
C6orf192	CDH2	CANX
C6orf204	CDK12	CAP1
C6orf47	CDK4	CAPN7
C6orf62	CDK7	CAPS2
C7orf11	CDK8	CAPZA1
C7orf23	CDKAL1	CARD6
C7orf49	CDYL	CARKD
C7orf52	CEACAM20	CASC2
C7orf54	CEBPG	CASK
C8orf34	CEBPZ	CASP10
C8orf48	CELF2	CASP3
C8orf58	CENPO	CASP8AP2
C8orf59	CENPT	CAST
C9orf102	CEP120	CASZ1
C9orf156	CEP170	CAT
C9orf21	CEP350	CBFA2T2
C9orf3	CEP57L1	CBL
C9orf30	CEP63	CBLB
C9orf47	CEP76	CBWD5
CA5B	CEP78	CBX1
CAB39	CEP95	CBX3
CAB39L	CEP97	CBX5
CALCRL	CEPT1	CC2D2A
CALHM2	CERS6	CCDC102B
CALR	CETN2	CCDC104
CALU	CFI	CCDC109B
CAMK2D	CGGBP1	CCDC11
CAMKMT	CGRRF1	CCDC112
CAMSAP2	CHD1	CCDC117
CANX	CHD6	CCDC121
CAP1	CHD9	CCDC125
CAPG	CHI3L1	CCDC126
CAPN2	CHI3L2	CCDC136
CAPN5	CHIC1	CCDC14
CARD16	CHIT1	CCDC144A
CARD17	CHM	CCDC147
CARD6	CHN2	CCDC148
CASC2	CHORDC1	CCDC150
CASC4	CHRNA1	CCDC164
CASK	CHST15	CCDC18
CASP1	CKLF	CCDC23
CASP10	CLCN3	CCDC40
CASP3	CLEC2D	CCDC41
CASP4	CLIC4	CCDC47
CASP5	CLINT1	CCDC50
CASP6	CLIP1	CCDC59
CASP7	CLK1	CCDC6
CASP8	CLOCK	CCDC75
CAST	CMTM3	CCDC76
CASZ1	CMTM6	CCDC80
CAT	CMTM7	CCDC81
CBL	CNIH	CCDC90B
CBLB	CNIH4	CCDC91
CBWD5	CNN3	CCL28
CBX1	CNOT1	CCNC
CBX3	CNOT2	CCND2
CBX5	CNOT4	CCNE2
CC2D2A	CNOT6L	CCNG1
CCDC103	CNOT7	CCNJ
CCDC104	CNTLN	CCNK
CCDC109B	CNTNAP3	CCNL1
CCDC11	CNTNAP3B	CCNT1
CCDC117	CNTRL	CCNT2
CCDC121	COG4	CCNY
CCDC125	COG6	CCPG1
CCDC150	COL27A1	CCR1
CCDC151	COL4A3BP	CCRL2
CCDC164	COL8A1	CCT6A
CCDC169	COL8A2	CCT8
CCDC18	COLEC12	CCZ1
CCDC23	COMMD10	CD164
CCDC28A	COMMD8	CD46
CCDC41	COPB2	CD84
CCDC50	COPS2	CDC14A
CCDC59	COPS3	CDC14C
CCDC6	COQ2	CDC23
CCDC75	COX6A2	CDC42
CCDC80	CP	CDC5L
CCDC81	CPA6	CDC73
CCDC89	CPEB2	CDCA7
CCL18	CPEB4	CDCP1
CCL2	CPNE3	CDH11
CCL3	CPNE8	CDH19
CCL3L3	CPS1-IT1	CDK12
CCL4	CPVL	CDK13
CCNC	CRB1	CDK5RAP2
CCND2	CREB3	CDK7
CCNG1	CREBL2	CDK8
CCNJ	CREM	CDKAL1
CCNK	CRISPLD1	CDKN2AIP
CCNL1	CRKL	CDR1
CCNT1	CRLS1	CDYL
CCPG1	CRNKL1	CEBPG
CCR1	CROT	CEBPZ
CCR2	CRYBB1	CELA3A
CCR5	CRYGN	CELSR1
CCRL2	CRYZ	CENPC1
CCT6A	CSDA	CENPL
CCT8	CSDE1	CENPO
CD109	CSNK1A1	CENPQ
CD14	CSNK1G3	CENPT
CD151	CSTB	CEP112
CD164	CTAGE5	CEP120
CD180	CTDSPL2	CEP128
CD209	CTNNAL1	CEP170
CD276	CTR9	CEP350
CD300A	CTSC	CEP57L1
CD300LF	CTTNBP2NL	CEP63
CD302	CUL2	CEP78
CD33	CUL3	CEP89
CD37	CUL4A	CEP95
CD44	CUL4B	CEP97
CD53	CWC15	CEPT1
CD58	CWC22	CERS6
CD6	CWC27	CETN2
CD63	CXorf1	CETN3
CD68	CXorf21	CFDP1
CD83	CXorf26	CFI
CD84	CYB5R4	CGGBP1
CDC14A	CYBRD1	CGNL1
CDC26	DAAM1	CGRRF1
CDC42	DAB2	CHCHD7
CDC73	DAPP1	CHD1
CDCA7	DARS	CHD2
CDCP1	DARS2	CHD6
CDH2	DBR1	CHD9
CDHR3	DCAF12	CHIC1
CDK12	DCAF12L2	CHM
CDK4	DCAF13	CHMP2B
CDK7	DCAF5	CHN2
CDK8	DCAF6	CHORDC1
CDKAL1	DCBLD2	CHST9-AS1
CDKN2A	DCLK1	CHUK
CDKN2AIP	DCLRE1B	CIR1
CDYL	DCP1B	CKLF
CEBPA	DCTN4	CLCN3
CEBPG	DCUN1D1	CLCN6
CEBPZ	DCUN1D3	CLDND1
CECR1	DCX	CLEC12B
CELF2	DDR2	CLEC2D
CELSR1	DDX20	CLIC2
CENPL	DDX26B	CLIC4
CENPO	DDX3X	CLINT1
CENPT	DDX47	CLIP4
CEP104	DDX59	CLK1
CEP112	DDX6	CLNS1A
CEP128	DDX60L	CLPX
CEP135	DEK	CMKLR1
CEP170	DENND1B	CMPK1
CEP350	DENND2D	CMTM6
CEP63	DENND4A	CNGA3
CEP78	DERL2	CNIH4
CEP89	DFNA5	CNN3
CEP95	DHX15	CNOT1
CERS6	DHX32	CNOT2
CES1	DHX40	CNOT4
CETN2	DIAPH2	CNOT6L
CFD	DIRAS3	CNOT7
CFDP1	DISC1	CNTLN
CFI	DISP1	CNTNAP3
CGNL1	DKC1	CNTNAP3B
CH25H	DKFZp547J222	CNTNAP4
CHD1	DKFZP586I1420	CNTRL
CHD4	DLC1	COA5
CHD6	DLEU1	COBLL1
CHD9	DLG2	COG2
CHEK2	DMD	COG4
CHI3L1	DMTF1	COG6
CHI3L2	DMXL2	COL27A1
CHIT1	DNAJB11	COL4A3BP
CHM	DNAJB4	COL8A1
CHMP3	DNAJB5	COLEC12
CHN2	DNAJB9	COMMD6
CHPT1	DNAJC1	COMMD8
CHRM4	DNAJC10	COPB1
CHRNA1	DNAJC13	COPB2
CHST15	DNAJC21	COPS2
CHST6	DNAJC3	COPS3
CHST7	DNTTIP2	CORO1C
CIR1	DOCK11	COX17
CKLF	DOCK4	COX6A2
CLCF1	DOCK7	CP
CLDN23	DOCK8	CPA2
CLEC2D	DOK5	CPD
CLEC7A	DPEP2	CPEB2
CLIC1	DPH3	CPEB4
CLIC2	DPP4	CPNE3
CLIC4	DPY19L1	CPT1A
CLIC5	DPY19L3	CPXM2
CLINT1	DPY19L4	CRB1
CLIP1	DPYD	CREB3
CLK1	DPYSL3	CREB3L2
CLNS1A	DSC2	CREB3L4
CMKLR1	DSCAM	CREM
CMTM3	DSCR3	CRLF3
CMTM6	DSE	CRNKL1
CMTM7	DST	CRTAP
CNGA3	DTNA	CRYGN
CNIH4	DTX3L	CRYZ
CNN3	DUSP18	CRYZL1
CNOT1	DYM	CSDA
CNOT2	DYNLT1	CSDE1
CNOT4	DYNLT3	CSGALNACT2
CNOT7	DYRK1A	CSNK1A1
CNPY3	DYRK2	CSNK1G3
CNTLN	DYRK3	CSNK2A1
CNTNAP3	DYRK4	CSTB
CNTNAP3B	E2F3	CTAGE1
CNTRL	E2F6	CTAGE5
COG2	EAF2	CTBP2
COG4	EBAG9	CTBS
COL1A2	ECD	CTDSPL2
COL21A1	ECHDC1	CTNNA1
COL22A1	ECI2	CTNNAL1
COL27A1	ECM2	CTNNBL1
COL4A3BP	EDEM1	CTNND1
COL8A1	EDEM3	CTPS2
COL8A2	EEA1	CTR9
COLEC12	EEF1A1	CTSC
COMMD5	EFTUD1	CTTNBP2NL
COPB2	EGF	CUL2
COPS2	EHBP1	CUL3
COQ2	EIF2A	CUL4A
CORO1C	EIF2AK2	CUL4B
COTL1	EIF2AK3	CUTC
COX6A2	EIF2B2	CWC15
CP	EIF3E	CWC22
CPA6	EIF3L	CWC25
CPEB2	EIF3M	CWC27
CPNE3	EIF4A1	CWF19L2
CPT1A	EIF4E	CXADR
CPVL	EIF4E3	CXorf1
CRB1	EIF4G2	CXorf22
CREB3	EIF4G3	CXorf23
CREB3L2	ELF1	CXorf26
CREBL2	ELMOD2	CXorf30
CREG1	ELP4	CXorf38
CRISPLD1	EML4	CXorf59
CRLF3	EMP1	CXorf69
CRLS1	EMP3	CYB5A
CROT	ENAH	CYB5R4
CRTAP	ENKUR	CYBRD1
CRYBB1	ENPP1	CYP11A1
CRYZ	ENY2	CYP17A1
CSDA	EPB41L4A	CYP2U1
CSDE1	EPC1	CYP7B1
CSF2RA	EPHB1	DAAM1
CSGALNACT1	EPRS	DAB2
CSGALNACT2	EPS8	DARS
CSNK1A1	EPSTI1	DAXX
CSTA	ERBB2IP	DBF4
CSTB	ERCC4	DBR1
CTAGE5	ERCC5	DCAF12
CTBP2	ERCC6	DCAF12L2
CTBS	ERGIC2	DCAF13
CTNNAL1	ERI1	DCAF5
CTNNBL1	ERI2	DCAF6
CTNND1	ERP44	DCAF8
CTNND2	ERV3-1	DCBLD1
CTR9	ESD	DCBLD2
CTSA	ESF1	DCLRE1B
CTSB	ETNK1	DCP1A
CTSC	ETV6	DCP1B
CTSH	EVI2B	DCT
CTSS	EVI5	DCUN1D1
CTSZ	EWSR1	DCUN1D3
CTTNBP2NL	EXD2	DDHD2
CUL3	EXOC2	DDR2
CUL4A	EXOC4	DDX20
CUL4B	EXOC5	DDX26B
CWC15	EXOC8	DDX3X
CWC22	EXOSC3	DDX59
CWC25	F3	DDX6
CWC27	FABP5	DENND1B
CWF19L2	FABP7	DENND4A
CXCL16	FAF1	DEPDC1
CXCR4	FAF2	DERA
CXCR7	FAM103A1	DERL2
CXorf21	FAM105A	DHRSX
CXorf26	FAM108C1	DHX32
CXorf69	FAM114A2	DIAPH2
CYB5R4	FAM120A	DIDO1
CYBA	FAM126A	DIP2C
CYBB	FAM129A	DIRC2
CYBRD1	FAM133B	DISC1
CYFIP1	FAM134B	DISP1
CYP1B1	FAM135A	DKC1
CYP20A1	FAM150B	DKFZp547J222
CYP2U1	FAM160B1	DLC1
CYP4F11	FAM161A	DLG2
CYP4F2	FAM164C	DMRT1
CYS1	FAM169A	DMTF1
CYTH4	FAM172A	DNAH12
CYTIP	FAM173B	DNAH6
DAAM1	FAM175B	DNAJA1P5
DAB2	FAM184A	DNAJB11
DAP3	FAM18B1	DNAJB14
DAPP1	FAM18B2	DNAJB4
DARS	FAM190B	DNAJB5
DAXX	FAM199X	DNAJC1
DBR1	FAM204A	DNAJC10
DCAF12	FAM208A	DNAJC13
DCAF12L2	FAM21C	DNAJC21
DCAF5	FAM35A	DNAJC27
DCAF6	FAM3B	DNAJC3
DCBLD2	FAM45A	DNAL1
DCLK1	FAM57A	DNALI1
DCLRE1B	FAM59A	DNTTIP2
DCLRE1C	FAM66C	DOCK7
DCP1A	FAM91A1	DPH3
DCP1B	FAM98A	DPH3P1
DCT	FAM98B	DPM1
DCUN1D3	FANCI	DPRXP4
DDAH2	FANCL	DPY19L1
DDIT4L	FAT4	DPY19L3
DDR2	FAU	DPY19L4
DDX20	FBXL20	DSC2
DDX23	FBXL3	DSE
DDX26B	FBXL4	DSEL
DDX39A	FBXO11	DST
DDX3X	FBXO28	DTNA
DDX55	FBXO30	DTNBP1
DDX59	FBXO33	DTWD1
DDX6	FBXO36	DTX3L
DDX60	FBXO38	DUOXA1
DDX60L	FBXO5	DUSP18
DEDD	FBXO8	DYM
DENND1B	FCER1G	DYNC1I2
DENND1C	FCGR2A	DYNLRB1
DENND2D	FCGR2C	DYNLT1
DENND4C	FCHO2	DYRK1A
DERA	FEM1B	DYRK2
DERL2	FEM1C	DYRK3
DFNA5	FER	DYRK4
DHDH	FGD4	DZIP3
DHRS3	FGD6	E2F6
DHRSX	FGF2	EAF2
DIAPH1	FGF20	EAPP
DIAPH2	FGF7	EBAG9
DIDO1	FGFR1OP2	ECD
DIRAS3	FIG4	ECM2
DIRC1	FIGN	EDA
DIRC3	FKBP15	EDA2R
DISC1	FKSG2	EDEM1
DISP1	FLJ41200	EDEM3
DKC1	FLJ43681	EEA1
DKFZP547J0410	FLJ44385	EEF1A1
DKFZp547J222	FLNA	EEF1B2
DKFZP586I1420	FMN2	EFHC2
DLC1	FMR1	EFNB1
DLEC1	FNBP1L	EFTUD1
DMTF1	FNDC3A	EGF
DMXL2	FNDC3B	EHBP1
DNAJB11	FNIP2	EHD4
DNAJC1	FOXN3	EIF1AX
DNAJC10	FPGT	EIF2A
DNAJC13	FPR3	EIF2AK2
DNAJC2	FRK	EIF2AK3
DNAJC21	FRMD3	EIF2B2
DNAJC3	FRMD4A	EIF2B3
DNAJC5B	FRMD6	EIF2C3
DNAL1	FRS2	EIF2C4
DNALI1	FRY	EIF2S2
DNASE1L1	FSD1L	EIF3A
DNASE2B	FSTL1	EIF3D
DNTTIP2	FTL	EIF3E
DOCK11	FTSJ2	EIF3H
DOCK2	FTSJ3	EIF3L
DOCK4	FTSJD1	EIF3M
DOCK7	FUBP1	EIF4A1
DOCK8	FUCA1	EIF4B
DOK1	FXR1	EIF4E
DOK3	FYB	EIF4E3
DOK5	FYTTD1	EIF4G2
DPEP2	FZD7	EIF4G3
DPH3	G2E3	ELF1
DPH3P1	G3BP1	ELF2
DPP4	GAB3	ELK4
DPRXP4	GABPA	ELMOD2
DPY19L1	GABPB1	ELOVL2
DPY19L3	GABRG1	ELOVL6
DPYD	GADD45GIP1	ELP4
DPYSL3	GALM	EML4
DRAM1	GALNT1	EMP1
DRAM2	GALNT10	EMP2
DSC2	GALNT3	ENAH
DSCAM	GAN	ENKUR
DSCR3	GAPT	ENO4
DSE	GAPVD1	ENY2
DTNA	GAS2L3	EPB41L4A
DTNBP1	GBE1	EPB41L5
DTWD1	GBP2	EPC1
DTX3L	GCC1	EPRS
DUSP18	GCC2	EPS8
DYM	GCFC1	EPT1
DYNLRB1	GDAP2	ERBB2IP
DYNLT1	GDI2	ERCC4
DYNLT3	GEM	ERCC5
DYRK3	GEMIN5	ERCC6
DYRK4	GEMIN6	ERGIC2
E2F3	GFM1	ERI2
E2F7	GGPS1	ERLIN2
EAF2	GHRLOS	ERMN
EBAG9	GIMAP2	ERP44
ECEL1P2	GJA8	ERV3-1
ECI2	GK	ESD
ECM2	GLA	ESF1
EDA	GLO1	ETAA1
EDEM1	GLRX	ETNK1
EDEM2	GLS	ETV6
EDEM3	GLUD1	EVI2B
EEA1	GLUD2	EVI5
EEF1A1	GNA13	EWSR1
EEF1G	GNAI3	EXD2
EFEMP1	GNAQ	EXOC2
EFNA1	GNB2L1	EXOC4
EFNB1	GNB4	EXOC5
EFTUD1	GNG10	EXOC8
EFTUD2	GNG12	EXOSC3
EGF	GNGT2	FABP5
EGR2	GNL2	FABP7
EHBP1	GNPAT	FAF2
EHD2	GNPDA1	FAM103A1
EHD4	GOLGA5	FAM107A
EIF2A	GOLGA6L9	FAM114A2
EIF2AK2	GOLGA7	FAM120A
EIF2AK3	GOLGA8E	FAM120AOS
EIF2C3	GOLGB1	FAM120B
EIF3A	GOLIM4	FAM120C
EIF3C	GOLT1B	FAM122C
EIF3D	GORAB	FAM129A
EIF3E	GORASP1	FAM133B
EIF3M	GPAM	FAM135A
EIF4A1	GPATCH1	FAM150B
EIF4B	GPATCH2	FAM160B1
EIF4E	GPD2	FAM161A
EIF4E2	GPN1	FAM164A
EIF4EBP1	GPNMB	FAM164C
EIF4EBP2	GPR125	FAM165B
EIF4G2	GPR180	FAM169A
EIF4G3	GPR65	FAM172A
ELF1	GPR98	FAM173B
ELF4	GPX1	FAM175B
ELMOD2	GSPT2	FAM178A
EMILIN1	GSTCD	FAM184A
EML4	GTF2B	FAM18B1
EMP1	GTF3A	FAM199X
EMP2	GTF3C4	FAM204A
EMP3	GTPBP8	FAM206A
ENAH	GYG1	FAM208A
ENKUR	GYPC	FAM21C
ENTPD1	HAUS1	FAM35A
ENY2	HAVCR2	FAM45A
EPB41L4A	HCFC2	FAM46C
EPB41L5	HCST	FAM59A
EPC1	HDAC2	FAM66C
EPHB1	HDAC8	FAM69A
EPHB4	HDAC9	FAM76A
EPS8	HDX	FAM81B
EPSTI1	HEATR1	FAM91A1
ERBB2IP	HECA	FAM98A
ERC1	HECTD2	FAM98B
ERCC5	HECTD3	FANCB
ERCC6	HERC4	FANCD2
ERGIC1	HERC5	FANCF
ERGIC2	HERC6	FANCL
ERI1	HERPUD1	FANK1
ERLIN2	HGF	FAR1
ERO1L	HIAT1	FAT1
ERP44	HIPK1	FAT4
ERV3-1	HIPK3	FAU
ESD	HIST1H1D	FBXL13
ESF1	HIST1H4D	FBXL3
ESYT1	HIST1H4L	FBXL4
ETV6	HIST2H2AC	FBXO11
EVI2B	HLA-B	FBXO28
EVI5	HLA-DMA	FBXO30
EWSR1	HLA-DPA1	FBXO32
EXD2	HLA-DPB2	FBXO33
EXOC4	HLA-DRA	FBXO36
EXOC5	HMBOX1	FBXO38
EXOC6	HMGB1	FBXO8
EXOSC3	HMGN1	FCHO2
EXPH5	HMGN5	FEM1B
EXT2	HMOX1	FEM1C
F11R	HNMT	FER
F2RL1	HNRNPA1	FERMT2
F3	HNRNPA1L2	FEZ2
FABP5	HNRNPA2B1	FGD4
FABP7	HNRNPH2	FGF1
FADD	HNRPLL	FGF2
FAF2	HPGDS	FGFR1
FAH	HPS3	FGFR1OP2
FAM103A1	HPSE	FGFR2
FAM105A	HS2ST1	FHL2
FAM107A	HSD17B11	FICD
FAM110A	HSP90AA1	FIGN
FAM111A	HSP90AA2	FIP1L1
FAM113B	HSP90AB2P	FKBP4
FAM114A1	HSP90B1	FKSG2
FAM114A2	HSP90B3P	FLJ33630
FAM120A	HSPA13	FLJ37201
FAM120AOS	HSPA4	FLJ42392
FAM122C	HSPD1	FLJ43681
FAM125A	HUWE1	FLJ44385
FAM129A	IARS	FLNA
FAM129B	ID2	FMN2
FAM134A	ID4	FMR1
FAM135A	IDE	FNDC3A
FAM13A	IDH1	FNDC3B
FAM149A	IER3IP1	FNTA
FAM150B	IFI16	FOXN2
FAM159A	IFI30	FOXN3
FAM164A	IFI44	FOXO1
FAM164C	IFIH1	FOXP1
FAM172A	IFIT1	FPGT
FAM175A	IFIT2	FPR3
FAM181A	IFIT5	FRA10AC1
FAM184A	IFNAR1	FRK
FAM185A	IFNGR1	FRMD3
FAM198B	IFNGR2	FRMD4B
FAM199X	IFT88	FRMD6
FAM204A	IGBP1	FRMPD3
FAM20A	IGF1	FRY
FAM20C	IGF2BP3	FRYL
FAM21C	IGFBP7	FSD1L
FAM27A	IGSF5	FSIP2
FAM35A	IKBIP	FSTL5
FAM3B	IKZF1	FTL
FAM46A	IL15	FTSJ2
FAM46B	IL18BP	FTSJ3
FAM46C	IL1A	FTSJD1
FAM57A	IL1RAP	FUBP1
FAM59A	IL1RAPL1	FUBP3
FAM60A	IL28RA	FUT4
FAM70A	IL33	FXR1
FAM78A	IL6ST	FYCO1
FAM7A1	IMMT	FYTTD1
FAM89A	IMPA1	FZD1
FAM91A1	IMPAD1	FZD5
FANCD2	IMPDH2	FZD7
FANCF	ING3	G2E3
FANCI	INO80C	G3BP1
FANK1	INO80D	GAB1
FAR2	INPP4B	GAB3
FARP1	INSIG2	GABPA
FAS	INTS12	GABPB1
FAT1	INTS4	GALC
FAU	INTS6	GALNT1
FBP1	IPMK	GALNT10
FBXL3	IPO5	GALNT4
FBXL4	IPO7	GALNT7
FBXO11	IQCG	GAN
FBXO28	IRF8	GAPVD1
FBXO30	IRF9	GAS5
FBXO32	ISY1	GBP2
FBXO33	ITGA6	GCA
FBXO42	ITGAV	GCC1
FBXO8	ITGB1	GCC2
FCER1G	ITGB2	GCFC1
FCGR1B	ITGB3	GCK
FCGR2A	ITPR2	GDAP1
FCGR2B	ITPRIPL2	GDAP2
FCGR2C	ITSN1	GDI2
FCGRT	IVNS1ABP	GEM
FCHO2	JAK2	GEMIN2
FCRL5	JAKMIP2	GEMIN4
FEM1C	JMJD1C	GEMIN5
FER	JRKL	GEMIN6
FERMT1	KAL1	GFM1
FERMT2	KALRN	GGPS1
FGD3	KARS	GH2
FGD4	KBTBD2	GHRLOS
FGD6	KBTBD7	GIN1
FGF1	KCNE3	GJA8
FGF2	KCNK10	GK
FGF20	KCNK5	GLCE
FGFR1	KCNMA1	GLIPR1L2
FGFR1OP	KCNT2	GLIS3
FGFR1OP2	KCTD15	GLP2R
FGL2	KCTD3	GLS
FGR	KCTD9	GLT25D2
FHAD1	KDELC2	GLUD1
FHOD1	KDM1B	GM2A
FICD	KDM4C	GMFB
FIGN	KDM5A	GNA13
FKBP11	KDM5B	GNAI3
FKBP15	KIAA0020	GNAQ
FLI1	KIAA0226L	GNG10
FLJ33630	KIAA0232	GNG12
FLJ35776	KIAA0586	GNL2
FLJ41200	KIAA0825	GNPAT
FLJ42392	KIAA0895	GOLGA5
FLJ42393	KIAA1109	GOLGA6A
FLJ44385	KIAA1429	GOLGA6L9
FLNA	KIAA1430	GOLGA7
FLOT2	KIAA1432	GOLGA8E
FMN1	KIAA1462	GOLGB1
FMN2	KIAA1715	GOLIM4
FNBP1L	KIAA1731	GOLPH3
FNDC3A	KIAA2018	GON4L
FNDC3B	KIF16B	GORAB
FOLR2	KIF1B	GORASP1
FOXD3	KIF21A	GPATCH1
FOXN3	KITLG	GPATCH2
FOXP1	KLF12	GPBP1
FPGT	KLHDC10	GPC4
FPR3	KLHL13	GPD2
FRMD3	KLHL2	GPM6B
FRMD4A	KLHL32	GPN1
FRMD6	KLHL6	GPN3
FRMPD3	KLHL7	GPNMB
FRRS1	KLHL9	GPR125
FRY	KPNA3	GPR135
FRZB	KPNA4	GPR137B
FSTL1	KPNA5	GPR180
FTL	KPNB1	GPR65
FTSJ2	KRAS	GPR75
FTSJ3	KRCC1	GPRC6A
FTSJD1	KRR1	GPRIN3
FUBP1	KRTAP4-1	GPSM2
FUBP3	KTN1	GRPEL2
FUCA1	LAMA4	GSTCD
FUCA2	LAMTOR3	GTDC1
FXR1	LAPTM4A	GTF2A2
FXYD3	LAPTM5	GTF2B
FXYD5	LARP4B	GTF3A
FYB	LARP7	GTF3C4
FYCO1	LARS	GTF3C6
FYN	LCA5	GTPBP8
FYTTD1	LCE5A	GXYLT1
FZD1	LCOR	GYG1
FZD2	LCORL	GYPA
FZD7	LCP1	GZF1
G3BP1	LCP2	H2AFV
GAB3	LCTL	H3F3B
GABPA	LEMD3	HACE1
GABPB1	LEO1	HAUS1
GABRG1	LEPROTL1	HBP1
GADD45GIP1	LGALS1	HBS1L
GAL3ST4	LGALS3	HCFC2
GALM	LGR4	HDAC2
GALNT1	LHFPL2	HDAC8
GALNT10	LHFPL3	HDAC9
GALNT3	LIG4	HDDC2
GALNTL2	LIMS1	HDX
GAN	LIMS3L	HEATR1
GAR1	LINC00266-1	HEATR2
GAS2L3	LINC00478	HEATR3
GAS5	LINS	HEATR5A
GBP2	LMAN1	HEATR6
GBP5	LMAN2L	HEBP2
GCC1	LMBRD2	HECTD2
GCC2	LMO2	HECTD3
GCFC1	LMOD1	HERC4
GCK	LNPEP	HERPUD1
GDAP2	LOC100127909	HFM1
GDI2	LOC100129034	HGF
GDNF	LOC100129060	HIAT1
GDPD2	LOC100129960	HIBCH
GEM	LOC100130428	HIPK1
GEMIN5	LOC100130894	HIPK3
GEMIN6	LOC100132707	HIST1H1C
GFAP	LOC100133299	HIST1H1E
GFPT2	LOC100292409	HIST1H2AM
GGA2	LOC100506136	HIST1H4D
GHRLOS	LOC100507012	HIST2H2AB
GIMAP2	LOC100653275	HIST2H2AC
GIMAP4	LOC143188	HIST2H4B
GIMAP7	LOC158402	HLTF
GIT2	LOC284244	HMBOX1
GJA8	LOC284998	HMGB1
GK	LOC286109	HMGB3
GLA	LOC386597	HMGCR
GLIS3	LOC387646	HMGN5
GLRX	LOC387647	HMGXB4
GLS	LOC393078	HMSD
GLUD1	LOC401037	HMX2
GM2A	LOC401397	HN1L
GMFB	LOC441666	HNMT
GMFG	LOC643454	HNRNPA1
GMIP	LOC646034	HNRNPA1L2
GNA13	LOC730020	HNRNPA2B1
GNAI3	LOC730102	HNRNPCL1
GNAQ	LONRF1	HNRNPH3
GNB2L1	LOXL3	HNRPLL
GNB4	LPAR4	HOOK3
GNG10	LPAR6	HP1BP3
GNG12	LPCAT2	HS1BP3
GNG5	LPIN2	HSD17B12
GNGT2	LPL	HSP90AA1
GNL2	LPP	HSP90AA2
GNLY	LRCH2	HSP90AB1
GNPDA1	LRIF1	HSP90AB2P
GNS	LRIG1	HSP90B1
GOLGA5	LRP12	HSP90B3P
GOLGA6L9	LRPPRC	HSPA4
GOLGB1	LRRC17	HSPB11
GOLIM4	LRRC28	HSPB8
GOLPH3	LRRC37A3	HSPD1
GOLPH3L	LRRC39	HULC
GON4L	LRRC3B	HUWE1
GORAB	LRRC8C	HYDIN
GPATCH1	LRRFIP1	IDE
GPATCH4	LRRIQ1	IDH1
GPD2	LRRK2	IFI16
GPN1	LSAMP	IFIH1
GPNMB	LSM1	IFIT2
GPR125	LTA4H	IFIT5
GPR135	LTBP1	IFNAR1
GPR137B	LTN1	IFNGR1
GPR171	LUC7L3	IFT20
GPR56	LUZP2	IFT88
GPR65	LY96	IGBP1
GPR75	LYAR	IGF1R
GPR98	LYN	IGF2BP3
GPRIN3	LYPLA1	IGFL2
GPSM3	M6PR	IGJ
GPX1	MAFB	IGLL5
GPX8	MALAT1	IKBIP
GRN	MAML2	IKZF1
GSK3B	MAN1A1	IKZF2
GSR	MAN1A2	IL15
GSTCD	MAN1C1	IL17RD
GSTK1	MAN2A1	IL18BP
GTF2B	MANEA	IL1RAP
GTF3A	MAOB	IL1RAPL1
GTF3C4	MAP1B	IL4R
GXYLT1	MAP2K4	IL6R
GYG1	MAP3K1	IL6ST
GYG2	MAP3K2	IMMP2L
GYPA	MAP3K4	IMMT
GYPC	MAP3K5	IMPA1
GZMH	MAP4K3	IMPDH2
GZMK	MAP7D3	INADL
H2AFY	MAP9	ING3
HAUS1	MAPK1IP1L	INO80D
HAUS8	MAPK4	INPP4B
HAVCR2	MAPK6	INPP5F
HBP1	MAPK8	INTS12
HCK	MAPRE1	INTS4
HCLS1	MAPRE2	INTS6
HCST	MARCH1	INTS8
HDAC8	MARCH2	INTU
HEATR1	MARCH3	INVS
HEATR2	MARCKS	IPMK
HEBP2	MATN2	IPO5
HECA	MATR3	IPO7
HECTD2	MBD4	IPO8
HECTD3	MBIP	IQCG
HERC4	MBNL1	IRAK1BP1
HERC5	MBNL3	IRF2BP2
HERC6	MBTD1	IRS2
HERPUD1	MCFD2	ISOC1
HEXA	MDFI	ISY1
HEXB	MDM1	ITGA6
HGF	MDN1	ITGB1
HHEX	ME2	ITGB3
HIF1A	MEAF6	ITPR2
HIPK1	MED13	ITPRIP
HIPK3	MED21	ITPRIPL2
HIST1H1C	MED23	ITSN1
HIST1H1D	MEIS2	IVNS1ABP
HIST1H1E	MERTK	JAKMIP2
HIST1H2AM	MEST	JHDM1D
HIST1H4K	METTL14	JMJD1C
HIST2H2AB	METTL15	JRKL
HIST2H2AC	METTL18	KANK2
HIST2H2BF	MEX3C	KARS
HK2	MFAP1	KAT6A
HLA-A	MFSD1	KAT6B
HLA-B	MFSD8	KATNA1
HLA-C	MGAT2	KBTBD2
HLA-DMA	MGAT4A	KBTBD3
HLA-DMB	MGAT4C	KBTBD7
HLA-DOA	MGC24103	KCNJ2
HLA-DPA1	MGC42157	KCNK5
HLA-DPB1	MGC70870	KCTD21
HLA-DPB2	MGST1	KCTD3
HLA-DQA1	MGST2	KCTD7
HLA-DQA2	MIA3	KCTD8
HLA-DQB1	MIB1	KCTD9
HLA-DRA	MID2	KDELC2
HLA-DRB1	MIER1	KDM1A
HLA-DRB4	MIER3	KDM1B
HLA-DRB5	MILR1	KDM3B
HLA-E	MIOS	KDM4C
HLA-F	MIPOL1	KDM5A
HLA-G	MIS18BP1	KDM5B
HLA-J	MITF	KDM6A
HM13	MKI67IP	KHSRP
HMBOX1	MKL2	KIAA0020
HMGB1	MKLN1	KIAA0232
HMGB3	MKRN7P	KIAA0240
HMGN1	MLF1	KIAA0494
HMGN5	MLL	KIAA0586
HMOX1	MMAA	KIAA0825
HMX2	MMP2	KIAA1033
HN1	MN1	KIAA1109
HNMT	MOB1A	KIAA1143
HNRNPA1	MOB1B	KIAA1429
HNRNPA1L2	MOB4	KIAA1430
HNRNPA2B1	MOCS2	KIAA1432
HNRNPA3	MORC3	KIAA1462
HNRNPU	MORF4L1	KIAA1715
HOOK3	MORF4L2	KIAA1731
HORMAD1	MOSPD1	KIAA1826
HOXC4	MPHOSPH10	KIAA1841
HP	MPHOSPH9	KIAA1958
HP1BP3	MPZL1	KIAA2018
HPGDS	MRAS	KIDINS220
HPR	MRE11A	KIF16B
HPS1	MRPL1	KIF1B
HPS3	MRPL18	KIF20B
HPSE	MRPL19	KIF21A
HS1BP3	MRPL27	KIF5B
HSD3B7	MRPL50	KIF6
HSDL2	MRPS17	KIN
HSP90AA1	MRPS33	KLF12
HSP90AA2	MRPS6	KLF3
HSP90AB1	MRS2	KLF7
HSP90AB2P	MS4A14	KLHDC10
HSP90B1	MS4A18	KLHL20
HSP90B3P	MS4A7	KLHL4
HSPA4	MSL2	KLHL6
HSPA6	MSR1	KLHL9
HSPB8	MSRB3	KPNA3
HSPBAP1	MTAP	KPNA5
HSPD1	MTF1	KPNB1
HTRA4	MTHFD1L	KRAS
HUWE1	MTHFD2L	KRCC1
HVCN1	MTHFS	KREMEN1
ICAM1	MTMR6	KRT86
ICAM4	MTMR8	KRTAP13-4
ID2	MTOR	KRTAP9-1
ID4	MTTP	KTN1
IDE	MTX3	LACE1
IDH1	MUDENG	LAMA4
IFI16	MUT	LARP4B
IFI30	MUTED	LARP7
IFI44	MX2	LARS
IFI44L	MXI1	LATS1
IFIH1	MXRA5	LATS2
IFIT2	MYD88	LBR
IFNAR1	MYEF2	LCA5
IFNGR1	MYH7	LCE5A
IFNGR2	MYH9	LCOR
IGDCC4	MYL12A	LCORL
IGF1R	MYL12B	LCTL
IGF2BP2	MYNN	LDLRAD3
IGF2BP3	MYO9A	LEMD3
IGF2R	MYOF	LEO1
IGFBP5	MYSM1	LEPR
IGFBP7	N4BP2	LEPREL1
IGJ	NAA50	LEPROT
IGLL1	NAB1	LGALS1
IGLL5	NAMPT	LGALS3
IGSF6	NANOS1	LGR4
IKBIP	NANS	LGR5
IKBKB	NAP1L1	LHFPL3
IKZF1	NARS2	LHX9
IL10RA	NAT1	LIG4
IL13RA1	NAV3	LIMK2
IL15	NBEAL1	LIMS1
IL16	NBPF3	LIMS3L
IL17RA	NCAM2	LIN9
IL17RD	NCAN	LINC00086
IL18	NCF2	LINC00266-1
IL18BP	NCK1	LINC00478
IL1A	NCOA3	LINS
IL1RAP	NCOA4	LMAN1
IL20RB	NCOR1	LMAN2L
IL28RA	NDUFAF2	LMBRD1
IL33	NEBL	LMOD1
IL4I1	NEDD1	LNPEP
IL6R	NEDD4	LOC100127909
IL6ST	NEK1	LOC100128869
IMMT	NEK11	LOC100129034
IMPDH2	NEK4	LOC100129060
INMT	NEK6	LOC100129449
INO80C	NEXN	LOC100129675
INO80D	NF1	LOC100129846
INPP4B	NF1P2	LOC100129869
INPP5D	NFAT5	LOC100129960
INTS10	NFIA	LOC100130428
INTS12	NFIB	LOC100130992
INTS4	NFKB1	LOC100131231
INTS6	NFXL1	LOC100131242
INTS9	NHLRC2	LOC100131829
IPMK	NHSL1	LOC100132077
IPO5	NIN	LOC100132352
IPO7	NIPBL	LOC100132495
IPO8	NLGN1	LOC100132707
IQCG	NLRC4	LOC100133299
IRF1	NLRP14	LOC100134365
IRF4	NLRP3	LOC100287195
IRF5	NLRP4	LOC100288428
IRF7	NMD3	LOC100288615
IRF8	NMI	LOC100292409
IRF9	NOL10	LOC100499484
IRS2	NOL11	LOC100505876
ISG15	NOL8	LOC100506136
ISG20	NOP10	LOC100506342
ISM1	NOP58	LOC100506390
ISY1	NOTCH2	LOC100506710
ITGA3	NOTCH2NL	LOC100507205
ITGA6	NPAT	LOC100652807
ITGAM	NPC2	LOC100652838
ITGAX	NPEPPS	LOC100653296
ITGB2	NPL	LOC143188
ITGB3	NPM1	LOC144571
ITGB5	NPNT	LOC149351
ITPKB	NR1D2	LOC150381
ITPR2	NR3C1	LOC153684
ITPRIP	NR3C2	LOC284581
ITPRIPL2	NRAS	LOC284998
ITSN1	NRBF2	LOC285141
JAK2	NRCAM	LOC285286
JAKMIP2	NRIP1	LOC286071
JAM2	NSA2	LOC286109
JHDM1D	NSL1	LOC339874
JMJD1C	NSMAF	LOC374443
JPH3	NSRP1	LOC386597
JRKL	NTNG1	LOC387646
KAL1	NTRK2	LOC387647
KALRN	NUCB2	LOC388813
KANK2	NUDT21	LOC389300
KARS	NUDT4	LOC389765
KAT6A	NUDT5	LOC390940
KAT6B	NUFIP2	LOC391764
KCND3	NUP205	LOC393078
KCNE3	NUP88	LOC401037
KCNJ5	NUPL2	LOC401397
KCNMA1	NUS1	LOC440149
KCNQ1	NXT1	LOC440297
KCNT2	NXT2	LOC441025
KCTD12	OAS1	LOC441455
KCTD15	OAS2	LOC441666
KCTD21	OAS3	LOC550112
KCTD3	OBFC2A	LOC642980
KCTD9	ODF3L2	LOC643454
KDELC2	ODZ4	LOC643723
KDELR1	OLA1	LOC645752
KDM4C	OLR1	LOC728323
KDM5A	OPHN1	LOC729088
KIAA0020	OR1N2	LOC731275
KIAA0146	ORC5	LONRF1
KIAA0182	ORMDL2	LONRF3
KIAA0226L	OSBPL11	LPAR4
KIAA0232	OSBPL3	LPP
KIAA0247	OSBPL8	LRAT
KIAA0485	OSGIN2	LRCH2
KIAA0586	OSTC	LRCH3
KIAA0753	OSTM1	LRIF1
KIAA1033	OTUD4	LRP12
KIAA1109	OTUD6B	LRPPRC
KIAA1267	OTX1	LRR1
KIAA1429	P2RY2	LRRC17
KIAA1430	P2RY6	LRRC27
KIAA1432	P4HA1	LRRC58
KIAA1462	PABPC1	LRRC8C
KIAA1731	PABPC5	LRRC9
KIAA2018	PAG1	LRRFIP2
KIF16B	PAK1IP1	LRRIQ1
KIF1B	PALB2	LSM3
KIF20B	PALLD	LTA4H
KITLG	PAM	LTBP1
KLF12	PAN3	LTN1
KLF4	PANK3	LUC7L3
KLF6	PANX1	LUZP2
KLHDC10	PAPOLA	LYAR
KLHL13	PAPOLG	LZIC
KLHL6	PAPPA	M6PR
KLRC4	PAPSS1	MACF1
KPNA4	PAQR3	MAFB
KPNB1	PARD3	MAGEA6
KRAS	PARG	MAGEC1
KREMEN1	PARP11	MAGT1
KRTAP1-3	PARP14	MALAT1
KRTAP9-1	PARP9	MAML2
KTN1	PBRM1	MAML3
LACTB	PBX1	MAN1A1
LAIR1	PBX3	MAN1A2
LAMA4	PCDH10	MAN1C1
LAMC1	PCDH17	MAN2A1
LAPTM4A	PCDH18	MANEA
LAPTM5	PCDHB12	MAP1B
LARP4B	PCDHB4	MAP2K3
LARP7	PCDHB7	MAP2K6
LARS	PCDHGA12	MAP3K1
LASP1	PCDHGA2	MAP3K2
LAT2	PCDHGB2	MAP3K4
LATS1	PCDHGB4	MAP3K7
LATS2	PCDHGB7	MAP4K3
LCA5	PCGF5	MAP7D3
LCORL	PCSK5	MAPK1IP1L
LCP1	PCTP	MAPK6
LCP2	PCYT1A	MAPKAP1
LCTL	PDCD2	MAPRE1
LEO1	PDCD5	MAPRE2
LEPR	PDCD6IP	MARCH1
LEPREL1	PDE3B	MARCH2
LEPROT	PDE4DIP	MARCH7
LETM2	PDE7A	MASP1
LGALS1	PDGFC	MATL2963
LGALS3	PDHX	MATN2
LGALS9	PDIA3	MATR3
LGALS9C	PDIA4	MAX
LGR4	PDIK1L	MB21D1
LHFPL2	PDK3	MBD4
LHX9	PDLIM3	MBD5
LILRA1	PDLIM5	MBIP
LILRA3	PDPK1	MBNL1
LILRA4	PDPN	MBNL2
LILRA6	PDS5A	MBNL3
LILRB1	PDSS1	MBTD1
LILRB2	PDZD8	MCM6
LILRB3	PECAM1	MCMBP
LILRB4	PELI2	MDM1
LILRB5	PEX12	MDM4
LIMK2	PEX13	MDN1
LIMS1	PGAP1	MEAF6
LIMS3L	PGGT1B	MED1
LINC00478	PGM2	MED13
LINS	PGM3	MED21
LMAN2L	PHACTR2	MED23
LMO2	PHEX	MED30
LMOD1	PHF11	MEGF10
LNPEP	PHF14	MEIS1
LOC100127909	PHF17	MEIS2
LOC100128242	PHF20L1	MERTK
LOC100129034	PHF3	METAP2
LOC100129675	PHF5A	METTL14
LOC100129960	PHF6	METTL15
LOC100130000	PHIP	METTL16
LOC100130248	PHKB	METTL18
LOC100130298	PI4K2B	METTL21B
LOC100130894	PIAS1	METTL5
LOC100131541	PIBF1	MEX3C
LOC100131820	PIGC	MFAP1
LOC100131829	PIGN	MFAP3L
LOC100132057	PIGY	MFSD1
LOC100132352	PIK3CA	MFSD8
LOC100132495	PIK3CG	MGA
LOC100132707	PIKFYVE	MGAT2
LOC100133299	PINX1	MGC24103
LOC100134237	PION	MGC34800
LOC100170939	PIRT	MGC42157
LOC100287195	PJA2	MGC70870
LOC100288615	PKN2	MIA3
LOC100506328	PLA2G7	MIB1
LOC100506342	PLAA	MICB
LOC100506390	PLAU	MID2
LOC100506459	PLCE1	MIER1
LOC100507012	PLCXD3	MIER3
LOC100507205	PLD5	MINPP1
LOC100653210	PLEK	MIPOL1
LOC100653296	PLEK2	MIR100HG
LOC143188	PLEKHA5	MIR17HG
LOC144571	PLEKHF2	MITF
LOC150381	PLEKHO2	MKL2
LOC153684	PLOD2	MKLN1
LOC158402	PLRG1	MKRN1
LOC284998	PLSCR1	MKRN7P
LOC285141	PLSCR4	MLF1
LOC286109	PLXDC2	MLH3
LOC286189	PLXNC1	MLL
LOC374443	PM20D2	MLL3
LOC387646	PMFBP1	MLL5
LOC387647	PMP2	MMAA
LOC389300	PMPCB	MMACHC
LOC389765	PMS1	MMS22L
LOC389834	PNISR	MN1
LOC390940	PNPLA8	MOB1A
LOC391764	PNRC2	MOB1B
LOC393078	POLD3	MOB3B
LOC400043	POLR1B	MOCS2
LOC401037	POLR1E	MORC4
LOC401397	POPDC3	MORF4L1
LOC440297	PPAPDC1B	MORF4L2
LOC441455	PPARG	MOSPD2
LOC442497	PPAT	MPDZ
LOC642980	PPHLN1	MPHOSPH10
LOC643454	PPIB	MPHOSPH9
LOC643723	PPIL4	MPP5
LOC646034	PPM1A	MRE11A
LOC648771	PPM1K	MRO
LOC728323	PPP1CB	MRPL1
LOC728875	PPP1CC	MRPL19
LOC729187	PPP1R12A	MRPL27
LOC729451	PPP1R1C	MRPL42P5
LOC729603	PPP1R2	MRPS17
LOC729970	PPP1R8	MRPS33
LOC730020	PPP1R9A	MRPS5
LOC730102	PPP2CA	MS4A14
LOC731275	PPP2CB	MS4A18
LOC96610	PPP2R2D	MSH3
LONRF3	PPP2R5A	MSH6
LOXL3	PPP2R5C	MSI1
LPAR4	PPP2R5E	MSL2
LPAR6	PPP4R1L	MSR1
LPCAT2	PPPDE1	MSRB3
LPIN2	PPT1	MTA3
LPL	PRDM10	MTAP
LPP	PRDM2	MTDH
LRAT	PRDM5	MTERFD2
LRCH1	PREX2	MTF1
LRCH2	PRKAG2	MTF2
LRIG1	PRKCA	MTHFD2L
LRMP	PRKD1	MTIF2
LRR1	PRKD3	MTM1
LRRC17	PRKDC	MTMR10
LRRC25	PRKRIR	MTMR11
LRRC27	PRMT10	MTMR6
LRRC3	PRO2012	MTOR
LRRC37A3	PROS1	MTR
LRRC37B	PROSC	MTRF1L
LRRC37BP1	PRPF18	MTTP
LRRC39	PRPF38B	MTUS1
LRRC3B	PRPF40A	MTX3
LRRC8C	PRPF4B	MUC5AC
LRRFIP1	PRPH	MUDENG
LRRFIP2	PRRC1	MUT
LRRIQ1	PRRX1	MUTED
LRRK2	PRSS23	MXI1
LSAMP	PRTG	MYBL1
LSM1	PSD3	MYCBP2
LSP1	PSIP1	MYEF2
LST1	PSMA4	MYH9
LTA4H	PSMA7	MYL7
LTBP1	PSMB3	MYLK
LUZP2	PSMC2	MYNN
LUZP6	PSMD1	MYO9A
LY86	PSME1	MYOF
LY96	PSMG2	MYOM1
LYAR	PTAR1	MYSM1
LYN	PTBP3	N4BP2
LYPLA1	PTCHD1	NAA15
M6PR	PTPN13	NAA16
MACF1	PTPN2	NAA50
MAF	PTPN20A	NAALADL2
MAFB	PTPRC	NAB1
MAML2	PTPRE	NADKD1
MAML3	PTPRG	NAMPT
MAN1A1	PTPRJ	NANOS1
MAN1A2	PTPRK	NAP1L1
MAN1C1	PTPRZ1	NAP1L4
MAN2A1	PTRH2	NAT1
MANF	PTTG1IP	NAV3
MAOB	PTX3	NBEAL1
MAP1B	PUM1	NBPF1
MAP2K3	PUS3	NBPF10
MAP3K1	PXDN	NBPF3
MAP3K2	PYGO1	NBR1
MAP3K4	QSER1	NCK1
MAP3K5	RAB10	NCK2
MAP7D3	RAB11FIP2	NCKAP5
MAPK1IP1L	RAB1A	NCOA3
MAPK4	RAB23	NCOA4
MAPK7	RAB28	NCOR1
MAPKAP1	RAB30	ND4L
MAPKAPK3	RAB31	NDUFAF2
MAPRE1	RAB3GAP2	NEBL
MARC2	RAB3IP	NECAP2
MARCH3	RAB8B	NEDD1
MARCKS	RABGAP1L	NEDD4
MARVELD1	RAD17	NEK1
MASP1	RAD50	NEK11
MATL2963	RAD54B	NEK4
MATN2	RALA	NEK6
MATR3	RALBP1	NEK7
MAX	RALGAPA1	NEMF
MB21D1	RALGAPA2	NET1
MBD2	RALGAPB	NEXN
MBD4	RANBP1	NF1
MBIP	RANBP2	NF1P2
MBNL1	RANBP6	NFATC1
MBNL3	RANBP9	NFE2L1
MCFD2	RAP2B	NFE2L3
MCM6	RAPGEF2	NFIA
MCM9	RAPGEF6	NFIB
MCMBP	RAPH1	NFKB1
MDFI	RARRES3	NFXL1
MDFIC	RASA2	NFYA
MDM1	RASAL2	NHLRC2
ME3	RASGEF1B	NHS
MEAF6	RASSF8	NIN
MED13	RB1	NIPBL
MED13L	RB1CC1	NKAPP1
MEIS2	RBAK	NKX3-1
MERTK	RBBP8	NLGN4X
METTL14	RBM12	NLRP14
METTL15	RBM18	NMD3
METTL18	RBM22	NMT2
METTL21B	RBM25	NOL10
MEX3A	RBM26	NOL11
MFAP1	RBM34	NOL8
MFAP4	RBM39	NOP58
MFNG	RBM41	NOTCH2NL
MFSD1	RBM43	NOX4
MFSD8	RBM47	NPAS3
MGAT1	RBM7	NPC2
MGAT2	RBMS1	NPCDR1
MGAT4A	RC3H1	NPHP1
MGC24103	RC3H2	NPHP3
MGC42157	RCC1	NPHS2
MGC70870	RCC2	NPL
MGST1	RCN1	NPM1
MGST2	RCN2	NPR2
MIA3	RCSD1	NPSA
MIB1	RECQL	NR2C1
MICA	RERE	NR2C2
MICB	REV3L	NR3C1
MID2	RFESD	NRAS
MIER1	RFTN1	NRBF2
MILR1	RFX3	NRIP1
MIOS	RFX7	NSA2
MIPOL1	RFXAP	NSL1
MIR100HG	RGS20	NSRP1
MIR155HG	RHOJ	NTAN1
MIR17HG	RHOQ	NTNG1
MIS18BP1	RHOT1	NUCB2
MITF	RHPN2	NUCKS1
MKL2	RIMKLB	NUDT12
MKLN1	RIN2	NUDT21
MKNK1	RIOK1	NUDT5
MKRN1	RIOK2	NUDT9P1
MKRN7P	RIPK2	NUFIP2
MLF1	RLIM	NUP133
MLL	RMND5A	NUP153
MLL3	RNASE4	NUP205
MLPH	RNF138	NUP37
MMP2	RNF169	NUP54
MNDA	RNF19A	NUP88
MOB1A	RNF2	NUPL1
MOB1B	RNF20	NUPL2
MOB3C	RNF216	NXT1
MOCS2	RNF217	NXT2
MOSPD1	RNF219	OBFC1
MPEG1	RNF38	OCR1
MPHOSPH10	RNF6	ODC1
MPP1	RNF7	ODF3L2
MPZL1	ROBO1	OFD1
MR1	ROCK1	OGFRL1
MRAS	ROCK2	OLA1
MRE11A	RORA	OMA1
MRO	RPAP3	OPHN1
MRPL19	RPE	OR1D2
MRPL27	RPE65	OR1K1
MRPL35	RPF1	OR1S1
MRPL42P5	RPF2	OR2B2
MRPL9	RPGR	OR3A3
MRRF	RPL13A	OR4N2
MRVI1	RPL15	OR4S1
MS4A14	RPL17	OR51I2
MS4A4A	RPL19	OR9A2
MS4A6A	RPL22L1	ORC5
MS4A7	RPL23	ORMDL1
MSH3	RPL23AP32	OSBPL3
MSL2	RPL23AP53	OSBPL8
MSN	RPL24	OSBPL9
MSR1	RPL26	OSTC
MSRB3	RPL27	OSTM1
MST4	RPL31	OTOS
MTA3	RPL32	OTUD6B
MTAP	RPL34	P2RY2
MTERFD2	RPL35	P4HA1
MTHFD1L	RPL35A	PABPC1
MTHFD2	RPL36A	PABPC3
MTHFS	RPL36A-HNRNPH2	PABPC5
MTIF2	RPL36AL	PAK1IP1
MTMR11	RPL37	PAK2
MTRF1L	RPL38	PALB2
MTTP	RPL39	PALLD
MTX3	RPL39L	PALM3
MUC1	RPL4	PANK3
MUSK	RPL6	PAPOLA
MUTED	RPL7A	PAPSS1
MX1	RPLP0	PAQR3
MX2	RPLP1	PARD3
MXI1	RPN1	PARD6B
MYBPC1	RPN2	PARP1
MYBPH	RPP40	PARP11
MYCBP2	RPRD2	PARP14
MYD88	RPS10	PARP4
MYEF2	RPS11	PAWR
MYH11	RPS15A	PBRM1
MYH7	RPS20P27	PBX1
MYH9	RPS24	PBX3
MYL12A	RPS25	PCDH17
MYL12B	RPS3A	PCDH18
MYNN	RPS6KA3	PCDHA1
MYO5C	RPS6KC1	PCDHA11
MYO9A	RPS7	PCDHA12
MYOF	RPS7P5	PCDHA3
MYOM1	RPS8	PCDHA6
MYSM1	RPSA	PCDHB12
MYZAP	RRAGC	PCDHB4
MZB1	RRAS2	PCDHB5
N4BP2	RRM2B	PCDHGA12
NAA16	RRN3	PCDHGA2
NAA50	RRP1B	PCDHGA3
NAB1	RSBN1	PCDHGA5
NAGA	RSBN1L	PCDHGB2
NAMPT	RSC1A1	PCDHGB3
NANOS1	RSF1	PCDHGB4
NANS	RSL1D1	PCDHGB7
NAP1L1	RSL24D1	PCDHGC4
NARS2	RSRC1	PCF11
NAT1	RSU1	PCGF5
NAV2	RUFY1	PCSK5
NBEAL1	RUFY3	PCTP
NBPF10	RUNX1	PCYT1A
NBPF14	RWDD1	PCYT1B
NBPF3	RYBP	PDCD2
NBPF6	RYK	PDCD5
NCF2	RYR1	PDCD6IP
NCF4	RYR3	PDCL
NCK1	S100A10	PDE3B
NCK2	S100A11	PDE4D
NCKAP1L	S100A2	PDE4DIP
NCOA1	S100A3	PDE5A
NCOA3	S100A6	PDE7A
NCOR1	S100Z	PDIA3
NDUFAF2	S1PR3	PDIA4
NEBL	SAAL1	PDIK1L
NECAP2	SACM1L	PDK4
NEDD1	SACS	PDLIM5
NEDD4	SAMD8	PDPK1
NEK1	SAMD9L	PDPN
NEK11	SAMSN1	PDS5A
NEK4	SAR1A	PDSS1
NEK6	SARNP	PDZD8
NEK7	SAT1	PECAM1
NEU1	SBDS	PELI1
NEURL3	SBF2	PELI2
NEXN	SC5DL	PER3
NFAM1	SCAF11	PEX13
NFATC1	SCAF8	PGAP1
NFATC2	SCAMP1	PGBD2
NFE2L1	SCAPER	PGBD4
NFIA	SCARNA10	PGGT1B
NFIB	SCARNA7	PGM3
NFKB1	SCFD1	PGR
NFKBIE	SCIN	PHACTR2
NFYA	SCML1	PHEX
NHLRC2	SCP2	PHF11
NHSL1	SCPEP1	PHF14
NIN	SCRN3	PHF16
NINJ1	SCYL2	PHF17
NIPBL	SDAD1	PHF20
NKAPP1	SDCBP	PHF20L1
NKX3-1	SDCCAG8	PHF3
NLRC4	SDHD	PHF5A
NLRP3	SEC11A	PHF6
NMD3	SEC22B	PHIP
NME2	SEC24A	PHOSPHO2
NMI	SEC24B	PHTF2
NMT2	SEC24D	PI4K2B
NOD1	SEC31A	PIAS1
NOL10	SEC61B	PIBF1
NOL8	SEL1L	PIGA
NONO	SELK	PIGC
NOP10	SELT	PIGN
NOP2	SEMA3D	PIGP
NOP58	SEMA5A	PIGV
NOTCH2	SENP7	PIGY
NOTCH2NL	SENP8	PIK3CA
NPAS3	SEPHS2	PIK3CG
NPC2	SEPT11	PIKFYVE
NPL	SEPT15	PINX1
NPM1	SEPT9	PIWIL4
NPR2	SERBP1	PJA2
NR0B1	SERP1	PKLR
NR1H3	SERPINA3	PKN2
NR2C2	SERPINB8	PLA2G12A
NR2E1	SERPINE2	PLAA
NR3C1	SERPING1	PLAG1
NRAP	SETD3	PLAU
NRBF2	SF3A3	PLCE1
NRCAM	SF3B1	PLD5
NRIP1	SFMBT2	PLEKHA3
NSA2	SGCD	PLEKHA5
NSL1	SGIP1	PLEKHA7
NSMAF	SGOL2	PLEKHF2
NSRP1	SGPP1	PLEKHG1
NTAN1	SH2B3	PLEKHO2
NTNG1	SH3BGRL	PLOD2
NTRK2	SHISA9	PLRG1
NTRK3	SHPRH	PLSCR1
NUBP1	SHQ1	PLXDC2
NUCB2	SHROOM3	PLXNC1
NUDT17	SIAH1	PM20D2
NUDT21	SIKE1	PMP2
NUDT3	SIPA1L2	PMPCB
NUDT4	SIRT1	PMS1
NUFIP2	SLAIN2	PNISR
NUMB	SLC10A7	PNPLA8
NUP205	SLC15A3	PNRC1
NUP88	SLC15A4	PNRC2
NUP98	SLC16A2	POC1B
NUPL2	SLC16A7	POC5
NUPR1	SLC16A9	POGZ
NUTF2	SLC1A3	POLA1
NXF3	SLC22A25	POLD3
NXT1	SLC22A5	POLR1B
NXT2	SLC25A21	POLR1C
OAS1	SLC25A24	POLR1E
OAS2	SLC25A30	POLR3G
OAS3	SLC25A36	POM121
OASL	SLC25A43	POP1
OBFC2A	SLC25A46	POU2F1
ODF3L2	SLC27A3	PPARA
ODZ4	SLC2A10	PPARG
OGFRL1	SLC2A9	PPAT
OLA1	SLC30A5	PPIB
OLR1	SLC30A7	PPIC
OMA1	SLC33A1	PPIG
OPHN1	SLC35A1	PPIL4
OR1K1	SLC37A2	PPIL6
ORMDL2	SLC37A3	PPM1A
OSBPL11	SLC38A1	PPM1D
OSBPL1A	SLC38A2	PPM1K
OSBPL3	SLC39A12	PPP1CB
OSBPL8	SLC39A14	PPP1CC
OSGIN2	SLC39A6	PPP1R12A
OSTM1	SLC40A1	PPP1R12B
OTOS	SLC41A2	PPP1R2
OTUD6B	SLC43A3	PPP1R36
OTX1	SLC44A3	PPP1R3B
P2RX4	SLC46A3	PPP1R3C
P2RY2	SLC4A4	PPP1R8
P2RY6	SLC4A7	PPP1R9A
P2RY8	SLC5A3	PPP2CB
P4HA1	SLC7A11	PPP2R2D
P4HB	SLC7A7	PPP2R5A
PABPC1	SLFN11	PPP2R5C
PABPC3	SLITRK6	PPP2R5E
PABPC4	SLK	PPP3CB
PAG1	SLMAP	PPP4R1L
PAK1IP1	SMAD1	PPPDE1
PALLD	SMAD2	PRDM1
PALM3	SMAD4	PRDM10
PAM	SMAD5	PRDM5
PAMR1	SMAP1	PRDM6
PAN3	SMARCA1	PRDX1
PANK2	SMARCA5	PRELID2
PANX1	SMARCAD1	PREX2
PAPOLA	SMARCE1	PRKAA1
PARD3	SMC1A	PRKAG2
PARD3B	SMC2	PRKCA
PARP11	SMC3	PRKD1
PARP14	SMC4	PRKD3
PARP4	SMC6	PRKRIR
PARP8	SMCHD1	PRMT10
PARP9	SMEK2	PRMT2
PARVA	SMG7	PRO2012
PARVG	SMG8	PROSC
PATL1	SMN1	PRPF18
PAWR	SMN2	PRPF38B
PAX6	SMNDC1	PRPF40A
PBRM1	SNCAIP	PRPF4B
PBX3	SNORA59B	PRR20B
PCBP2	SNORA74B	PRRC1
PCDH18	SNRNP48	PRRC2C
PCDHB12	SNW1	PRTFDC1
PCDHB4	SNX13	PRTG
PCDHGA12	SNX16	PSIP1
PCDHGA2	SNX2	PSMA4
PCDHGA3	SNX25	PSMA7
PCDHGB2	SNX5	PSMB3
PCDHGB3	SOAT1	PSMC3IP
PCDHGB4	SOCS5	PSME1
PCDHGB7	SOCS6	PTAR1
PCDHGC4	SORBS1	PTBP3
PCGF5	SORD	PTCD2
PCSK5	SOS1	PTCD3
PCTP	SOS2	PTGER4
PCYT1A	SOX21-AS1	PTGES3
PDCD2	SOX6	PTP4A1
PDCD5	SOX9	PTPLB
PDCD6IP	SP140	PTPN11
PDE3B	SP3	PTPN12
PDE4DIP	SP4	PTPN13
PDE6G	SPATA13	PTPN2
PDE7A	SPATS2L	PTPN20A
PDGFB	SPCS2	PTPN21
PDGFC	SPCS3	PTPRC
PDIA3	SPECC1L	PTPRE
PDIA4	SPG21	PTPRJ
PDIA5	SPIRE1	PTPRK
PDIA6	SPOP	PTTG1IP
PDK3	SPOPL	PTTG3P
PDLIM3	SPP1	PUM1
PDLIM5	SPPL2A	PUM2
PDPK1	SPRED1	PURG
PDPN	SPRY2	PVRL3
PDXDC1	SPTLC3	PWWP2A
PDZD8	SPTSSA	PYGO1
PECAM1	SQRDL	PYROXD1
PELI1	SREK1	QSER1
PELI2	SREK1IP1	R3HCC1
PEX11A	SRGAP2P1	RAB10
PEX13	SRI	RAB11FIP2
PFKFB2	SRPRB	RAB14
PGBD2	SRSF10	RAB1A
PGGT1B	SRSF11	RAB23
PGM2	SRSF3	RAB28
PGR	SRSF7	RAB2B
PHACTR2	SSB	RAB30
PHEX	SSBP2	RAB3GAP1
PHF11	SSFA2	RAB3GAP2
PHF14	SSR1	RAB3IP
PHF17	ST13	RAB8B
PHF20	ST3GAL5	RAB9A
PHF20L1	ST6GAL1	RABEP1
PHIP	ST7	RABGAP1
PI4K2A	ST8SIA1	RABGAP1L
PI4K2B	ST8SIA4	RAD17
PIAS1	STAG1	RAD50
PIBF1	STAG2	RAD51B
PIGC	STAG3L4	RAD54B
PIH1D2	STAM2	RAI14
PIK3AP1	STARD3NL	RALA
PIK3CA	STAT1	RALB
PIK3CG	STEAP3	RALBP1
PIK3R5	STIL	RALGAPA1
PIM1	STK3	RALGAPA2
PINX1	STK38L	RALGAPB
PION	STOX1	RANBP1
PIRT	STRN3	RANBP2
PIWIL4	STT3B	RANBP9
PJA2	STX6	RAP1A
PKD2L1	STX8	RAP1B
PKN2	STXBP4	RAP2B
PLA2G12A	SUB1	RAPGEF5
PLA2G15	SUCLG2	RARRES3
PLA2G7	SUGT1	RASA2
PLAA	SULF1	RASGEF1B
PLAG1	SULT1C2	RASSF3
PLAU	SUMO2	RASSF8
PLAUR	SUPT3H	RASSF9
PLBD1	SUSD1	RB1
PLCD1	SUV420H1	RB1CC1
PLCE1	SUZ12	RBAK
PLCG2	SWAP70	RBBP4
PLCXD3	SYNC	RBBP5
PLEK	SYNCRIP	RBBP9
PLEK2	SYNE2	RBL1
PLEKHA2	SYNM	RBM11
PLEKHA4	SYNPO2	RBM12
PLEKHA5	SYNRG	RBM12B
PLEKHF2	SYS1	RBM14
PLEKHO1	SYT14	RBM15
PLEKHO2	SYT17	RBM15B
PLIN2	SYT6	RBM18
PLOD2	SYTL2	RBM22
PLP2	TAB2	RBM25
PLRG1	TAB3	RBM26
PLSCR1	TADA1	RBM27
PLSCR4	TAF1A	RBM28
PLTP	TAF1B	RBM33
PLXDC2	TAF2	RBM34
PLXNC1	TAF9	RBM39
PM20D2	TAGAP	RBM41
PMFBP1	TANK	RBM43
PMP2	TAOK1	RBM6
PMPCB	TAOK3	RBM7
PMS1	TARS	RBMS1
PNISR	TAS2R10	RBMS2
PNPLA8	TAS2R19	RBPJ
PNRC1	TAX1BP1	RC3H1
PNRC2	TBC1D1	RC3H2
PODNL1	TBC1D15	RCC1
POLA1	TBC1D19	RCC2
POLD3	TBC1D23	RCL1
POLDIP3	TBC1D4	RCN2
POLR1C	TBCEL	RECQL
POLR1E	TBCK	REEP3
POM121	TBK1	RELL1
POM121L1P	TBL1XR1	RERE
POP1	TCEA1	REST
POU2F1	TCEAL1	REV3L
PPAPDC1B	TCEANC	REXO2
PPARA	TCEB3	RFESD
PPARG	TCF12	RFTN1
PPAT	TCF4	RFTN2
PPCS	TCTN3	RFX3
PPFIA1	TDG	RFX4
PPHLN1	TDP2	RFX7
PPIB	TET2	RFXAP
PPIC	TEX2	RG9MTD2
PPIG	TFAM	RGL1
PPIL4	TFB1M	RGS22
PPIL6	TFEC	RHBDD1
PPM1D	TGDS	RHOBTB3
PPM1K	TGFB2	RHOJ
PPM1M	TGFBR1	RHOT1
PPP1CB	TGFBR2	RHPN2
PPP1CC	THADA	RIBC1
PPP1R12A	THAP1	RICTOR
PPP1R12B	THAP2	RIF1
PPP1R18	THG1L	RIMKLB
PPP1R1C	THOC2	RIN2
PPP1R2	THSD7A	RIOK1
PPP1R3B	THUMPD1	RIOK2
PPP1R3C	THUMPD2	RIPK2
PPP1R8	TIGD4	RLIM
PPP1R9A	TIMM9	RMRP
PPP2R2D	TIPARP	RN7SK
PPP2R5A	TKTL1	RNASEH2B
PPP2R5C	TLE4	RND2
PPP2R5E	TLK1	RNF130
PPPDE1	TLR1	RNF138
PPT1	TLR3	RNF138P1
[truncated: 1,039 more rows]

## Sheet: Table S2
Lists of down-regulated genes in rims of chronic active lesions (Rims CA), periplaques surrounding active lesions (active PP) and periplaques surrounding silent lesions (silent PP)
Compasions were performed with white matter samples derived from control subjects
Only genes exhibitiong a fold change > 1.2 and an adjusted p-value < 0.05 were retained
Rim CA	Active PP	Silent PP
A1BG	A1BG	A1BG
AAMP	A4GALT	A1BG-AS1
AARSD1	AADAC	AACS
AATK	AAMP	AADAT
AATK-AS1	AARS2	AAMP
ABCA2	AARSD1	AANAT
ABCA3	AATK	AARS2
ABCB6	AATK-AS1	AARSD1
ABCB8	ABCA2	AATK
ABCB9	ABCA3	AATK-AS1
ABCC6	ABCA7	ABCA2
ABCC8	ABCB6	ABCA3
ABCD2	ABCB8	ABCA7
ABCF3	ABCB9	ABCB6
ABCG4	ABCC10	ABCB8
ABCG8	ABCC6	ABCB9
ABHD14A	ABCC8	ABCC10
ABHD2	ABCD1	ABCC8
ABL1	ABCF2	ABCD1
ABTB1	ABCF3	ABCD2
ABTB2	ABHD11	ABCF2
ACACA	ABHD14A	ABCF3
ACADS	ABHD2	ABCG1
ACADSB	ABL1	ABCG4
ACAP3	ABTB1	ABCG8
ACBD4	ACACB	ABHD11
ACCN2	ACAD10	ABHD14A
ACCN3	ACADS	ABHD2
ACD	ACADVL	ABHD8
ACHE	ACAP3	ABTB1
ACO2	ACBD4	ACACB
ACOT7	ACCN2	ACAP3
ACSM2B	ACCN3	ACBD4
ACTA1	ACD	ACCN2
ACTN4	ACMSD	ACCN3
ACTR1B	ACP2	ACCS
ACTR3B	ACSF3	ACD
ACYP1	ACSM2B	ACHE
ACYP2	ACSS1	ACO2
ADA	ACTBL2	ACOT11
ADAL	ACTG2	ACOT7
ADAM11	ACTN4	ACP2
ADAM15	ACTR1B	ACSF3
ADAMTS13	ADAM11	ACSM2B
ADAMTS14	ADAM15	ACSS1
ADAMTS4	ADAMTS10	ACTA1
ADAMTS8	ADAMTS13	ACTBL2
ADAMTSL2	ADAMTS14	ACTL6B
ADAMTSL5	ADAMTS4	ACTN4
ADAP1	ADAMTSL2	ACTR1B
ADAT1	ADAMTSL5	ACTR3B
ADAT3	ADAP1	ACYP1
ADC	ADAT1	ADA
ADCK1	ADAT3	ADAD2
ADCY5	ADC	ADAM11
ADCY6	ADCK4	ADAMTS10
ADCYAP1	ADCK5	ADAMTS13
ADD1	ADCY4	ADAMTS14
ADH1A	ADCY5	ADAMTS4
ADH1B	ADCY6	ADAMTS8
ADH4	ADCYAP1	ADAMTSL2
ADI1	ADD1	ADAMTSL5
ADO	ADH1A	ADAP1
ADORA1	ADH1C	ADAT1
ADPRHL2	ADH4	ADAT3
ADSSL1	ADORA1	ADC
AES	ADPRHL2	ADCK1
AFF2	ADRBK1	ADCK2
AFG3L1P	ADRM1	ADCK4
AFM	ADSSL1	ADCK5
AFMID	AES	ADCY2
AGAP1	AFG3L1P	ADCY3
AGAP3	AFM	ADCY4
AGMO	AFMID	ADCY5
AGPAT4	AGAP1	ADCY6
AGPAT4-IT1	AGAP3	ADCYAP1
AGPAT6	AGAP7	ADD1
AGRN	AGER	ADD2
AGXT2	AGPAT4-IT1	ADH1A
AHCY	AGPAT6	ADH1B
AHI1	AGRN	ADH4
AHSG	AGTRAP	ADORA1
AIF1L	AGXT	ADPRHL2
AIFM1	AGXT2	ADRBK1
AIG1	AHCY	ADRM1
AKAP5	AHI1	ADSSL1
AKAP8L	AHSA2	AES
AKAP9	AICDA	AFF2
AKIP1	AIF1L	AFG3L1P
AKIRIN1	AIFM2	AFM
AKR1C4	AIG1	AFMID
AKT1S1	AKAP1	AGAP1
AKT2	AKAP17A	AGAP2
ALAD	AKAP8L	AGAP3
ALDH1A3	AKIP1	AGAP7
ALDOA	AKNA	AGFG2
ALG13	AKR7L	AGMAT
ALKBH4	AKT1	AGPAT4-IT1
ALKBH5	AKT1S1	AGPAT6
ALKBH6	AKT2	AGRN
ALPK1	ALAD	AGTRAP
ALS2CR8	ALDH16A1	AHCY
AMBRA1	ALDOB	AHI1
AMH	ALKBH4	AHSG
AMPD2	ALKBH6	AIF1L
AMT	ALKBH7	AIFM1
AMZ1	ALPK1	AIG1
ANAPC2	ALPL	AKAP1
ANAPC5	AMBRA1	AKAP17A
ANGEL2	AMDHD1	AKAP5
ANGPTL3	AMDHD2	AKAP8L
ANKRD13B	AMH	AKIP1
ANKRD16	AMPD2	AKR7L
ANKRD19P	AMT	AKT1
ANKRD23	ANAPC2	AKT1S1
ANKRD24	ANGPTL3	AKT2
ANKRD34B	ANKK1	ALAD
ANKRD39	ANKMY1	ALDH16A1
ANKRD52	ANKRD13B	ALDH1A3
ANKRD65	ANKRD13D	ALDH4A1
ANKS3	ANKRD16	ALDOA
ANKS6	ANKRD23	ALKBH4
ANO1	ANKRD24	ALKBH6
ANXA3	ANKRD34B	ALKBH7
AOC2	ANKRD45	ALPK1
AOC3	ANKRD52	ALPL
AOX1	ANKRD56	AMBRA1
AP1M1	ANKRD65	AMDHD2
AP2A1	ANKS3	AMH
AP2A2	ANKS6	AMICA1
AP2M1	ANO1	AMIGO3
AP3D1	ANO8	AMPD2
APBA1	ANP32A-IT1	AMT
APBA2	AOC3	AMZ1
APBA3	AOX1	ANAPC2
APBB1	AP1B1	ANGEL2
APBB2	AP1M1	ANGPTL3
APBB3	AP2A1	ANK1
APLP1	AP2A2	ANK3
APP	AP2S1	ANKH
APPBP2	AP3D1	ANKK1
AQP6	AP4M1	ANKMY1
ARAF	APBA2	ANKRD12
ARAF2P	APBA3	ANKRD13B
ARFGAP1	APBB1	ANKRD13D
ARFGAP2	APBB3	ANKRD16
ARFIP2	APC2	ANKRD19P
ARFRP1	APLP1	ANKRD23
ARG1	APOA1BP	ANKRD24
ARHGAP1	APOB	ANKRD29
ARHGAP23	APOF	ANKRD34A
ARHGAP33	APOH	ANKRD34B
ARHGDIA	APOL3	ANKRD39
ARHGDIG	AQP6	ANKRD45
ARHGEF1	AQP7P1	ANKRD52
ARHGEF16	ARAF	ANKRD65
ARHGEF18	ARAF2P	ANKRD9
ARHGEF2	ARAP3	ANKS3
ARHGEF25	ARF5	ANKS6
ARHGEF37	ARFGAP1	ANKZF1
ARHGEF4	ARFGAP2	ANO3
ARHGEF7	ARFIP2	ANO4
ARL16	ARFRP1	ANO7
ARL2	ARG1	AOX1
ARL6IP4	ARHGAP1	AP1B1
ARL8A	ARHGAP23	AP1G2
ARMC10	ARHGAP27	AP1M1
ARMC5	ARHGAP33	AP1S1
ARMC6	ARHGAP4	AP1S3
ARMCX5	ARHGDIA	AP2A1
ASB1	ARHGDIG	AP2A2
ASB5	ARHGEF1	AP2M1
ASB6	ARHGEF16	AP2S1
ASL	ARHGEF18	AP3B2
ASNA1	ARHGEF2	AP3D1
ASPA	ARHGEF4	AP4M1
ASPDH	ARL16	APBA1
ASPHD1	ARL6IP4	APBA2
ASPRV1	ARL8A	APBA3
ASPSCR1	ARMC5	APBB1
ATAD3A	ARMC6	APBB3
ATAD3B	ARPC4-TTLL3	APC2
ATAD3C	ARRDC1	APEH
ATAT1	ARSA	APLP1
ATF6B	ARSG	APOA1BP
ATG12	ARVCF	APOBEC3A
ATG13	ASB1	APOF
ATG2A	ASB6	APOL1
ATG3	ASL	APOL4
ATG4B	ASMTL-AS1	APP
ATG4D	ASNA1	AQP6
ATG9A	ASPHD1	AQP7P1
ATN1	ASPN	ARAF
ATOX1	ASPSCR1	ARAF2P
ATP13A1	ATAD3A	ARAP1
ATP13A2	ATAD3B	ARAP3
ATP1A2	ATAD3C	ARC
ATP1A4	ATAT1	ARF5
ATP1B1	ATF5	ARFGAP1
ATP5B	ATF6B	ARFGAP2
ATP5D	ATG16L2	ARFIP2
ATP5G1	ATG2A	ARFRP1
ATP5G2	ATG4B	ARG1
ATP5I	ATG4D	ARHGAP1
ATP5J	ATG9A	ARHGAP27
ATP6V0A1	ATN1	ARHGAP33
ATP6V0C	ATOX1	ARHGAP36
ATP6V0D1	ATP13A1	ARHGAP4
ATP6V0E2	ATP13A2	ARHGDIA
ATP6V1E1	ATP1A2	ARHGDIG
ATP6V1G2	ATP1A4	ARHGEF1
ATP8A2	ATP2A3	ARHGEF11
ATP9A	ATP5D	ARHGEF18
ATP9B	ATP6AP1	ARHGEF2
ATPIF1	ATP6V0A1	ARHGEF25
ATRNL1	ATP6V0C	ARHGEF4
ATXN2	ATP6V0D1	ARHGEF7
ATXN2L	ATP6V0E2	ARL16
AXIN1	ATPIF1	ARL4D
AZI1	ATXN2	ARL6IP4
B3GAT1	ATXN2L	ARL8A
B3GAT3	AUP1	ARMC10
B4GALNT4	AXIN1	ARMC5
B4GALT2	AXIN2	ARMC6
BACE1	AZI1	ARMC7
BAG1	B3GAT1	ARMC9
BAG5	B3GAT3	ARPC4
BAI1	B4GALNT4	ARPC4-TTLL3
BAI2	B4GALT2	ARPP21
BAIAP2L2	B4GALT7	ARRB1
BAK1	BAG1	ARRB2
BANP	BAG5	ARRDC1
BAP1	BAG6	ARSA
BAZ2A	BAHCC1	ARSG
BBS5	BAIAP2L2	ARVCF
BCAN	BAK1	AS3MT
BCAR1	BAP1	ASB1
BCAS1	BARHL1	ASB6
BCAS3	BAX	ASGR1
BCAS4	BAZ2A	ASL
BCKDHA	BBC3	ASMTL
BCL2L1	BBS5	ASMTL-AS1
BCR	BCAN	ASNA1
BCRP2	BCAR1	ASPA
BCS1L	BCAT2	ASPDH
BDH1	BCKDHA	ASPHD1
BDNF-AS1	BCL2L1	ASPSCR1
BEX2	BCL2L12	ATAD3A
BEX4	BCR	ATAD3B
BHMT	BCRP2	ATAD3C
BIN1	BCS1L	ATAT1
BIVM	BDH1	ATCAY
BLCAP	BEST4	ATF6B
BMS1	BET3L	ATG16L2
BOK	BHLHE23	ATG2A
BOP1	BHMT	ATG4B
BPIFA3	BIN1	ATG4D
BPNT1	BIVM	ATG9A
BRD1	BK250D10.8	ATN1
BRD9	BLK	ATOX1
BREA2	BMS1	ATP13A1
BRF1	BOK	ATP13A2
BRP44L	BOP1	ATP1A2
BRSK1	BPTF	ATP1A3
BRSK2	BRAT1	ATP1A4
BSDC1	BRD1	ATP2B2
BTBD16	BRD3	ATP2B3
BTBD17	BRD4	ATP4A
BTBD2	BRD9	ATP5A1
BTBD3	BREA2	ATP5B
BZRAP1	BRF1	ATP5D
C10orf140	BRI3BP	ATP5G1
C11orf9	BRSK1	ATP5G2
C12orf24	BRSK2	ATP5J2
C12orf34	BSDC1	ATP6AP1
C12orf44	BTBD17	ATP6V0A1
C12orf47	BTBD2	ATP6V0B
C12orf51	BTNL9	ATP6V0C
C12orf73	BZRAP1	ATP6V0D1
C12orf76	C11orf2	ATP6V0E2
C14orf162	C11orf88	ATP6V1H
C14orf80	C11orf9	ATP8A2
C15orf17	C11orf95	ATP8B1
C16orf11	C12orf34	ATPIF1
C16orf42	C13orf33	ATRNL1
C16orf5	C14orf80	ATXN2
C16orf58	C15orf17	ATXN2L
C16orf59	C15orf32	ATXN7L3
C16orf61	C16orf11	AUP1
C16orf7	C16orf42	AURKAIP1
C16orf79	C16orf5	AXIN1
C16orf86	C16orf53	AXIN2
C16orf95	C16orf58	AZI1
C17orf101	C16orf7	B3GAT1
C17orf109	C16orf79	B3GAT3
C17orf110	C16orf86	B3GNT9
C17orf28	C16orf95	B4GALNT4
C17orf58	C17orf101	B4GALT2
C17orf59	C17orf28	B4GALT3
C17orf63	C17orf49	B4GALT6
C17orf70	C17orf56	B4GALT7
C17orf89	C17orf59	B7H6
C18orf18	C17orf62	BABAM1
C18orf32	C17orf63	BAG1
C18orf42	C17orf70	BAG5
C18orf56	C17orf72	BAG6
C19orf24	C17orf74	BAHCC1
C19orf25	C17orf88	BAI1
C19orf29	C18orf23	BAI2
C19orf39	C18orf42	BAIAP2
C19orf45	C18orf56	BAIAP2L2
C19orf46	C19orf10	BAIAP3
C19orf47	C19orf24	BAK1
C19orf50	C19orf25	BANP
C19orf57	C19orf28	BAP1
C19orf6	C19orf29	BAX
C19orf60	C19orf39	BAZ2A
C19orf63	C19orf43	BBC3
C19orf68	C19orf45	BBS5
C19orf69	C19orf46	BCAN
C19orf73	C19orf47	BCAR1
C1orf122	C19orf50	BCAS4
C1orf133	C19orf52	BCKDHA
C1orf135	C19orf55	BCL2L1
C1orf159	C19orf57	BCL7A
C1orf172	C19orf6	BCL7B
C1orf186	C19orf60	BCL7C
C1orf213	C19orf63	BCR
C1orf35	C19orf68	BCRP2
C1orf56	C19orf69	BCS1L
C1orf70	C19orf73	BDH1
C1QL1	C19orf80	BDKRB1
C1QL2	C1orf122	BDKRB2
C1QTNF6	C1orf145	BEGAIN
C20orf201	C1orf158	BEND4
C20orf27	C1orf159	BEST4
C20orf46	C1orf174	BET1L
C21orf2	C1orf186	BET3L
C21orf33	C1orf213	BEX1
C21orf56	C1orf228	BEX2
C22orf13	C1orf229	BEX4
C22orf32	C1orf35	BFAR
C22orf40	C1orf56	BGN
C2CD4D	C1QL1	BHLHE23
C2orf63	C1QL2	BHMT
C2orf72	C1QTNF6	BIN1
C3orf17	C20orf132	BIVM
C3orf39	C20orf160	BK250D10.8
C3orf45	C20orf194	BLCAP
C3orf71	C20orf201	BLK
C3orf75	C20orf27	BMS1
C3orf80	C20orf29	BOP1
C4orf3	C21orf2	BPTF
C4orf48	C21orf33	BRAT1
C5orf4	C21orf56	BRD1
C5orf43	C22orf25	BRD3
C5orf44	C22orf40	BRD9
C5orf45	C2CD2L	BREA2
C5orf58	C2CD4D	BRF1
C6orf124	C2orf18	BRI3
C6orf136	C2orf63	BRSK1
C6orf154	C2orf68	BRSK2
C6orf48	C3orf17	BSDC1
C6orf57	C3orf18	BSG
C6orf89	C3orf45	BST2
C7orf13	C3orf71	BTBD11
C7orf26	C4BPA	BTBD16
C7orf43	C4BPB	BTBD17
C7orf61	C4orf22	BTBD2
C7orf64	C4orf3	BZRAP1
C7orf73	C4orf48	BZW2
C8A	C5orf45	C10orf140
C8G	C6orf124	C11orf2
C8orf4	C6orf136	C11orf31
C8orf44-SGK3	C6orf48	C11orf35
C8orf46	C6orf89	C11orf41
C8orf55	C7orf26	C11orf49
C8orf82	C7orf43	C11orf68
C9	C7orf61	C11orf87
C9orf139	C7orf64	C11orf9
C9orf140	C7orf73	C12orf24
C9orf16	C8A	C12orf32
C9orf169	C8B	C12orf43
C9orf174	C8G	C12orf44
C9orf25	C8orf31	C12orf52
C9orf30-TMEFF1	C8orf44-SGK3	C12orf53
C9orf37	C8orf50	C12orf68
C9orf96	C8orf55	C12orf76
CA14	C8orf82	C14orf2
CA5BP1	C9	C14orf80
CABLES2	C9orf139	C15orf17
CABYR	C9orf140	C15orf52
CACNA1H	C9orf142	C15orf59
CACNA2D1	C9orf167	C16orf11
CACNA2D2	C9orf174	C16orf42
CACNA2D3	C9orf25	C16orf5
CACNG2	C9orf37	C16orf58
CACNG7	C9orf62	C16orf59
CADM4	C9orf7	C16orf7
CALB1	C9orf96	C16orf79
CALCOCO1	CA5B	C16orf86
CALM2	CA5BP1	C16orf91
CALML3	CABP7	C16orf95
CALY	CACNA1H	C17orf101
CAMK2N1	CACNG6	C17orf108
CAMK2N2	CACNG7	C17orf28
CAMKK1	CAD	C17orf49
CAMLG	CADM4	C17orf56
CAMSAP3	CALY	C17orf59
CANT1	CAMKK1	C17orf62
CAPN1	CANT1	C17orf63
CAPN10	CAPN1	C17orf69
CAPN13	CAPN10	C17orf70
CAPN3	CAPZB	C17orf72
CARD14	CARD10	C17orf88
CARNS1	CARD14	C17orf96
CASKIN1	CARHSP1	C18orf23
CASKIN2	CARNS1	C18orf42
CATSPER2	CASKIN1	C18orf56
CBFA2T2	CASKIN2	C19orf10
CBLN1	CASP10	C19orf12
CBLN4	CATSPER2	C19orf20
CBR1	CBFA2T2	C19orf24
CBX4	CBLN1	C19orf25
CBX6	CBS	C19orf28
CBX7	CBX4	C19orf29
CC2D1A	CBX7	C19orf39
CC2D1B	CC2D1A	C19orf43
CCBL1	CC2D1B	C19orf46
CCDC106	CCDC106	C19orf47
CCDC124	CCDC114	C19orf50
CCDC130	CCDC124	C19orf55
CCDC136	CCDC125	C19orf59
CCDC142	CCDC130	C19orf6
CCDC165	CCDC142	C19orf60
CCDC22	CCDC154	C19orf63
CCDC28B	CCDC22	C19orf68
CCDC64B	CCDC24	C19orf69
CCDC71	CCDC42B	C19orf73
CCDC82	CCDC48	C1orf115
CCDC85B	CCDC57	C1orf122
CCDC85C	CCDC64B	C1orf159
CCM2	CCDC71	C1orf172
CCNDBP1	CCDC8	C1orf173
CCNI2	CCDC85B	C1orf174
CCNK	CCDC85C	C1orf186
CCNL2	CCDC88B	C1orf204
CCP110	CCDC88C	C1orf212
CD177	CCDC97	C1orf213
CD22	CCL16	C1orf216
CD2BP2	CCL21	C1orf229
CD320	CCL8	C1orf35
CD36	CCM2	C1orf56
CD3EAP	CCND1	C1orf70
CD82	CCNDBP1	C1orf86
CD97	CCNK	C1QBP
CD99L2	CCNL2	C1QL1
CDC34	CCR10	C1QL2
CDC37	CCR6	C1QL3
CDC40	CCS	C1QTNF4
CDC42	CD2	C1QTNF6
CDC42BPB	CD22	C20orf160
CDC42EP1	CD2BP2	C20orf177
CDC42EP2	CD320	C20orf201
CDH1	CD36	C20orf27
CDIPT	CD3D	C20orf29
CDK10	CD3EAP	C20orf3
CDK16	CD40LG	C20orf46
CDK18	CD5	C21orf2
CDKL2	CD72	C21orf33
CDKN1C	CD82	C21orf56
CDKN2AIPNL	CD8B	C22orf25
CDKN2D	CD93	C22orf32
CDR2L	CD96	C22orf40
CECR5	CD97	C2CD2L
CECR5-AS1	CD99L2	C2CD4C
CELF6	CDC20	C2CD4D
CELSR2	CDC34	C2orf18
CELSR3	CDC37	C2orf55
CEND1	CDC42BPB	C2orf72
CENPV	CDC42EP1	C2orf89
CERCAM	CDC42EP5	C3orf17
CES4A	CDH1	C3orf18
CFHR1	CDH15	C3orf39
CFHR2	CDH22	C3orf45
CFHR4	CDH23	C3orf71
CFL1	CDIPT	C3orf78
CGN	CDK10	C3orf80
CGREF1	CDK11A	C4BPA
CHAF1A	CDK11B	C4BPB
CHMP1B	CDK16	C4orf3
CHODL	CDK18	C4orf48
CHP2	CDK5RAP1	C4orf7
CHRDL1	CDK5RAP3	C5orf43
CHST1	CDK9	C5orf45
CHST10	CDKN1C	C6orf124
CHST12	CDKN2AIPNL	C6orf136
CHST2	CDR2L	C6orf154
CHTF18	CECR5	C6orf48
CIAO1	CEL	C6orf57
CIC	CELF6	C6orf89
CIDEC	CELSR1	C7orf26
CINP	CELSR2	C7orf43
CIRBP	CENPB	C7orf73
CITED4	CEP164	C8B
CKB	CERCAM	C8G
CKMT2	CES1	C8orf4
CLASRP	CES2	C8orf44-SGK3
CLCC1	CES4A	C8orf50
CLCN2	CFHR2	C8orf55
CLCN4	CFHR4	C8orf60
CLCN6	CFL1	C8orf82
CLCN7	CFP	C9
CLDN15	CGN	C9orf129
CLEC11A	CHAF1A	C9orf139
CLEC14A	CHD8	C9orf140
CLEC4G	CHDH	C9orf142
CLEC4GP1	CHKB	C9orf16
CLEC4M	CHMP1A	C9orf167
CLEC9A	CHMP1B	C9orf169
CLIP2	CHMP6	C9orf174
CLMN	CHST10	C9orf25
CLN5	CHST12	C9orf37
CLN8	CHTF18	C9orf69
CLPTM1	CIAO1	C9orf9
CLSTN3	CIC	C9orf96
CLTA	CIRBP	CA11
CLTB	CISH	CA12
CMTM5	CITED4	CA4
CNBP	CIZ1	CA5BP1
CNDP1	CKB	CABIN1
CNKSR1	CKMT2	CABLES1
CNKSR2	CLASRP	CABP1
CNKSR3	CLCA1	CABP7
CNNM2	CLCN2	CACNA1A
CNNM3	CLCN6	CACNA1E
CNOT3	CLCN7	CACNA1G
CNP	CLDN19	CACNA1H
CNPPD1	CLDN3	CACNA1I
CNTFR	CLDN5	CACNA2D2
CNTN2	CLDN7	CACNA2D3
CNTN6	CLEC11A	CACNB1
COBRA1	CLEC14A	CACNB3
COCH	CLEC3B	CACNG2
COG4	CLEC4G	CACNG7
COG8	CLEC4GP1	CAD
COL11A2	CLEC9A	CALB1
COL13A1	CLIC3	CALCOCO1
COL16A1	CLIP2	CALM3
COL19A1	CLK3	CALY
COL3A1	CLN3	CAMK1
COL7A1	CLN6	CAMK1D
COL9A2	CLPP	CAMK2A
COL9A3	CLPTM1	CAMK2B
COPA	CLTA	CAMK2N1
COPE	CMTM5	CAMK2N2
COQ4	CNBP	CAMK4
COX10	CNDP2	CAMKK1
COX11	CNKSR1	CAMKK2
COX19	CNN1	CAMKV
COX4I1	CNN2	CAMP
COX5A	CNNM2	CAPN1
COX8A	CNNM3	CAPN10
CPB2	CNOT3	CAPNS1
CPEB1	CNPPD1	CAPRIN2
CPNE4	CNTFR	CAPZB
CPNE6	CNTROB	CARD10
CPSF1	COBRA1	CARD14
CPSF3L	COCH	CARM1
CPT1C	COG7	CARNS1
CPT2	COL11A2	CASKIN1
CRABP2	COL13A1	CASKIN2
CRAT	COL16A1	CATSPER2
CRB2	COL1A1	CBLN1
CRCP	COL3A1	CBLN2
CRHR1	COL6A2	CBLN4
CROCC	COL7A1	CBR1
CROCCP2	COL9A2	CBS
CRTAC1	COL9A3	CBX4
CRTC1	COLEC11	CBX6
CRTC3	COPE	CBX7
CRYBA2	COQ4	CC2D1A
CS	CORO1B	CC2D1B
CSAD	CORO7	CCDC106
CSNK1E	COX11	CCDC114
CSPG5	COX19	CCDC120
CSRP1	COX5A	CCDC124
CSTF2T	COX8A	CCDC130
CTBP1	CPAMD8	CCDC136
CTIF	CPB2	CCDC137
CTNNBIP1	CPEB1	CCDC142
CTSA	CPN2	CCDC154
CTSF	CPNE1	CCDC157
CTSL2	CPNE6	CCDC22
CTTN	CPSF1	CCDC24
CTU1	CPSF3L	CCDC28B
CTU2	CPSF7	CCDC42B
CTXN3	CPT1B	CCDC48
CUEDC1	CPT1C	CCDC57
CUEDC2	CPT2	CCDC64B
CUL9	CRAT	CCDC71
CUTA	CRB2	CCDC8
CUX1	CRCP	CCDC85B
CXCL1	CRELD2	CCDC88B
CXCL3	CRHR1	CCDC92
CXorf40B	CRIP1	CCDC97
CXXC1	CRIP2	CCK
CYB5D2	CRIPAK	CCKBR
CYCS	CROCC	CCM2
CYHR1	CROCCP2	CCND1
CYP2A13	CRP	CCND3
CYP2C18	CRTAM	CCNDBP1
CYP2C9	CRTC2	CCNK
CYP2D6	CRYBA2	CCNL2
CYP3A5	CS	CCNO
CYP3A7	CSAD	CCR10
CYP4F2	CSF1	CCR6
CYTH1	CSF3	CCS
CYTH2	CSK	CD177
D2HGDH	CSNK1E	CD22
DACT3	CSPG4	CD2BP2
DAK	CSRP1	CD320
DALRD3	CTAG1A	CD36
DAO	CTAG2	CD3EAP
DAPK2	CTBP1	CD5
DAZAP1	CTDP1	CD52
DBF4B	CTNNBIP1	CD72
DBNDD1	CTSA	CD81
DBNDD2	CTSD	CD82
DBNL	CTSF	CD8B
DBP	CTTN	CD97
DCAF16	CTU1	CD99L2
DCAF17	CTU2	CDC25B
DCAF8	CUEDC1	CDC34
DCLK3	CUEDC2	CDC37
DCTN1	CUL9	CDC40
DCTN2	CUTA	CDC42
DCTPP1	CUX1	CDC42BPB
DCXR	CXCL1	CDC42EP1
DDA1	CXCL12	CDC42EP5
DDC	CXCL13	CDH1
DDRGK1	CXCL3	CDH12
DDX19A	CXorf41	CDH15
DDX49	CXXC1	CDH22
DDX51	CYB561D1	CDH23
DDX54	CYB5R3	CDH4
DEAF1	CYHR1	CDIPT
DEFA3	CYP20A1	CDK10
DEFA4	CYP2A13	CDK16
DENND1A	CYP2A7	CDK18
DEPDC5	CYP2C19	CDK20
DFFB	CYP2C9	CDK5R1
DFNB31	CYP2D6	CDK5RAP3
DGAT1	CYP2E1	CDKN2AIPNL
DGAT2	CYP2W1	CDKN2D
DGCR10	CYP3A43	CDR2L
DGCR2	CYP3A5	CDT1
DGCR9	CYP3A7	CECR2
DGKB	CYP46A1	CECR5
DGKQ	CYP4A11	CECR5-AS1
DGKZ	CYP8B1	CELF3
DHCR7	CYTH1	CELF5
DHPS	CYTH2	CELF6
DHRS11	D2HGDH	CELSR1
DHX30	DACT3	CELSR2
DHX38	DAK	CELSR3
DICER1-AS	DALRD3	CEND1
DIS3L	DAO	CENPB
DIS3L2	DAPK2	CEP164
DIXDC1	DARC	CEP19
DKFZP434F142	DAZAP1	CEP250
DKFZp434J0226	DBF4B	CERCAM
DKK1	DBIL5P2	CERK
DLG2	DBNDD1	CES1
DLL1	DBNL	CES4A
DLX2	DBP	CFHR1
DLX6	DCAF16	CFHR2
DMAP1	DCDC5	CFHR4
DMBT1	DCPS	CFL1
DMPK	DCTN1	CFLAR
DMRT2	DCTN2	CFP
DMWD	DCXR	CGREF1
DNAH17	DDA1	CHAF1A
DNAH2	DDC	CHCHD10
DNAJB12	DDX19A	CHCHD3
DNAJB2	DDX41	CHD3
DNAJC11	DDX49	CHD5
DNAJC14	DDX51	CHD8
DNAJC17	DDX54	CHDH
DNAJC19	DEAF1	CHGB
DNAJC30	DECR2	CHKB
DNAJC6	DEFA3	CHMP1A
DNAL4	DEFA4	CHMP1B
DNLZ	DEFB1	CHMP4B
DNM1L	DEGS2	CHMP6
DNM2	DENND1A	CHRD
DOHH	DEPDC5	CHRDL1
DOLPP1	DERL3	CHRM3
DOM3Z	DFFB	CHRNB2
DPF1	DFNB31	CHST1
DPF3	DGAT1	CHST10
DPH2	DGCR2	CHST12
DPP3	DGKD	CHST13
DPP6	DGKQ	CHST8
DPP7	DGKZ	CHTF18
DPP9	DHCR7	CHTOP
DPT	DHODH	CIAO1
DPYSL4	DHRS4	CIC
DPYSL5	DHX30	CIDEC
DRAP1	DHX34	CIRBP
DRD4	DHX38	CITED4
DRG2	DIABLO	CIZ1
DRGX	DICER1-AS	CKB
DSCAML1	DIS3L	CKMT1A
DSP	DIS3L2	CLASRP
DSTYK	DKFZP434F142	CLCN2
DTD1	DKFZp434J0226	CLCN7
DTNB	DKFZp547G183	CLDN15
DTX3	DKFZP547L112	CLDN19
DTX4	DLL1	CLDN3
DUS1L	DLST	CLDND2
DUS3L	DMAP1	CLEC11A
DUSP26	DMPK	CLEC14A
DUSP8	DMWD	CLEC16A
DVL1	DNAAF1	CLEC2L
DVL2	DNAH2	CLEC4G
DYNC1I1	DNAJB12	CLEC4GP1
DYNLL2	DNAJB2	CLEC4M
DYSF	DNAJC11	CLIP2
E2F1	DNAJC14	CLK2
E2F4	DNAJC30	CLN3
EBF3	DNAJC4	CLN6
EBF4	DNAL4	CLPP
ECE1	DNASE1L3	CLPTM1
ECHS1	DND1	CLSTN1
ECM1	DNHD1	CLSTN3
ECSIT	DNLZ	CLTA
EDC4	DNM1	CLTB
EEF2	DNM2	CMIP
EFHA2	DNPEP	CMPK2
EFHD1	DOHH	CMTM5
EFNA5	DOLPP1	CNBP
EFS	DOM3Z	CNDP2
EGFL7	DPF2	CNIH3
EGLN2	DPH2	CNKSR1
EHD1	DPM2	CNN1
EHMT1	DPM3	CNNM1
EHMT2	DPP3	CNNM3
EID2	DPP7	CNOT3
EID2B	DPP9	CNP
EIF4E	DPYS	CNPPD1
EIF4H	DPYSL4	CNPY3
ELAVL3	DRAP1	CNTFR
ELMOD3	DRD4	CNTROB
ELOVL1	DRG2	COBRA1
EMD	DSCAML1	COCH
EML1	DSP	COG7
EML2	DTX3	COG8
EML3	DUS1L	COL11A2
ENDOG	DUS3L	COL13A1
ENDOV	DUX4	COL16A1
ENG	DUX4L4	COL5A3
ENGASE	DVL1	COL6A2
ENTPD3	DVL2	COL7A1
ENTPD4	DVL3	COL9A2
EPB41L1	DYNLL2	COL9A3
EPB41L4B	DYRK1B	COLEC11
EPHA10	E2F1	COMTD1
EPHB2	E2F4	COPE
EPN1	EBF3	COPS7A
EPN2	EBF4	COQ10A
ERAL1	ECE1	COQ4
ERBB3	ECHDC2	CORO1B
ERCC2	ECHS1	CORO2A
ERF	ECI1	CORO6
ERLEC1	ECSIT	CORO7
ERMN	EDC4	COX11
ERP29	EEF2	COX19
ERVFRD-2	EFHD1	COX4I1
ESAM	EFS	COX5A
ESRRA	EGFL7	COX8A
ESYT2	EGLN2	CPAMD8
ETFB	EHBP1L1	CPB2
ETV1	EHD1	CPLX2
EVI5L	EHMT1	CPNE1
EWSR1	EHMT2	CPNE4
EXD3	EID2	CPNE5
EXOC7	EIF3F	CPNE6
EXOSC5	EIF3G	CPNE7
EZH1	EIF4G1	CPNE9
F11	EIF4H	CPSF1
F13B	ELAVL3	CPSF3L
F5	ELFN1	CPSF7
F9	ELMO3	CPT1C
FA2H	ELMOD3	CPT2
FAAH	ELOF1	CR2
FAAH2	EMD	CRABP1
FABP6	EMID1	CRABP2
FADS2	EML2	CRAT
FADS3	EML3	CRB2
FAHD2A	EN2	CRCP
FAIM2	ENDOG	CREG2
FAM100A	ENDOV	CRELD1
FAM108A1	ENG	CRH
FAM108B1	ENGASE	CRHR1
FAM113A	ENHO	CRIP2
FAM124A	ENO3	CRIPAK
FAM125B	EPHA10	CROCC
FAM131B	EPHB3	CROCCP2
FAM131C	EPHX1	CRTAM
FAM134A	EPN1	CRTC1
FAM134C	EPN2	CRTC2
FAM156A	EPS8L2	CS
FAM156B	ERAP2	CSAD
FAM159B	ERBB3	CSF3
FAM160B2	ERCC2	CSF3R
FAM161A	ERF	CSK
FAM165B	ERP29	CSNK1D
FAM168B	ERVFRD-2	CSNK1E
FAM171A1	ESAM	CSNK1G2
FAM173A	ESRRA	CSPG4
FAM174B	ESYT2	CSPG5
FAM178A	ETFB	CSRP1
FAM178B	EVI5L	CTBP1
FAM189B	EWSR1	CTDNEP1
FAM192A	EXD3	CTIF
FAM195B	EXOC3L4	CTNNBIP1
FAM19A1	EXOC7	CTRB2
FAM19A4	EXOSC5	CTSA
FAM19A5	EXOSC6	CTSD
FAM201A	EZH1	CTSF
FAM201B	F11	CTTN
FAM22A	F13A1	CTU1
FAM22F	F13B	CTU2
FAM3A	F5	CTXN1
FAM50A	F9	CTXN3
FAM50B	FA2H	CUEDC1
FAM58A	FAAH	CUEDC2
FAM63A	FABP6	CUL7
FAM65B	FADS2	CUL9
FAM66D	FADS3	CUTA
FAM71E1	FAHD2A	CUX1
FAM73A	FAIM2	CUX2
FAM73B	FAM100A	CXCL1
FAM98C	FAM108A1	CXCL13
FARP2	FAM113A	CXCL3
FARSA	FAM116B	CXCL9
FASN	FAM125A	CXorf40B
FASTK	FAM125B	CXXC1
FBF1	FAM127B	CYB561D1
FBRS	FAM131B	CYB5D2
FBRSL1	FAM131C	CYB5R3
FBXL14	FAM134A	CYC1
FBXL18	FAM134C	CYCS
FBXL19	FAM156A	CYFIP2
FBXO24	FAM156B	CYHR1
FBXO44	FAM158A	CYP20A1
FBXO7	FAM160A2	CYP26C1
FBXW4	FAM160B2	CYP2A13
FBXW5	FAM161A	CYP2C19
FBXW9	FAM166B	CYP2C9
FCF1	FAM173A	CYP2D6
FCHO1	FAM174B	CYP2E1
FCN1	FAM178A	CYP2W1
FCN3	FAM178B	CYP3A5
FCRL3	FAM179A	CYP3A7
FDFT1	FAM183B	CYTH1
FDX1L	FAM189B	CYTH2
FEN1	FAM193B	D2HGDH
FEZ1	FAM195B	DAB2IP
FFAR3	FAM19A5	DACT3
FGA	FAM207A	DAGLA
FGF9	FAM22A	DAGLB
FGFBP3	FAM22F	DAK
FGFR3	FAM3A	DALRD3
FIBP	FAM50A	DAND5
FIGNL2	FAM50B	DAO
FIS1	FAM58A	DAPK2
FKBP2	FAM63A	DAPK3
FKBP3	FAM66D	DARC
FKBP8	FAM73A	DAZAP1
FLJ14186	FAM73B	DBF4B
FLJ22184	FAM74A4	DBIL5P2
FLJ30403	FAM82A2	DBN1
FLJ31183	FAM92B	DBNDD1
FLJ32063	FAM98C	DBNL
FLJ35024	FAM99A	DBP
FLJ35390	FANCE	DCAF16
FLJ37453	FARSA	DCAF8
FLJ41130	FASN	DCLK3
FLJ41423	FASTK	DCPS
FLJ43860	FBF1	DCTN1
FLJ45340	FBLN1	DCTN2
FLJ45445	FBLN2	DCTPP1
FLJ45671	FBRS	DCXR
FLJ45684	FBRSL1	DDA1
FLNB	FBXL18	DDC
FLRT1	FBXL19	DDN
FLT3	FBXL22	DDRGK1
FNBP1	FBXL6	DDX11
FOXA2	FBXO17	DDX19A
FOXK1	FBXO24	DDX25
FOXO4	FBXO44	DDX41
FOXP4	FBXW4	DDX49
FOXRED1	FBXW5	DDX51
FOXRED2	FBXW9	DDX54
FOXS1	FCHO1	DEAF1
FPGS	FCN1	DECR2
FRMD8	FCN3	DEDD2
FSCN1	FCRL3	DEFA4
FSD1	FDXR	DENND1A
FSTL4	FFAR1	DEPDC5
FTCD	FFAR3	DEXI
FUK	FGA	DFFB
FUS	FGFBP3	DFNB31
FUZ	FGFR3	DGAT1
FXC1	FHIT	DGAT2
FXN	FIBP	DGCR10
FXR2	FIGNL2	DGCR2
FXYD4	FIZ1	DGCR5
FXYD7	FKBP14	DGCR6L
FZD10	FKBP2	DGCR9
FZD9	FKBP8	DGKA
FZR1	FKBP9	DGKD
G6PC	FLII	DGKQ
G6PC3	FLJ13773	DGKZ
G6PD	FLJ14186	DHCR7
GABARAPL1	FLJ22184	DHPS
GABARAPL2	FLJ25694	DHRS11
GABBR1	FLJ30403	DHRS4
GABRA6	FLJ34208	DHX30
GAK	FLJ35390	DHX34
GAL	FLJ40606	DHX38
GAL3ST1	FLJ41423	DHX58
GAMT	FLJ43860	DICER1-AS
GARNL3	FLJ44477	DIO3
GAS2	FLJ45340	DIS3L
GAS2L1	FLJ45445	DIS3L2
GAS7	FLJ45671	DKFZP434F142
GAS8	FLJ45684	DKFZp761E198
GATAD1	FLJ90757	DLG4
GATAD2B	FLRT1	DLGAP1
GATS	FMO3	DLGAP2
GBA2	FN3K	DLGAP3
GBA3	FNBP1	DLK2
GCDH	FOXA2	DLST
GCGR	FOXA3	DLX1
GCLC	FOXK1	DLX2
GCSH	FOXO4	DLX5
GDE1	FOXP4	DLX6
GDF1	FOXRED1	DMAP1
GDF10	FOXRED2	DMPK
GDI1	FOXS1	DMRTC1
GET4	FPGS	DMWD
GGA1	FRMD8	DNAH2
GGCX	FSCN1	DNAJB12
GGT1	FSD1	DNAJB2
GGT3P	FTCD	DNAJC11
GGT7	FTH1	DNAJC14
GGT8P	FTHL17	DNAJC17
GGTLC1	FUK	DNAJC30
GGTLC2	FUS	DNAJC4
GIPC1	FUZ	DNAJC5
GIT1	FXC1	DNAL4
GJB1	FXN	DNASE1L3
GJB6	FXR2	DNLZ
GJC2	FZD10	DNM1
GK5	FZD9	DNM1L
GLDN	FZR1	DNM2
GLI1	G6PC	DNPEP
GLI4	G6PD	DNTTIP1
GLRA2	GAA	DOC2A
GLRX5	GABRA6	DOHH
GLTP	GADD45G	DOK4
GLTPD1	GAK	DOK6
GLTSCR1	GAL3ST1	DOK7
GLYAT	GALNS	DOLPP1
GLYATL1	GALR3	DOM3Z
GMPR2	GAMT	DOT1L
GNAI1	GANAB	DPF1
GNAO1	GAS2L1	DPF3
GNAZ	GAS6	DPH2
GNB2	GAS7	DPM2
GNE	GAS8	DPP3
GNG4	GATAD1	DPP6
GNG8	GATAD2B	DPP7
GNL1	GATS	DPP9
GNRHR2	GATSL3	DPT
GOLGA2	GBA2	DPY19L2P2
GOLGA6L5	GBF1	DPYSL4
GOLGA7B	GCDH	DRAP1
GOLGA8IP	GCGR	DRD2
GOT1	GCLM	DRD4
GOT2	GDF1	DRG2
GPAA1	GDF10	DSCAML1
GPATCH3	GDF15	DSP
GPC2	GDI1	DSTYK
GPI	GET4	DTX2
GPIHBP1	GGA1	DTX3
GPKOW	GGT1	DUS1L
GPR107	GGT7	DUS3L
GPR12	GGT8P	DUSP8
GPR137	GGTLC1	DUX4
GPR137C	GGTLC2	DUX4L4
GPR22	GHR	DVL1
GPR6	GIGYF1	DVL2
GPRC5B	GIPC1	DYDC2
GPS1	GIT1	DYNLL2
GPSM1	GJB1	DYSF
GRAMD1A	GJC2	DZANK1
GRB10	GLI1	E2F1
GREB1	GLI4	E2F4
GREB1L	GLIS2	E4F1
GRHPR	GLRX5	EBF3
GRID1	GLTPD1	EBF4
GRIN3B	GLTSCR1	ECE1
GRIPAP1	GLTSCR2	ECHS1
GRK6	GLYAT	ECM1
GRM4	GLYATL1	ECSIT
GSK3A	GMPPA	EDARADD
GSTA4	GMPPB	EDC4
GSTZ1	GNAL	EDN3
GTF2H3	GNAO1	EEF1A2
GTF2H4	GNAZ	EEF1D
GTF2IRD2	GNB2	EEF2
GTF3C5	GNE	EEF2K
GTPBP1	GNG8	EFHD2
GTPBP6	GNL1	EFNB3
GUCA1B	GNMT	EGFL7
GUCA2B	GNPTG	EGFL8
GUK1	GNRHR2	EGLN2
GUSBP1	GOLGA2	EGR4
GYS2	GOLGA8IP	EHBP1L1
H1FX	GOLT1A	EHD1
HABP4	GPAA1	EHMT2
HAGHL	GPATCH3	EID2
HAPLN2	GPC2	EID2B
HAUS5	GPKOW	EIF2B4
HCN2	GPR107	EIF3F
HDAC11	GPR132	EIF3G
HDAC5	GPR137	EIF3I
HDAC6	GPR150	EIF4E1B
HDGFRP2	GPR155	EIF4G1
HDHD2	GPR172A	EIF4H
HEATR7A	GPR37L1	ELAVL2
HECW2	GPS1	ELAVL3
HENMT1	GPS2	ELFN1
HEPACAM	GPSM1	ELFN2
HEPN1	GPX4	ELK1
HERC1	GRAMD1A	ELMO3
HES6	GREB1L	ELMOD1
HGC6.3	GRHPR	ELMOD3
HGS	GRID1	ELOF1
HHATL	GRIN2C	EMB
HIC1	GRIN3B	EMD
HIGD1A	GRIPAP1	EME2
HINT3	GRK6	EMID1
HIP1R	GRM4	EML2
HIRIP3	GSDMD	EML3
HMBS	GSG1	EMX1
HMG20B	GSK3A	ENC1
HMGN2	GSS	ENDOG
HN1L	GSTA2	ENDOV
HNRNPUL2	GSTA5	ENG
HOGA1	GTF2H4	ENGASE
HOMER3	GTF2IRD2	ENHO
HOMEZ	GTF2IRD2B	ENO2
HOOK2	GTF3C5	ENTPD3
HOXA3	GTPBP1	ENTPD4
HOXA4	GTPBP3	ENTPD6
HOXA7	GTPBP5	EPB41L1
HOXC9	GTPBP6	EPB41L4B
HOXD3	GUCA1B	EPB49
HPGD	GUK1	EPHA10
HPN	GUSBP1	EPHB3
HPSE2	GZMB	EPHX1
HR	H1FX	EPHX4
HRAS	H1FX-AS1	EPN1
HRH3	HAAO	EPN2
HS3ST5	HAGHL	EPN3
HSD11B1	HAL	EPS8L2
HSD11B2	HAPLN2	ERAL1
HSD17B6	HAUS5	ERBB3
HSD17B7	HBZ	ERCC2
HSPA12B	HCFC1R1	ERF
HSPA2	HCN2	ERGIC3
HTR1A	HDAC10	ERI3
HTR1E	HDAC11	ERP29
HTR2C	HDAC5	ERVFRD-2
HTRA1	HDAC6	ESAM
HYI	HDGFRP2	ESRRA
ICOSLG	HEATR7A	ESYT2
IDH2	HEPACAM	ETFB
IDH3B	HEPN1	ETV1
IFT27	HES6	ETV2
IFT80	HEXDC	EVI5L
IGF2BP1	HEXIM2	EWSR1
IGFALS	HGS	EXD3
IGFBP1	HGSNAT	EXOC7
IGFBP2	HHATL	EXOSC10
IGFBP6	HIF3A	EXOSC2
IGHMBP2	HINT3	EXOSC4
IGSF1	HIP1	EXOSC5
IGSF21	HIP1R	EXTL1
IGSF8	HIRIP3	EZH1
IKBKB	HMG20B	F11
IKBKG	HMGA2	F13B
IL11RA	HMGN2	F8A1
IL1R2	HMX1	F9
IL6	HMX3	FA2H
ILF3	HNRNPD	FAAH
INCENP	HNRNPUL2	FABP4
INF2	HOMER3	FADS2
ING4	HOMEZ	FADS3
INO80E	HOOK2	FAHD2A
INPP1	HOXA3	FAIM2
INPP5A	HOXA4	FAM100A
INPP5E	HOXA7	FAM108A1
INPP5J	HOXB2	FAM113A
INPPL1	HOXC6	FAM123C
INSM1	HOXC9	FAM125A
INTS1	HOXD8	FAM127B
IP6K1	HPCAL1	FAM131A
IPO13	HPGD	FAM131B
IPPK	HPN	FAM134A
IQCC	HPS4	FAM134C
IQSEC2	HR	FAM153A
IQSEC3	HRAS	FAM153B
IRF3	HRH3	FAM155B
IRGQ	HSD17B2	FAM156A
IRX2	HSD17B7	FAM156B
IRX3	HSF1	FAM158A
ISG20L2	HSF4	FAM160B2
ISL1	HSPA12B	FAM161A
ISLR2	HSPBP1	FAM165B
ISOC2	HSPG2	FAM166B
ITGAE	HTR2C	FAM168B
ITPK1	HYAL2	FAM173A
IZUMO4	HYI	FAM178A
JAG2	IDH2	FAM178B
JAKMIP3	IDH3B	FAM189A1
JMJD8	IDUA	FAM189B
JUND	IER2	FAM193B
JUP	IER3	FAM195A
KAAG1	IFFO1	FAM195B
KANK3	IFNAR2	FAM196A
KANK4	IFT172	FAM19A1
KATNAL2	IGF2	FAM19A5
KATNB1	IGF2BP1	FAM201B
KAZN	IGFALS	FAM207A
KBTBD11	IGFBP1	FAM22A
KCNG3	IGFBP2	FAM22F
KCNH2	IGFBP4	FAM3A
KCNH3	IGFBP6	FAM50A
KCNH7	IGHMBP2	FAM50B
KCNIP1	IGSF1	FAM58A
KCNJ10	IGSF3	FAM63A
KCNJ9	IGSF8	FAM65A
KCNK12	IKBKB	FAM65B
KCNK7	IKBKG	FAM66D
KCNN1	IL11RA	FAM69B
KCNQ5	IL18RAP	FAM69C
KCP	IL1R2	FAM73A
KCTD11	IL32	FAM73B
KCTD13	IL6	FAM74A4
KCTD17	ILDR1	FAM89B
KDM4B	ILF3	FAM98C
KEAP1	INCENP	FARSA
KHDC1	INF2	FASTK
KHSRP	INO80B	FBF1
KIAA0284	INO80E	FBLL1
KIAA0319L	INPP1	FBLN1
KIAA0415	INPP5E	FBRS
KIAA0664	INPP5J	FBRSL1
KIAA0895L	INPP5K	FBXL18
KIAA0930	INPPL1	FBXL19
KIAA1024	INSM1	FBXL22
KIAA1239	INTS1	FBXL6
KIAA1244	IP6K1	FBXO24
KIAA1324	IPO13	FBXO44
KIAA1377	IQGAP2	FBXW4
KIAA1598	IQSEC2	FBXW5
KIAA1737	IQSEC3	FBXW9
KIAA2013	IRF3	FCHO1
KIF13B	IRGQ	FCN1
KIF19	IRX1	FCN3
KIF1A	IRX2	FCRL3
KIF1B	IRX3	FDX1L
KIF1C	ISG20L2	FDXR
KIF22	ISOC2	FES
KIF25	ISYNA1	FEZF2
KIF26A	ITFG3	FFAR1
KIF5C	ITGB7	FGA
KIFC2	ITIH1	FGF14
KIFC3	ITIH4	FGF3
KIRREL3	ITLN1	FGF9
KIT	ITPA	FGFBP3
KLB	ITPR3	FGFR3
KLC1	JAG2	FGFRL1
KLC2	JMJD4	FGL1
KLHDC3	JMJD7-PLA2G4B	FHIT
KLHDC4	JMJD8	FHL2
KLHL22	JPH4	FIBP
KLHL26	JUND	FIGNL2
KLHL3	JUP	FILIP1L
KLHL35	KAAG1	FKBP14
KLK6	KANK1	FKBP1B
KLK7	KANK3	FKBP2
KNDC1	KANK4	FKBP8
KRBA1	KAT2A	FKBP9
KRT1	KAT8	FLAD1
KRT10	KATNAL2	FLCN
KRTAP5-4	KATNB1	FLII
L1CAM	KCNJ10	FLJ13773
LAMB2P1	KCNJ9	FLJ14186
LAPTM4B	KCNK7	FLJ22184
LAT	KCNQ2	FLJ25694
LAYN	KCP	FLJ30403
LCNL1	KCTD11	FLJ32063
LDB3	KCTD13	FLJ34208
LDHD	KCTD17	FLJ35390
LDLRAP1	KDM4B	FLJ40606
LDOC1	KEAP1	FLJ41130
LECT2	KHSRP	FLJ41170
LETMD1	KIAA0195	FLJ41649
LGI3	KIAA0319L	FLJ42627
LHPP	KIAA0415	FLJ42875
LIAS	KIAA0664	FLJ43860
LIF	KIAA0895L	FLJ45340
LIME1	KIAA0913	FLJ45445
LIMS2	KIAA1244	FLJ45671
LIN52	KIAA1530	FLJ45684
LIN54	KIAA1654	FLJ90757
LIN7B	KIAA1683	FLRT1
LINC00085	KIAA1755	FLYWCH1
LINC00115	KIAA1841	FMNL1
LINC00174	KIAA1875	FNBP1
LINC00176	KIAA2013	FNDC5
LINC00261	KIF13B	FNDC9
LINC00263	KIF19	FOSB
LINC00265	KIF1A	FOXK1
LINC00294	KIF1C	FOXO4
LINC00338	KIF22	FOXP4
LINGO1	KIF26A	FOXRED1
LINGO3	KIFC2	FOXRED2
LIPC	KIFC3	FOXS1
LIPE	KIRREL3	FPGS
LITAF	KLC2	FRAT1
LLGL2	KLF16	FREM3
LMAN2	KLHDC3	FSCN1
LMF1	KLHDC4	FSD1
LMTK2	KLHDC8B	FSTL4
LMTK3	KLHL17	FTCD
LNP1	KLHL22	FTH1
LOC100128107	KLHL26	FTHL17
LOC100128675	KLHL35	FTSJD2
LOC100128822	KRBA1	FUK
LOC100128869	KRBA2	FUS
LOC100128946	KRI1	FUT1
LOC100129104	KRT10	FUT6
LOC100129186	KRT7	FUZ
LOC100129195	KRT73	FXC1
LOC100129250	KRTAP10-1	FXR2
LOC100129380	KRTAP10-10	FXYD4
LOC100129387	KRTAP10-12	FXYD6
LOC100129722	KRTAP5-11	FXYD7
LOC100130027	KRTAP9-6	FZD9
LOC100130285	LAMA5	FZR1
LOC100130370	LAMB2P1	G6PC3
LOC100130373	LAMC3	G6PD
LOC100130463	LAS1L	GAA
LOC100130557	LAT	GABARAP
LOC100130587	LAT2	GABARAPL1
LOC100131094	LBX1	GABARAPL2
LOC100131170	LCE1C	GABBR1
LOC100131372	LCK	GABRA4
LOC100132006	LDB3	GABRA6
LOC100133161	LDHD	GABRD
LOC100134229	LDLRAP1	GABRG2
LOC100144603	LDOC1	GAD2
LOC100189589	LECT2	GADD45G
LOC100272216	LENG9	GAK
LOC100287221	LEP	GAL
LOC100288292	LFNG	GALE
LOC100289341	LGALS2	GALNS
LOC100289650	LGALS3BP	GALNT6
LOC100499221	LGALS7	GALNT9
LOC100505648	LGI3	GALNTL5
LOC100506676	LGI4	GALR3
LOC100506930	LHPP	GAMT
LOC100507073	LHX1	GANAB
LOC100508384	LHX3	GAS2L1
LOC100616668	LIAS	GAS6
LOC100652758	LIG1	GAS7
LOC100652995	LILRB5	GAS8
LOC147670	LIME1	GATAD1
LOC147727	LIMS2	GATS
LOC148413	LIN37	GBA2
LOC150568	LIN52	GBF1
LOC150622	LINC00085	GC
LOC151174	LINC00174	GCDH
LOC152217	LINC00176	GCHFR
LOC153546	LINC00261	GCLM
LOC153811	LINC00265	GDAP1L1
LOC158376	LINC00294	GDE1
LOC202781	LINC00302	GDF1
LOC253039	LINC00338	GDI1
LOC255512	LINC00482	GFER
LOC283516	LINGO3	GFOD2
LOC283588	LIPE	GGA1
LOC283861	LITAF	GGCX
LOC284242	LLGL2	GGT1
LOC284939	LMAN2	GGT7
LOC285147	LMF1	GGT8P
LOC285205	LMF2	GGTLC1
LOC285740	LMNA	GGTLC2
LOC286002	LMTK3	GHR
LOC338653	LOC100128107	GINS1
LOC338799	LOC100128348	GIPC1
LOC338963	LOC100128402	GIT1
LOC339290	LOC100128591	GJB1
LOC339352	LOC100128675	GJB6
LOC340335	LOC100128822	GJC2
LOC375196	LOC100128869	GJD4
LOC375295	LOC100128946	GLB1L
LOC389033	LOC100129186	GLI1
LOC389332	LOC100129195	GLI4
LOC389634	LOC100129380	GLIS1
LOC399744	LOC100129387	GLIS2
LOC400027	LOC100129722	GLRA2
LOC400099	LOC100130027	GLRX5
LOC400238	LOC100130285	GLS2
LOC400622	LOC100130370	GLT1D1
LOC400752	LOC100130373	GLTPD1
LOC400927	LOC100130430	GLTSCR1
LOC401220	LOC100130463	GLTSCR2
LOC401357	LOC100130547	GLYATL1
LOC401588	LOC100130557	GLYCTK
LOC407835	LOC100130930	GMPPA
LOC439949	LOC100131000	GMPPB
LOC440104	LOC100131094	GMPR2
LOC440356	LOC100131170	GNAL
LOC641746	LOC100131372	GNAO1
LOC643037	LOC100131662	GNAS
LOC645212	LOC100131831	GNB1L
LOC645676	LOC100132006	GNB2
LOC646482	LOC100132247	GNG3
LOC646627	LOC100132832	GNG4
LOC647979	LOC100132966	GNG8
LOC650293	LOC100133091	GNL1
LOC728537	LOC100133161	GNPTG
LOC728769	LOC100144603	GNRHR2
LOC728903	LOC100233209	GOLGA2
LOC729041	LOC100272216	GOLGA6L5
LOC729737	LOC100287221	GOLGA7B
LOC729867	LOC100288292	GOLGA8IP
LOC729870	LOC100289341	GOLM1
LOC729887	LOC100505648	GP1BB
LOC730183	LOC100507547	GPAA1
LOC84856	LOC100652758	GPATCH3
LOC90784	LOC115110	GPC1
LOC93622	LOC143666	GPC2
LOH12CR2	LOC145694	GPC6
LONP1	LOC147727	GPI
LONP2	LOC148413	GPKOW
LPAR1	LOC158376	GPLD1
LPPR2	LOC202781	GPR107
LRFN2	LOC253039	GPR108
LRFN3	LOC254100	GPR12
LRP5	LOC283335	GPR137
LRPPRC	LOC283663	GPR150
LRRC10B	LOC283861	GPR155
LRRC24	LOC284014	GPR162
LRRC47	LOC284242	GPR17
LRRC4B	LOC284263	GPR172A
LRRC56	LOC284454	GPR22
LRRC8B	LOC284513	GPR26
LRSAM1	LOC284570	GPR37L1
LRWD1	LOC338799	GPR6
LSM2	LOC338963	GPR61
LSS	LOC339352	GPR68
LTBP3	LOC340335	GPS1
LUC7L2	LOC388152	GPS2
LYRM7	LOC389033	GPSM1
LYSMD1	LOC389634	GPT
LYSMD4	LOC391322	GPX4
LZTR1	LOC399744	GRAMD1A
LZTS1	LOC399753	GRASP
LZTS2	LOC399900	GREB1L
MACROD1	LOC400099	GREM2
MAD1L1	LOC400128	GRHL1
MADCAM1	LOC400682	GRHPR
MADD	LOC400752	GRIK4
MAF1	LOC400927	GRIK5
MAFIP	LOC401188	GRIN2B
MAFK	LOC401357	GRIN2C
MAG	LOC401480	GRIN2D
MAGED4B	LOC401588	GRIN3B
MAGEE1	LOC407835	GRINA
MAGEF1	LOC439951	GRIPAP1
MAGEH1	LOC440104	GRK6
MAGI1	LOC442132	GRM2
MAL	LOC641467	GRM4
MAMDC4	LOC643037	GRM5
MAN1B1	LOC643650	GRM8
MAN2A2	LOC643669	GRWD1
MAN2C1	LOC645212	GSDMD
MANSC1	LOC645676	GSG1
MAP1LC3A	LOC645722	GSG1L
MAP2K2	LOC647070	GSK3A
MAP2K7	LOC647086	GSS
MAP3K10	LOC653160	GSTA2
MAP3K11	LOC728537	GSTA5
MAP4	LOC728769	GTF2F1
MAP4K2	LOC729041	GTF2H4
MAP7D1	LOC729609	GTF2IRD2
MAP7D2	LOC729737	GTF2IRD2B
MAPK3	LOC729867	GTF3C1
MAPK8	LOC729887	GTF3C5
MAPK8IP1	LOC730183	GTPBP1
MAPK8IP3	LOC90784	GTPBP2
MAPKBP1	LOH12CR2	GTPBP5
MAPRE3	LONP1	GTPBP6
MAPT	LONP2	GUCA1B
MARCH4	LPIN3	GUK1
MARCKSL1	LPPR2	GUSBP1
MARK2	LPPR3	H19
MAST3	LRCH4	H1FX
MAU2	LRFN3	H1FX-AS1
MAZ	LRFN4	HAGH
MBD6	LRP10	HAGHL
MBLAC1	LRP3	HAPLN4
MBP	LRP5	HAR1A
MBTPS2	LRPAP1	HAR1B
MCAM	LRRC10B	HARS
MCM7	LRRC14	HAUS5
MCTS1	LRRC24	HCFC1R1
MDC1	LRRC26	HCN2
MDH2	LRRC47	HDAC10
ME1	LRRC56	HDAC11
MECR	LRRC71	HDAC5
MED15	LRRC8B	HDAC6
MED16	LRSAM1	HDDC3
MED22	LRTOMT	HDGFRP2
MED24	LRWD1	HEATR7A
MED25	LSM2	HECW1
MEF2BNB	LSS	HENMT1
MEG3	LTB	HEPACAM
MEGF8	LTBP3	HEPN1
MEN1	LTK	HES6
MESDC1	LUC7L	HEXDC
MESP1	LUC7L2	HEXIM2
METTL11A	LUM	HGC6.3
METTL2B	LY9	HGS
METTL6	LYPLA2	HGSNAT
MFSD3	LYRM7	HHATL
MFSD6	LZTR1	HIC1
MGAT3	LZTS2	HIF3A
MGC12488	MACROD2	HINFP
MGC13053	MAD1L1	HINT3
MGC21881	MAD2L2	HIP1R
MGC23270	MADD	HIPK2
MGC23284	MAF1	HIRIP3
MGC27345	MAFA	HIVEP2
MGC3771	MAFIP	HMG20B
MGC4473	MAFK	HMGA1
MGRN1	MAG	HNRNPA2B1
MGST3	MAGED4B	HNRNPD
MIB2	MAGEF1	HNRNPUL1
MICAL3	MAGI2-IT1	HNRNPUL2
MID1IP1	MAGIX	HOGA1
MIER2	MAL	HOMER1
MIF	MALL	HOMER3
MINK1	MAMDC4	HOMEZ
MINOS1	MAML1	HOOK1
MIRLET7BHG	MAN1B1	HOOK2
MKNK2	MAN2A2	HOXA3
MLL2	MAN2B1	HOXA7
MLL4	MAN2C1	HPCA
MLLT1	MANEAL	HPCAL1
MLLT6	MANSC1	HPN
MLST8	MAP1LC3A	HPS1
MLYCD	MAP2K2	HPS4
MMAB	MAP2K7	HPX
MME	MAP3K10	HR
MOAP1	MAP3K11	HRAS
MOB2	MAP3K9	HRASLS
MOBP	MAP4	HRH3
MOCS1	MAP4K2	HS3ST2
MOG	MAP7D1	HS6ST2
MON1A	MAPK12	HS6ST3
MOSPD3	MAPK3	HSCB
MPDU1	MAPK8IP1	HSD11B1
MPL	MAPK8IP2	HSD11B1L
MPND	MAPK8IP3	HSD11B2
MPP2	MAPKBP1	HSDL1
MPP3	MAPT	HSF1
MPP7	MARCKSL1	HSF4
MPPED1	MARCO	HSPA12B
MPRIP	MARK2	HSPA6
MPV17	MARK4	HSPB2
MRI1	MAST3	HSPBP1
MRP63	MAT1A	HTR2C
MRPL2	MAU2	HTR4
MRPL28	MAZ	HTR5A
MRPL30	MBD1	HTRA2
MRPL38	MBD3	HYI
MRPL4	MBD6	ICA1
MRPL48	MBLAC1	ICOSLG
MRPL51	MBP	IDH2
MRPL52	MCAM	IDH3B
MRPS18B	MCM7	IDH3G
MRPS25	MCOLN1	IDS
MRS2	MCTS1	IER2
MS4A1	MDGA1	IER3
MT1IP	MDH2	IFFO1
MTA1	MED15	IFI27L1
MTCH1	MED16	IFI6
MTG1	MED22	IFIT3
MTMR2	MED24	IFT27
MTMR7	MED25	IGFALS
MTUS2	MEF2B	IGFBP1
MUM1	MEGF6	IGFBP2
MUM1L1	MEN1	IGFBP6
MURC	MESDC1	IGHMBP2
MUS81	MESDC2	IGSF1
MVD	MESP1	IGSF21
MVK	METRN	IGSF8
MYB	METTL11A	IGSF9B
MYBBP1A	METTL22	IKBKB
MYBPHL	METTL2B	IKBKG
MYCN	MEX3D	IL11RA
MYH7B	MFSD10	IL17RA
MYL9	MFSD3	IL17RC
MYLK2	MFSD7	IL18RAP
MYO15A	MGAT1	IL1R2
MYO15B	MGAT3	IL32
MYO18A	MGC10814	IL8
MYO1B	MGC12488	ILDR1
MYO1D	MGC13053	ILF3
MYO9B	MGC21881	IMP4
MYOC	MGC3771	INA
MZF1	MGC4473	INCENP
MZT2A	MGC45922	INF2
NAA10	MGRN1	INO80B
NAA11	MIB2	INO80E
NAA40	MICAL3	INPP1
NAA60	MICALL2	INPP5A
NACAD	MID1IP1	INPP5E
NACC1	MIER2	INPPL1
NADSYN1	MIF	INSM1
NAGS	MIIP	INTS1
NANOS3	MINK1	IP6K1
NAP1L4	MIRLET7BHG	IPO13
NAPA	MKNK2	IQCC
NAPEPLD	MLL2	IQGAP2
NARFL	MLL4	IQSEC1
NASP	MLLT1	IQSEC2
NAT6	MLLT6	IQSEC3
NAT8L	MLST8	IRF3
NCAM1	MLYCD	IRGQ
NCAPD2	MMAB	IRX2
NCDN	MME	IRX3
NCKAP5L	MMP19	ISG15
NCKIPSD	MOAP1	ISG20L2
NCLN	MOB2	ISLR2
NCOA7	MOCS1	ISOC2
NCOR2	MOGS	ISYNA1
NDE1	MON1A	ITFG2
NDN	MORN1	ITIH4
NDOR1	MOSPD3	ITLN1
NDRG1	MPI	ITM2C
NDRG2	MPP2	ITPA
NDRG3	MPRIP	ITPKB
NDST1	MPST	IVD
NDST2	MPV17	IZUMO4
NDUFA10	MRC1	JAG2
NDUFA4	MRI1	JMJD4
NDUFA4L2	MRM1	JMJD7-PLA2G4B
NDUFB2	MRP63	JMJD8
NDUFB8	MRPL2	JPH3
NDUFS2	MRPL28	JTB
NDUFS6	MRPL38	JUP
NDUFS7	MRPL4	KANK1
NDUFS8	MRPL41	KANK3
NDUFV1	MRPL43	KAT2A
NECAB1	MRPL52	KAT5
NECAB3	MRPL53	KAT8
NEGR1	MRPS18B	KATNB1
NEK10	MSRB2	KAZN
NELL1	MST1	KCNA1
NENF	MSTO1	KCNAB2
NEO1	MSTO2P	KCNAB3
NEU4	MTA1	KCNB2
NEURL2	MTCH1	KCNC1
NEURL4	MTSS1L	KCNC3
NEUROD1	MUC6	KCNC4
NFASC	MUM1	KCNF1
NFATC2IP	MURC	KCNG3
NFIC	MUS81	KCNH2
NFIX	MUTYH	KCNH3
NFKBIB	MVD	KCNH5
NFKBIL1	MVK	KCNH6
NFS1	MXD3	KCNIP3
NFU1	MYB	KCNIP4-IT1
NFYA	MYBBP1A	KCNJ12
NGFRAP1	MYBPHL	KCNJ6
NHLH2	MYH14	KCNJ9
NHP2	MYH7B	KCNK4
NHP2L1	MYL5	KCNK7
NIPA1	MYL9	KCNN1
NIPAL3	MYLK2	KCNQ2
NIPAL4	MYO15B	KCNQ5
NIPSNAP1	MYO18A	KCNS1
NISCH	MYO1C	KCNT1
NKD1	MYO1D	KCNV1
NKD2	MYO9B	KCP
NKIRAS2	MYOC	KCTD11
NKX2-2	MYPOP	KCTD13
NKX6-2	MZF1	KCTD17
NLGN2	MZT2A	KDM4B
NLGN3	MZT2B	KDM5C
NLK	NAA10	KEAP1
NME3	NAA11	KHDRBS3
NME9	NAA60	KHSRP
NMRAL1	NACAD	KIAA0195
NMT2	NACC1	KIAA0284
NOBOX	NADK	KIAA0319L
NOC2L	NADSYN1	KIAA0415
NOC4L	NAGS	KIAA0513
NOL6	NANOS3	KIAA0556
NOMO1	NAP1L4	KIAA0664
NOTCH1	NAPA	KIAA0825
NOTCH4	NARFL	KIAA0895L
NOXA1	NASP	KIAA0913
NPB	NAT6	KIAA0922
NPDC1	NAT8L	KIAA0930
NPHP4	NAT9	KIAA1239
NPLOC4	NCAM1	KIAA1244
NPPC	NCAPD2	KIAA1456
NPR3	NCAPH2	KIAA1530
NPY2R	NCF1	KIAA1644
NQO2	NCKAP5L	KIAA1654
NR1I3	NCKIPSD	KIAA1751
NRBP2	NCLN	KIAA1755
NRG1	NCOR2	KIAA2013
NRG2	NCSTN	KIF17
NRG4	ND2	KIF19
NRK	ND3	KIF1A
NRXN2	ND6	KIF1C
NRXN3	NDE1	KIF21B
NS3BP	NDOR1	KIF22
NSUN4	NDRG1	KIF26A
NSUN5	NDRG2	KIFC2
NSUN6	NDRG3	KLC1
NT5C3L	NDST1	KLC2
NT5M	NDUFA10	KLF16
NTHL1	NDUFA4L2	KLHDC3
NTM	NDUFB10	KLHDC4
NTN5	NDUFS2	KLHDC8B
NTNG2	NDUFS6	KLHL1
NUBP2	NDUFS7	KLHL17
NUDCD2	NDUFS8	KLHL22
NUDT14	NDUFV1	KLHL25
NUDT15	NECAB3	KLHL26
NUDT16	NEIL1	KLHL35
NUDT16L1	NENF	KLHL8
NUDT19	NEO1	KLK7
NUDT8	NES	KNDC1
NUMA1	NEU4	KPNA6
NUP62	NEURL2	KPTN
OAF	NEURL4	KRBA1
OAT	NFASC	KRBA2
OAZ2	NFATC2IP	KRI1
OBFC2B	NFIC	KRT10
OGDHL	NFIX	KRT7
OGFOD2	NFKBIB	KRTAP10-1
OGFR	NFKBIL1	KRTAP2-4
OLA1	NFU1	KRTAP5-11
OLFM3	NFYA	KRTAP5-4
OLIG1	NHP2	KRTAP9-6
OLIG2	NHP2L1	KSR2
OMG	NIP7	L1CAM
OPLAH	NIPAL3	L2HGDH
OPRK1	NISCH	LAMA5
OR2H1	NKD1	LAMC3
OR7D2	NKIRAS2	LAMTOR1
OR7E12P	NKX2-2	LAMTOR2
ORAOV1	NKX2-5	LARP6
OSBP2	NKX6-2	LAT
OSBPL1A	NKX6-3	LAT2
OSBPL5	NLGN2	LAYN
OSBPL7	NLRC3	LBX1
OSTalpha	NME3	LCE1A
OTOF	NME9	LCE1C
OTUB1	NMRAL1	LCN15
OTUD3	NOBOX	LCN2
OTUD5	NOC2L	LCNL1
OTUD7A	NOC4L	LDB2
OVCA2	NOL3	LDB3
OXCT2	NOL6	LDHD
P2RX7	NOMO1	LDOC1
P4HTM	NOS3	LECT2
PAAF1	NOTCH1	LENG9
PABPC1L2A	NOTCH4	LEPR
PABPN1	NOXA1	LEPREL2
PACS2	NPB	LETMD1
PACSIN3	NPDC1	LFNG
PAF1	NPEPL1	LGALS2
PAFAH1B1	NPHP4	LGI3
PAH	NPLOC4	LGMN
PAIP2B	NPRL3	LHFPL4
PAM16	NR1H2	LHPP
PANK1	NR1I3	LHX3
PANK4	NRBP2	LIG1
PAOX	NRG2	LIME1
PAQR4	NRG4	LIMK1
PAQR6	NRK	LIMS2
PARP2	NRXN2	LIN37
PART1	NS3BP	LIN52
PAX2	NSFL1C	LIN7B
PBX2	NSUN4	LINC00085
PC	NSUN5	LINC00087
PCBD2	NSUN6	LINC00174
PCBP3	NT5C	LINC00265
PCBP4	NT5C3L	LINC00294
PCCB	NT5DC2	LINC00302
PCDH1	NT5M	LINC00338
PCK1	NTHL1	LINGO1
PCLO	NTM	LINGO2
PCM1	NTN5	LINGO3
PCMT1	NTNG2	LIPC
PCP4	NUBP2	LIPE
PCP4L1	NUDC	LITAF
PCSK1N	NUDT14	LLGL2
PCSK9	NUDT16	LMAN2
PCYOX1	NUDT16L1	LMBR1L
PCYOX1L	NUDT19	LMF1
PCYT1B	NUDT22	LMF2
PCYT2	NUDT8	LMO1
PDCD6	NUMA1	LMO7
PDDC1	NUP43	LMTK2
PDE10A	NUP62	LMTK3
PDE1C	O3FAR1	LNX1
PDE6B	OAZ2	LOC100127885
PDHB	OBFC2B	LOC100128107
PDIA2	OBSL1	LOC100128264
PDK2	OCEL1	LOC100128348
PDS5A	OGFOD2	LOC100128366
PDXP	OGFR	LOC100128675
PDZD4	OGN	LOC100128811
PDZD7	OLIG1	LOC100128822
PEA15	OLIG2	LOC100128869
PEG10	OPA3	LOC100129186
PELP1	OPLAH	LOC100129380
PEX11B	OR10A5	LOC100129387
PEX11G	OR2H1	LOC100129534
PEX14	ORAOV1	LOC100129722
PEX16	OSBP2	LOC100130027
PEX5	OSBPL5	LOC100130093
PFAS	OSBPL7	LOC100130285
PFKFB4	OSGEP	LOC100130370
PFKL	OTOF	LOC100130373
PGAM1	OTUB1	LOC100130430
PGAM4	OTUD3	LOC100130463
PGAP3	OTUD5	LOC100130547
PGS1	OTUD7A	LOC100130557
PHACTR3	OVCA2	LOC100130930
PHF19	OXCT2	LOC100131000
PHF2	OXT	LOC100131170
PHF21A	P2RX7	LOC100131262
PHLDA2	P2RY10	LOC100131289
PHLDA3	P4HTM	LOC100131347
PHLDB1	PABPN1	LOC100132006
PHLDB3	PACS2	LOC100132247
PI4KA	PACSIN3	LOC100132832
PI4KAP2	PAF1	LOC100133161
PI4KB	PAH	LOC100134868
PIAS4	PAOX	LOC100144603
PICK1	PAQR4	LOC100233209
PIDD	PAQR6	LOC100272216
PIGK	PARN	LOC100288292
PIGO	PARP10	LOC100289341
PIGQ	PARP6	LOC100499221
PIGS	PARVB	LOC100505648
PIGT	PAX4	LOC100506123
PIK3C2B	PBX2	LOC100508384
PIK3R2	PBX4	LOC100652758
PIN1	PC	LOC100652967
PIN1P1	PCBD2	LOC100653080
PIP4K2A	PCBP3	LOC143666
PIP4K2B	PCBP4	LOC145694
PIP5K1C	PCDH1	LOC147670
PIP5KL1	PCDHGA8	LOC147727
PITHD1	PCIF1	LOC148413
PITPNM1	PCK1	LOC148709
PITPNM2	PCOLCE	LOC152217
PJA1	PCP2	LOC155060
PKD1	PCSK1N	LOC157627
PKD1L2	PCSK4	LOC202181
PKMYT1	PCSK9	LOC202781
PKN1	PCYOX1	LOC253039
PKP4	PCYT2	LOC254100
PLA2G2A	PDCD6	LOC255512
PLA2G6	PDDC1	LOC282997
PLAC8L1	PDE10A	LOC283392
PLCH2	PDE6B	LOC283484
PLCXD1	PDIA2	LOC283663
PLD6	PDK2	LOC283731
PLEKHA1	PDLIM1	LOC283861
PLEKHB1	PDS5A	LOC284014
PLEKHG3	PDZD7	LOC284242
PLEKHG5	PEA15	LOC284513
PLEKHJ1	PELP1	LOC284570
PLEKHM2	PENK	LOC284578
PLIN5	PER1	LOC284939
PLK5	PEX11G	LOC285147
PLLP	PEX14	LOC285696
PLXNB1	PEX16	LOC285878
PLXNB3	PEX5	LOC286002
PMEPA1	PFDN6	LOC286367
PMF1	PFKFB4	LOC338799
PMS2L2	PFKL	LOC338963
PMS2P1	PGAM1	LOC339290
PMVK	PGAP3	LOC339352
PNCK	PGLS	LOC339524
PNKD	PGS1	LOC340335
PNMAL2	PHACTR4	LOC340508
PNO1	PHF19	LOC375196
PNPLA2	PHF2	LOC375295
PNPLA6	PHF20	LOC388152
PNPT1	PHF21A	LOC388242
PODXL2	PHLDA2	LOC389023
POFUT2	PHLDA3	LOC389033
POLD2	PHLDB1	LOC389332
POLK	PHLDB3	LOC389634
POLL	PHRF1	LOC399744
POLR2A	PI16	LOC399753
POLR2E	PI4KA	LOC399900
POLR2F	PI4KAP2	LOC400099
POLR2G	PI4KB	LOC400128
POLR2I	PIAS4	LOC400238
POLR3A	PICK1	LOC400752
POLR3G	PIDD	LOC400927
POLRMT	PIGO	LOC401188
POMGNT1	PIGQ	LOC401220
POMT1	PIGS	LOC401357
POP7	PIK3C2B	LOC401442
PORCN	PIK3R2	LOC401480
POSTN	PILRA	LOC401588
PPA1	PILRB	LOC407835
PPAP2C	PIN1	LOC439911
PPAPDC3	PIN1P1	LOC439949
PPDPF	PIP4K2B	LOC439951
PPEF1	PIP5KL1	LOC440104
PPFIA3	PITPNM1	LOC442132
PPFIBP1	PKD1	LOC494150
PPIF	PKD1L2	LOC497257
PPL	PKN1	LOC641467
PPM1B	PKN3	LOC642852
PPM1N	PLA2G6	LOC643037
PPOX	PLAC9	LOC643669
PPP1R12C	PLBD2	LOC643988
PPP1R13B	PLCB4	LOC645212
PPP1R14A	PLCG1	LOC645676
PPP1R16B	PLCH2	LOC646627
PPP1R17	PLCXD1	LOC647070
PPP1R1A	PLD2	LOC647086
PPP1R32	PLD3	LOC653160
PPP1R3E	PLD6	LOC728537
PPP1R3F	PLEKHG3	LOC728743
PPP2R2C	PLEKHG5	LOC728769
PPP2R3A	PLEKHH3	LOC729609
PPP2R3B	PLEKHJ1	LOC729737
PPP2R3B-AS1	PLEKHM2	LOC729867
PPP2R5B	PLG	LOC729870
PPP5C	PLIN4	LOC729887
PQLC1	PLIN5	LOC730183
PRAF2	PLK5	LOC730202
PRAP1	PLOD3	LOC84856
PRB4	PLSCR3	LOC90784
PRDM8	PLXNA3	LOC93622
PRDX2	PLXNB1	LOH12CR2
PREX1	PLXNB2	LONP1
PRH2	PLXNB3	LONP2
PRKACA	PMCH	LPHN1
PRKAR1A	PMCHL1	LPHN2
PRKAR1B	PMF1	LPPR2
PRKCSH	PML	LPPR3
PRKCZ	PMM1	LPPR5
PRKRIP1	PMP22	LRFN1
PRMT1	PMS2L2	LRFN2
PRMT5	PMS2P1	LRFN3
PRMT7	PMVK	LRFN4
PRODH	PNCK	LRFN5
PRPF31	PNKD	LRP1
PRPF40B	PNKP	LRP10
PRR12	PNO1	LRPAP1
PRR18	PNPLA2	LRPPRC
PRR24	PNPLA6	LRRC10B
PRR25	PNPLA7	LRRC24
PRR4	PNPT1	LRRC4
PRR7	PODXL2	LRRC47
PRRC2A	POFUT2	LRRC4B
PRRT1	POLD2	LRRC56
PRRT3	POLK	LRRC8B
PRSS3	POLL	LRSAM1
PRSS53	POLM	LRTM2
PSMB5	POLR2A	LRWD1
PSMB6	POLR2E	LSM14B
PSMC3	POLR2F	LSM2
PSMC5	POLR2I	LSS
PSMD3	POLR3GL	LTB
PSMF1	POLR3H	LTBP3
PSRC1	POLRMT	LTBR
PSTK	POMGNT1	LTK
PTCD3	POMT1	LUC7L
PTDSS2	POMT2	LY6E
PTGDS	POP7	LYNX1
PTGES2	POR	LYPLA2
PTGIS	PORCN	LYRM7
PTH1R	POU2AF1	LYSMD4
PTOV1	PPAN-P2RY11	LZTR1
PTP4A1	PPAP2C	LZTS1
PTPDC1	PPAPDC3	LZTS2
PTPLAD1	PPARD	MACROD2
PTPN23	PPDPF	MAD1L1
PTPN3	PPFIBP1	MAD2L2
PTPN4	PPIAL4G	MADD
PTPRD	PPM1B	MAF1
PTPRF	PPM1N	MAFG
PTPRN2	PPOX	MAFK
PTPRS	PPP1R12B	MAG
PTPRU	PPP1R12C	MAGED1
PTRH1	PPP1R14A	MAGED4B
PUF60	PPP1R32	MAGEE1
PUS1	PPP1R35	MAGEF1
PUS7	PPP1R3E	MAGI2-IT1
PVRL1	PPP1R3F	MAGIX
PWP2	PPP2R3B	MAL
PXMP2	PPP2R3B-AS1	MAL2
PYCR2	PPP2R5B	MAMDC4
PZP	PPP5C	MAML1
QDPR	PQLC1	MAN1B1
QSOX1	PRAF2	MAN2A2
QSOX2	PRH2	MAN2B1
QTRT1	PRIC285	MAN2B2
R3HDM2	PRKACA	MAN2C1
RAB11B	PRKCSH	MANBAL
RAB11FIP3	PRKCZ	MANSC1
RAB11FIP4	PRKRIP1	MAP1A
RAB17	PRMT1	MAP1LC3A
RAB21	PRMT2	MAP1S
RAB3C	PRMT7	MAP2K2
RAB40AL	PRODH	MAP2K7
RAB40B	PRPF31	MAP3K10
RAB40C	PRPF40B	MAP3K11
RAB4B	PRPF6	MAP3K12
RABEP2	PRR12	MAP4
RABEPK	PRR13	MAP4K2
RABGEF1	PRR18	MAP7D1
RABL2A	PRR22	MAP7D2
RAC3	PRR24	MAPK11
RAD23A	PRR25	MAPK3
RAD51C	PRR7	MAPK8IP1
RAD54L	PRRC2A	MAPK8IP2
RADIL	PRSS16	MAPK8IP3
RAI1	PRSS53	MAPKBP1
RALGDS	PSKH1	MAPRE3
RANGAP1	PSMB6	MAPT
RAP1GAP	PSMC5	MARCH4
RAP1GAP2	PSMD3	MARCH9
RAP1GDS1	PSMF1	MARCKSL1
RAPGEF3	PTDSS2	MARK2
RAPGEFL1	PTGDS	MARK4
RASAL1	PTGES2	MAST1
RASD2	PTGIR	MAST3
RASGRF1	PTGIS	MAT1A
RASGRP2	PTH1R	MATK
RASIP1	PTMS	MAU2
RASL10B	PTOV1	MAZ
RASSF2	PTP4A3	MBD3
RBBP4	PTPN18	MBD6
RBCK1	PTPN23	MBLAC1
RBM10	PTPRCAP	MBOAT7
RBM42	PTPRF	MCAM
RBP1	PTPRS	MCF2L-AS1
RBP7	PTPRVP	MCM4
RBX1	PTRH1	MCM7
RCAN1	PUF60	MCOLN1
RCAN2	PUS1	MCTS1
RCBTB1	PUS7	MDGA1
RCOR2	PVRIG	MDH2
RDH13	PWP2	ME3
RDX	PYCR2	MECR
RECQL5	PYDC1	MED12
[truncated: 1,704 more rows]

## Sheet: Table S3
List of candidate genes coding for cytokines, chemokines or growth factors
ANGPT1
ANGPT2
ANGPT4
BDNF
BMP1
BMP10
BMP15
BMP2
BMP3
BMP4
BMP5
BMP6
BMP7
BMP8A
BMP8B
CCL1
CCL11
CCL13
CCL16
CCL17
CCL18
CCL19
CCL2
CCL20
CCL21
CCL22
CCL23
CCL24
CCL25
CCL26
CCL27
CCL28
CCL4
CCL5
CCL7
CCL8
CSF1
CSF2
CSF3
CX3CL1
CXCL1
CXCL10
CXCL11
CXCL12
CXCL13
CXCL14
CXCL16
CXCL17
CXCL2
CXCL3
CXCL5
CXCL6
CXCL9
EGF
EPO
FAP
FGA
FGB
FGF1
FGF10
FGF11
FGF12
FGF13
FGF14
FGF16
FGF17
FGF18
FGF19
FGF2
FGF20
FGF21
FGF22
FGF23
FGF3
FGF4
FGF5
FGF6
FGF7
FGF8
FGF9
GDNF
GZMA
GZMB
GZMH
GZMK
GZMM
HDGF
HGF
IFNA1
IFNA10
IFNA14
IFNA16
IFNA17
IFNA2
IFNA21
IFNA4
IFNA5
IFNA6
IFNA7
IFNA8
IFNB1
IFNE
IFNG
IFNK
IFNW1
IGF1
IL10
IL11
IL12A
IL12B
IL13
IL15
IL16
IL17A
IL17B
IL17C
IL17D
IL17F
IL18
IL19
IL1A
IL1B
IL1RN
IL2
IL20
IL21
IL22
IL23A
IL24
IL25
IL26
IL27
IL28A
IL29
IL3
IL32
IL33
IL34
IL4
IL5
IL6
IL7
IL8
IL9
INS
LEP
LIF
LTA
LTB
MIF
MMP1
MMP10
MMP11
MMP12
MMP13
MMP14
MMP15
MMP16
MMP17
MMP19
MMP2
MMP20
MMP21
MMP24
MMP25
MMP26
MMP27
MMP28
MMP3
MMP7
MMP8
MMP9
NGF
NTF3
NTF4
OSM
PDGFA
PDGFB
PDGFC
PDGFD
PF4
PF4V1
PPBP
PRF1
TGFA
TGFB1
TGFB2
TGFB3
TNF
VEGFA
VEGFB
VEGFC
XCL1

## Sheet: Table S4
List of SP1 protein partners (extracted from the BioGrid databank in October 2022)
AATF
ABCB1
ABCD3
ACTBL2
ACTC1
ACTG1
AHR
AKT1
ANXA2
AP1M1
AR
ARHGAP21
ARID4A
ARID4B
ARNT
ASH2L
ATAD3A
ATF7IP
ATF7IP2
ATG16L1
AXIN1
BAG2
BANF1
BAP1
BCL11B
BCOR
BRCA1
BRCA2
BTRC
C10orf2
C3orf17
CAD
CALM1
CALU
CAPZB
CASP3
CASP6
CASP7
CBX5
CCNA1
CCNA2
CCNB1
CCND1
CDC42BPA
CDC42BPB
CDK1
CDK2
CDK4
CDKN2A
CEBPB
CNTLN
COL3A1
CREBBP
CRX
CTBP1
CTCFL
CTNNB1
CUL3
DBN1
DCAF6
DDX3X
DDX5
DEAF1
DES
DNAJC3
DNMT1
DYNC1H1
E2F1
EGR1
ELF1
EMD
EP300
EPAS1
ERLIN2
ESR1
ESR2
ESRRA
ESRRB
ESRRG
ETS1
FAT1
FBN1
FBN2
FGFR1OP2
FHL1
FHL2
FKBP15
FKBP4
FOXM1
GABPA
GAK
GARS
GATA1
GATA3
GATA4
GATA6
GBP1
GLUD1
GNL3
GSK3B
GTF2A1
GTF2IRD1
HBZ
HCFC1
HDAC1
HDAC2
HDAC3
HDAC4
HDGF
HIC1
HIF1A
HINT1
HIST1H4A
HLTF
HMGA1
HNF4A
HOXC11
HSP90AA1
HSPA4
HSPA4L
HSPA5
HSPA8
HSPA9
HSPB1
HSPH1
HTT
ICAM1
IFI16
IL1B
ITFG1
JUN
KAT2B
KEAP1
KIF1A
KLF10
KLF4
KLF6
KLF8
KLF9
KMT2A
KRT18
LDB1
LGALS3BP
LMO2
LMO7
LRP2
LUZP1
MAPK1
MAPK14
MAPK3
MAPK8
MBD1
MDM2
MECP2
MEF2C
MEF2D
MEIS2
MIER1
MKI67
MNAT1
MSX1
MYC
MYCN
MYH10
MYH11
MYH14
MYH7B
MYH9
MYL12A
MYL3
MYL6B
MYL9
MYO1B
MYO1C
MYO1E
MYO6
MYOD1
MYOG
NAP1L1
NCL
NCOR1
NCOR2
NEB
NEDD4L
NF2
NFKB1
NFKB2
NFYA
NFYB
NFYC
NKX3-1
NOTCH2
NPM1
NR2E1
NR2F1
NR3C1
NR5A1
NUDC
NUP62
NUP93
NXF1
ODF2
OGT
OTUB2
PARP1
PCDH7
PFDN5
PGR
PHOX2A
PIN1
PITRM1
PLEC
PLEKHA4
PML
POGZ
POTEE
POU2F1
PPARG
PPIG
PPP1R13L
PPP2R4
PPP6C
PPP6R3
PRKAR1A
PRKCD
PRKCZ
PRKDC
PSIP1
PSMC5
PURA
RAD51
RARA
RB1
RBBP4
RBBP7
RBL1
RBPJ
RCN2
RCOR1
REL
RELA
REST
RNF4
RORA
RPA1
RPL35
RPS10
RPS15
RPS19
RPSA
RSF1
RXRA
SAP130
SAP30
SENP3
SENP6
SFPQ
SIN3A
SKP2
SMAD2
SMAD3
SMAD4
SMARCA4
SMARCC1
SMARCC2
SNHG12
SOCS6
SP1
SP2
SP3
SPEN
SREBF1
SREBF2
SRF
SRRT
SRY
SSB
SSBP1
ST3GAL5
STAT3
STRAP
SUB1
SUDS3
SUMO2
SYK
TAF4
TAL1
TBL1X
TBL1XR1
TBP
TBX21
TFAP2A
TFAP4
TIMELESS
TLN1
TLX3
TMEM237
TNFRSF11A
TP53
TP73
TPI1
TPM1
TPM2
TPM3
TPM4
TRIM25
TTN
TUBA1A
TUBA1B
TUBB3
TUBB4A
UBA1
USP39
USP7
VDR
VEGFA
VHL
VIM
WDR5
YY1
ZBTB2
ZBTB5
ZBTB7A
ZBTB7B
ZC3H18
ZNF146
ZNF148
ZNF66
ZRANB1

## Sheet: Table S5
Gene products of the "signaling by TGF-beta receptor complex" pathway which are up-regulated in silent periplaques
SP1 partners are highlighted in yellow
TGIF1
SMAD2
WWTR1
USP15
SMAD4
CCNT2
CCNT1
PARP1
SMURF2
UBE2D3
UBE2D1
CCNC
UCHL5
TGFBR2
PPP1CB
PPP1CC
PPM1A
CDK8
XPO1
NCOR1
RBL1
TFDP2
SP1
PARD3

## Sheet: Table 6
Enrichment analysis performed on the list of SP1 protein partners using the EnrichR website and Bioplanet library
Term	Adjusted P-value	Genes
SMAD2/3 nuclear pathway	4.809493060133276E-33	CEBPB	HDAC2	HDAC1	CTBP1	GATA3	NR3C1	RBBP4	SIN3A	HNF4A	MYC	AKT1	EP300	RBBP7	SMAD2	HSPA8	MEF2C	JUN	CREBBP	SMAD4	SMAD3	VDR	ESR1	SAP30	KAT2B	AR	RBL1	NCOR1	SP1	CDK4	MYOD1	SP3	CDK2
Pathways in cancer	5.183642914044823E-29	RB1	GSK3B	HDAC2	EPAS1	CTBP1	HDAC1	BRCA2	HIF1A	ETS1	RELA	MAPK8	RXRA	CCND1	MYC	CASP3	E2F1	AKT1	EP300	MAPK1	VHL	SKP2	NKX3-1	MAPK3	SMAD2	CREBBP	JUN	SMAD4	HSP90AA1	SMAD3	CDKN2A	TPM3	STAT3	AXIN1	ARNT	NFKB1	PML	VEGFA	NFKB2	AR	CCNA1	RAD51	CDK4	CDK2	RARA	MDM2	CTNNB1	PPARG	TP53
Regular glucocorticoid receptor pathway	3.316910392344727E-27	GSK3B	HDAC2	HDAC1	GATA3	NR3C1	RELA	ICAM1	MAPK8	TBX21	SUMO2	AKT1	EP300	MAPK1	MAPK3	EGR1	HSP90AA1	SMARCC1	JUN	CREBBP	TBP	SMARCC2	POU2F1	MAPK14	NFKB1	SMARCA4	MDM2	FKBP4	TP53
Retinoblastoma protein regulation	3.316910392344727E-27	RB1	DNMT1	CEBPB	HDAC3	HDAC1	CTBP1	AATF	CCND1	RBBP4	E2F1	EP300	SKP2	MEF2C	JUN	CREBBP	TBP	CDKN2A	MAPK14	SMARCA4	CCNA2	ELF1	CDK4	MYOD1	CDK2	MDM2	PPARG
HES/HEY pathway	2.4502080404966428E-21	RB1	SPEN	CREBBP	PARP1	HDAC1	CTBP1	STAT3	GATA6	ARNT	GATA4	RBPJ	HIF1A	GATA1	YY1	NCOR2	AR	NCOR1	MYOD1	E2F1	EP300
p53 activity regulation	3.0521572963966948E-21	RB1	GSK3B	YY1	CCNB1	MAPK8	CCND1	PPP2R4	PPP1R13L	CASP3	E2F1	AKT1	EP300	SKP2	USP7	CREBBP	CDKN2A	PRKCD	MAPK14	CCNA2	KAT2B	CDK4	CDK2	MDM2	CDK1	PIN1	TP53	TP73
Androgen receptor signaling, proteolysis, and transcription regulation	1.9173256115525375E-19	RB1	GSK3B	JUN	CREBBP	SMAD4	SMAD3	HDAC1	STAT3	FHL2	BRCA1	RNF4	RELA	NCOR2	KAT2B	AR	NCOR1	CCND1	SP1	MDM2	AKT1	EP300	CTNNB1	FKBP4
Integrated breast cancer pathway	1.9173256115525375E-19	RB1	HDAC1	AHR	BRCA1	BRCA2	CCND1	MYC	CASP3	E2F1	AKT1	EP300	MAPK1	SMAD2	SMAD4	JUN	ESR1	NFKB1	PML	SMARCA4	VEGFA	AR	RAD51	SP1	CDK4	CDK2	MDM2	CTNNB1	TP53
Retinoic acid receptor-mediated signaling	2.465966192960782E-19	CREBBP	HDAC3	HDAC1	VDR	MAPK14	NCOR2	KAT2B	MAPK8	RXRA	CDK1	RARA	EP300	AKT1	MAPK1	MNAT1	MAPK3
TGF-beta signaling pathway	2.5239395899049436E-19	HDAC1	NEDD4L	ETS1	MAPK8	CCND1	MYC	AKT1	EP300	MAPK1	BTRC	MAPK3	SMAD2	KLF10	MEF2C	CREBBP	SMAD4	JUN	SMAD3	STAT3	AXIN1	MAPK14	NFKB1	PML	KLF6	RBL1	SP1	CDK1	STRAP	CTNNB1	TP53
Adipogenesis	8.171784199156977E-19	RB1	CEBPB	EPAS1	RORA	GATA4	AHR	GATA3	NR3C1	HIF1A	RXRA	E2F1	MEF2D	SREBF1	MEF2C	SMAD3	STAT3	NR2F1	HMGA1	NCOR2	KLF6	RBL1	NCOR1	SP1	RARA	CTNNB1	PPARG
Telomerase regulation	2.6678585161787815E-18	HSP90AA1	HDAC2	JUN	SMAD3	HDAC1	ESR1	NFKB1	SAP30	CCND1	RBBP4	SIN3A	SP1	MYC	NCL	SP3	E2F1	AKT1	MAPK1	RBBP7	MAPK3
Cell cycle	5.882123697606035E-18	RB1	HDAC4	GSK3B	HDAC2	HDAC3	PRKDC	HDAC1	RSF1	BRCA1	CCNB1	TUBA1A	CCND1	RBBP4	MYC	E2F1	EP300	RBBP7	BTRC	SKP2	SMAD2	DYNC1H1	CREBBP	NUDC	NPM1	SMAD4	HSP90AA1	SMAD3	CDKN2A	ODF2	RPA1	TUBB4A	CCNA2	CCNA1	HIST1H4A	PSMC5	RBL1	CDK4	CDK2	CDK1	MDM2	MNAT1	TP53
Signaling events mediated by HDAC class I	5.882123697606035E-18	HDAC4	HDAC2	CREBBP	HDAC3	HDAC1	STAT3	GATA1	RELA	NFKB1	SAP30	YY1	NCOR2	KAT2B	NCOR1	RBBP4	SIN3A	NUP62	EP300	PPARG	RBBP7
T cell receptor regulation of apoptosis	5.882123697606035E-18	RB1	HDAC2	ABCB1	EPAS1	HDAC1	HTT	GATA3	BRCA1	AATF	BRCA2	NR3C1	RELA	YY1	HINT1	CCNB1	PPP2R4	CCND1	BAG2	IFI16	CASP6	MYC	CASP3	E2F1	ZBTB7A	GBP1	MAPK3	HSPA9	EGR1	HSPA8	CREBBP	JUN	HSP90AA1	SSB	NFYA	HSPA5	CDKN2A	MBD1	MAPK14	NFKB1	SMARCA4	CCNA2	CDK4	IL1B	NCL	CDK2	REL	GTF2IRD1	VIM
Androgen receptor regulation of biosynthesis and transcription	1.1034235846266533E-17	GSK3B	EGR1	HSP90AA1	SMARCC1	JUN	CREBBP	POU2F1	HDAC1	NR3C1	MAPK14	KAT2B	AR	MAPK8	RXRA	REL	MDM2	EP300	SRY
E2F transcription factor network	1.6747809206976055E-17	RB1	CREBBP	CBX5	HDAC1	CDKN2A	BRCA1	HIC1	YY1	CCNA2	KAT2B	CASP7	RBL1	RBBP4	SP1	MYC	CDK2	E2F1	CDK1	EP300	TP73
Nuclear receptors	1.6747809206976055E-17	ESRRA	VDR	ESRRB	NR2F1	RORA	NR2E1	NR3C1	ESR1	ESR2	NR5A1	AR	RXRA	HNF4A	RARA	PPARG	PGR
CARM1 and regulation of the estrogen receptor	3.229090100054506E-17	HDAC4	SPEN	GTF2A1	HDAC2	CREBBP	MEF2C	HDAC3	TBP	HDAC1	BRCA1	ESR1	NCOR2	CCND1	EP300
p73 transcription factor network	6.128137384355487E-17	RB1	NEDD4L	BRCA2	MAPK14	GATA1	RELA	PML	CCNA2	CCNB1	TUBA1A	RAD51	SP1	MYC	CDK2	CDK1	MDM2	EP300	PIN1	PFDN5	TP73
FOXM1 transcription factor network	6.363847626779427E-17	RB1	CREBBP	CDKN2A	BRCA2	FOXM1	ESR1	CCNA2	CCNB1	CCND1	SP1	CDK4	MYC	CDK2	CDK1	EP300	SKP2
Developmental biology	7.711819457647513E-17	GSK3B	CEBPB	HDAC3	RBPJ	RELA	RXRA	HNF4A	AKT1	EP300	MYH14	MAPK1	MYH11	TBL1X	MEF2D	MYH10	MAPK3	MYOG	SMAD2	SREBF1	MEF2C	CREBBP	SMAD4	HSP90AA1	SMAD3	KLF4	MAPK14	NFKB1	NCOR2	COL3A1	NCOR1	TBL1XR1	CDK4	MYOD1	CDK1	CTNNB1	MYH9	PPARG	TLN1	MYL9
Pancreatic cancer	9.256949385391705E-17	RB1	SMAD2	SMAD4	SMAD3	CDKN2A	STAT3	BRCA2	RELA	NFKB1	VEGFA	MAPK8	RAD51	CCND1	CDK4	E2F1	AKT1	MAPK1	TP53	MAPK3
Cell cycle: G1/S checkpoint	1.0309267321991439E-16	RB1	GSK3B	SMAD4	SMAD3	HDAC1	CDKN2A	CCNA1	CCND1	CDK4	CDK2	E2F1	CDK1	SKP2	TP53
Nuclear receptor transcription pathway	1.0495227396323178E-16	ESRRA	VDR	ESRRB	NR2F1	RORA	ESRRG	NR2E1	NR3C1	ESR1	ESR2	NR5A1	AR	RXRA	HNF4A	RARA	PPARG	PGR
Notch signaling pathway	1.2174857023627702E-16	NOTCH2	SPEN	GSK3B	CREBBP	HDAC2	CTBP1	HDAC1	FHL1	STAT3	GATA3	RBPJ	HIF1A	NFKB1	SAP30	YY1	NCOR2	KAT2B	NCOR1	CCND1	MYC	AKT1	EP300	SKP2
Gene expression	1.1633848888400766E-15	HSPB1	RORA	NR2E1	RBPJ	NR3C1	RPS15	RPS19	MYC	HNF4A	NUP62	AKT1	RPL35	RPS10	TBP	PARP1	PRKCD	RPSA	NUP93	NCOR2	NR5A1	AR	KAT2B	NCOR1	RBL1	TBL1XR1	RARA	GARS	PPARG	PGR	NOTCH2	GTF2A1	HDAC1	NEDD4L	NXF1	RXRA	TBL1X	MAPK3	ESRRA	SMAD2	HSPA8	CREBBP	SMAD4	POU2F1	SMAD3	SSB	VDR	ESRRB	NR2F1
Chronic myeloid leukemia	3.9875384519634105E-15	RB1	HDAC2	SMAD4	SMAD3	HDAC1	CTBP1	CDKN2A	RELA	NFKB1	CCND1	CDK4	MYC	E2F1	MDM2	AKT1	MAPK1	TP53	MAPK3
Mechanism of gene regulation by peroxisome proliferators via PPAR-alpha	2.041709262186867E-14	RB1	HSP90AA1	JUN	CREBBP	NR2F1	RELA	NCOR2	NCOR1	RXRA	PRKAR1A	SP1	MYC	FAT1	EP300	MAPK1	MAPK3
Generic transcription pathway	2.4198706286219963E-14	NOTCH2	HDAC1	NEDD4L	RORA	NR2E1	RBPJ	NR3C1	RXRA	MYC	HNF4A	TBL1X	ESRRA	SMAD2	CREBBP	SMAD4	SMAD3	PARP1	VDR	ESRRB	NR2F1	ESRRG	ESR1	ESR2	NCOR2	NR5A1	AR	KAT2B	NCOR1	RBL1	TBL1XR1	SP1	RARA	PPARG	PGR
Wnt signaling pathway	4.35598963811544E-14	GSK3B	CTBP1	HDAC1	PRKCZ	MAPK8	CCND1	MYC	HNF4A	AKT1	EP300	TBL1X	BTRC	SMAD2	CREBBP	JUN	SMAD4	SMAD3	TBP	PRKCD	AXIN1	RPSA	SMARCA4	TBL1XR1	RARA	CTNNB1	PIN1	TP53
TWEAK signaling pathway	8.281988771267187E-14	GSK3B	JUN	HDAC1	MAPK14	RELA	NFKB1	NFKB2	MAPK8	CASP7	CASP3	AKT1	MAPK1	CTNNB1	MAPK3
Fas signaling pathway	9.553974250323915E-14	RB1	SYK	PARP1	PRKDC	CAD	HSPB1	MAPK14	PRKCZ	NFKB1	ACTG1	NFKB2	CASP7	MAPK8	ACTC1	CASP3	AKT1	MAPK1	TP53	PLEC	MAPK3
Prostate cancer	1.4275256972741413E-13	RB1	GSK3B	HSP90AA1	CREBBP	RELA	NFKB1	AR	CCND1	CDK2	E2F1	MDM2	AKT1	EP300	MAPK1	CTNNB1	TP53	NKX3-1	MAPK3
p53 signaling pathway	3.421570990521452E-13	RB1	DDX5	CREBBP	JUN	HDAC2	NFYA	VDR	NFYB	NFYC	HTT	HIC1	PML	SMARCA4	CCNB1	SP1	CASP6	MDM2	E2F1	EP300	TP53	TP73
Interleukin-2 signaling pathway	3.841681351663349E-13	RORA	AHR	NR3C1	ETS1	ICAM1	CCND1	MYC	CASP3	AKT1	HSP90AA1	TPI1	SYK	PRKCD	DNAJC3	ELF1	SFPQ	MYCN	RBL1	IL1B	GARS	HDAC4	ABCB1	SRF	GATA3	TNFRSF11A	RELA	TTN	MAPK8	BAG2	PITRM1	HLTF	MAPK1	ZBTB7A	GBP1	MAPK3	JUN	SMAD3	STAT3	MAPK14	NFKB1	VEGFA	KLF6	CDK2	REL	CDK1	SSBP1	VIM	MNAT1
Regulation of transcription by NOTCH1 intracellular domain	4.299244432643972E-13	HDAC4	HDAC2	CREBBP	HDAC3	HDAC1	RBPJ	HIF1A	NCOR2	KAT2B	NCOR1	TBL1XR1	MYC	EP300	TBL1X
Hypoxia and p53 in the cardiovascular system	5.677548996780085E-13	HSP90AA1	MAPK8	ABCB1	FHL2	RPA1	MDM2	EP300	AKT1	HIF1A	TP53	HIC1
Muscle contraction	7.826460426301909E-13	TPM4	TPM3	TPM2	TPM1	MYL6B	NEB	TTN	DES	MYL3	MYH11	VIM	TLN1	CALM1	MYL9
C-Myb transcription factor network	8.561049708927935E-13	HSPA8	CEBPB	CREBBP	CDKN2A	GATA3	ETS1	GATA1	CCNA1	CCNB1	NCOR1	CCND1	CASP6	SIN3A	SP1	MYC	MYOD1	EP300
Myc repressed pathway	1.036969835249191E-12	SMAD2	SMAD4	TBP	HDAC3	SMAD3	NFYA	HDAC1	NFYB	NFYC	BRCA1	RBL1	PPP2R4	CCND1	SP1	MYC	EP300
Colorectal cancer	1.3201155743857208E-12	SMAD2	GSK3B	JUN	SMAD4	SMAD3	AXIN1	MAPK8	CCND1	MYC	CASP3	AKT1	MAPK1	CTNNB1	TP53	MAPK3
Signaling by NOTCH	1.84992079639282E-12	NOTCH2	HDAC4	CREBBP	JUN	HDAC2	HDAC3	HDAC1	RBPJ	HIF1A	NCOR2	KAT2B	NCOR1	CCND1	TBL1XR1	MYC	E2F1	EP300	TBL1X	TP53
Estrogen receptor transcription factor targets	2.6813280457541485E-12	SPEN	NCOR2	DDX5	CREBBP	HDAC3	NCOR1	CTBP1	PGR	ESR1	ESR2	SMARCA4
HIF-1 transcriptional activity in hypoxia	3.348887211945042E-12	JUN	CREBBP	NPM1	SMAD4	ABCB1	SMAD3	ARNT	RORA	ETS1	HIF1A	VEGFA	SP1	HNF4A	AKT1	EP300
Integrated cancer pathway	3.913287648348978E-12	RB1	SMAD2	SMAD3	CDK4	CASP3	CDK2	E2F1	CDK1	MDM2	AKT1	BRCA1	TP53
SIDS susceptibility pathways	4.0705170381236144E-12	NFYA	RORA	GATA3	NR3C1	FOXM1	NFKB1	ESR2	PHOX2A	AR	REST	TLX3	DEAF1	SP1	EP300	NKX3-1
Lipid metabolism regulation by peroxisome proliferator-activated receptor alpha (PPAR-alpha)	6.722157908464302E-12	ESRRA	SREBF1	CREBBP	HDAC3	NFYA	NFYB	NFYC	FHL2	RORA	SREBF2	NCOR2	NCOR1	RXRA	TBL1XR1	SIN3A	EP300	PPARG	TBL1X
AP-1 transcription factor network	7.792272629127808E-12	EGR1	JUN	CDKN2A	NR3C1	ETS1	HIF1A	ESR1	ELF1	CCND1	SP1	MYC	CDK1	EP300	CTNNB1	TP53
ATF2 transcription factor network	1.0368845502119673E-11	RB1	JUN	POU2F1	CUL3	BRCA1	MAPK14	ESR1	CCNA2	MAPK8	CCND1	CDK4	EP300	MAPK1	MAPK3
Presenilin action in Notch and Wnt signaling	1.0544019714023513E-11	GSK3B	CREBBP	JUN	HDAC1	CTBP1	AXIN1	RBPJ	CCND1	MYC	MAPK1	CTNNB1	BTRC	MAPK3
Signaling events mediated by HDAC class II	1.0544019714023513E-11	HDAC4	NCOR2	TUBA1B	HSP90AA1	MEF2C	HDAC3	SRF	NUP62	BCOR	NR3C1	GATA1	ESR1
Striated muscle contraction	1.0544019714023513E-11	DES	ACTC1	TPM4	TPM3	TPM2	TPM1	MYL3	NEB	VIM	MYL9	ACTG1	TTN
Circadian rhythm	2.0081818319654334E-11	SREBF1	MEF2C	CREBBP	HDAC3	RORA	NR3C1	HIF1A	NCOR1	RXRA	TBL1XR1	EP300	TBL1X	BTRC	MEF2D
Cyclins and cell cycle regulation	2.0519642280684755E-11	RB1	CCNA1	CCNB1	RBL1	CCND1	CDKN2A	CDK4	CDK2	E2F1	CDK1
Transcriptional regulation of white adipocyte differentiation	3.005456701670915E-11	SREBF1	CEBPB	CREBBP	HDAC3	KLF4	RELA	NFKB1	NCOR2	NCOR1	RXRA	TBL1XR1	CDK4	EP300	PPARG	TBL1X
Validated nuclear estrogen receptor alpha network	3.039651920155491E-11	HDAC4	CEBPB	JUN	SMAD4	HDAC1	BRCA1	ESR1	ESR2	NCOR2	NCOR1	CCND1	MYC	EP300	PGR
Disease	3.599759978296383E-11	GSK3B	GTF2A1	PSIP1	RPS15	RPS19	MYC	FGFR1OP2	NUP62	AKT1	RPL35	MAPK1	BANF1	BTRC	RPS10	AP1M1	MAPK3	NPM1	HSP90AA1	TBP	NFYA	HSPA5	NFYB	NFYC	PRKCD	STAT3	HMGA1	RPSA	KLF4	NUP93	DNAJC3	HIST1H4A	PSMC5	PRKAR1A	CDK1	MDM2	HDGF	TLN1	CALM1	MNAT1	TAF4
Chromatin remodeling by nuclear receptors to facilitate initiation of transcription in carcinoma cells	3.8520222759553614E-11	NCOR2	GTF2A1	KAT2B	TBP	RXRA	HDAC3	RARA
RANKL signaling pathway	4.838811929345992E-11	JUN	SYK	FHL2	TNFRSF11A	MAPK14	RELA	NFKB1	ICAM1	NFKB2	MAPK8	AKT1	MAPK1	MAPK3
Nuclear beta-catenin signaling and target gene transcription regulation	4.9640627101997944E-11	MYOG	HDAC2	JUN	HDAC1	CTBP1	CDKN2A	KLF4	SMARCA4	AR	CCND1	TBL1XR1	MYC	EP300	CTNNB1	TBL1X
G1 to S cell cycle control	5.4665295370801883E-11	RB1	CDKN2A	CCNA1	CCNB1	RBL1	CCND1	CDK4	MYC	CDK2	E2F1	CDK1	MDM2	MNAT1	TP53
MicroRNA regulation of DNA damage response	1.0162425466076104E-10	RB1	BRCA1	PML	CCNB1	RAD51	CCND1	CDK4	MYC	CASP3	CDK2	E2F1	CDK1	MDM2	TP53
Control of gene expression by vitamin D receptor	1.2266388029598129E-10	KAT2B	CREBBP	SMARCC1	RXRA	SMARCC2	NCOR1	HDAC1	VDR	EP300	SMARCA4
Mitotic G1-G1/S phases	1.3164912169488332E-10	RB1	HDAC1	CDKN2A	RPA1	CCNA2	CCNA1	CCNB1	PSMC5	RBL1	CCND1	RBBP4	CDK4	MYC	CDK2	CDK1	E2F1	SKP2	MNAT1
Signaling by NOTCH1	1.7753209502173035E-10	HDAC4	HDAC2	CREBBP	HDAC3	HDAC1	RBPJ	HIF1A	NCOR2	KAT2B	NCOR1	TBL1XR1	MYC	EP300	TBL1X
Leptin signaling pathway	2.3154937310847668E-10	STAT3	MAPK14	ESR1	RELA	NFKB1	MAPK8	CCND1	SP1	IL1B	REL	AKT1	MAPK1	MAPK3
Influence of Ras and Rho proteins on G1 to S transition	2.662262498864891E-10	RB1	CCND1	CDK4	CDK2	E2F1	AKT1	MAPK1	RELA	NFKB1	MAPK3
Neural crest differentiation	3.080903962958962E-10	HDAC4	NOTCH2	TFAP2A	GSK3B	HDAC2	HDAC3	HDAC1	AXIN1	RBPJ	ETS1	NFKB1	NFKB2	MYC	CTNNB1	MSX1
Interferon-beta enhancer pathway	3.8038630530749317E-10	GTF2A1	KAT2B	CREBBP	SMARCC1	JUN	SMARCC2	NR3C1	RELA	NFKB1	SMARCA4
Mechanisms of transcriptional repression by DNA methylation	3.8038630530749317E-10	MECP2	HDAC2	RBBP4	HDAC1	SIN3A	MBD1	RBBP7	SAP30
Smooth muscle contraction	4.2636517865829917E-10	TPM4	TPM3	TPM2	TPM1	MYL6B	MYH11	TLN1	CALM1	MYL9
Transcriptional activity of SMAD2/SMAD3-SMAD4 heterotrimer	5.304207672188325E-10	SMAD2	NCOR2	SMAD4	SMAD3	RBL1	NCOR1	PARP1	HDAC1	SP1	MYC	NEDD4L
Signaling by TGF-beta receptor complex	6.064428679938407E-10	SMAD2	SMAD4	SMAD3	PARP1	HDAC1	NEDD4L	PRKCZ	NCOR2	RBL1	NCOR1	SP1	MYC	STRAP
Bladder cancer	6.892936348262134E-10	RB1	CCND1	CDKN2A	CDK4	MYC	E2F1	MDM2	MAPK1	TP53	MAPK3	VEGFA
Wnt signaling pathway and pluripotency	8.401960076486902E-10	GSK3B	CREBBP	JUN	NFYA	CTBP1	PRKCD	ESRRB	AXIN1	PRKCZ	CCND1	PPP2R4	MYC	EP300	CTNNB1	TP53
Senescence and autophagy	9.629967370312943E-10	RB1	GSK3B	JUN	CEBPB	KMT2A	CDKN2A	HMGA1	MAPK14	IFI16	ATG16L1	IL1B	MDM2	E2F1	MAPK1	TP53
TNF-alpha signaling pathway	1.275134857646083E-9	CREBBP	JUN	HSP90AA1	PRKCZ	NFKB1	RELA	NFKB2	CASP7	MAPK8	CASP3	REL	AKT1	MAPK1	BTRC	MAPK3
Myc active pathway	1.2762815900809294E-9	HSP90AA1	CREBBP	NPM1	SMAD4	SMAD3	HSPA4	CAD	HMGA1	CCNB1	CDK4	MYC	NCL	EP300	TP53
Interleukin-6 signaling pathway	1.4805649881539395E-9	GSK3B	CEBPB	JUN	CREBBP	HDAC1	SRF	PRKCD	STAT3	MAPK14	MYC	AKT1	MAPK1	MAPK3
Telomerase RNA component gene hTERC transcriptional regulation	1.520232570904678E-9	RB1	NFYA	SP1	NFYB	NFYC	SP3
HIV-1 Nef as negative effector of Fas and TNF	1.6723845498489036E-9	RB1	CASP7	MAPK8	PARP1	CASP6	PRKDC	CASP3	PRKCD	MDM2	RELA	NFKB1	ACTG1
Human cytomegalovirus and MAP kinase pathways	2.11945178176901E-9	RB1	SP1	AKT1	MAPK1	MAPK14	RELA	NFKB1	MAPK3
ATM pathway	2.9751962726137174E-9	MAPK8	JUN	RAD51	CTBP1	RPA1	MDM2	BRCA1	TP53	RELA	NFKB1	TP73
RORA activates circadian expression	3.16526730497033E-9	SREBF1	CREBBP	HDAC3	RXRA	NCOR1	TBL1XR1	EP300	RORA	TBL1X
Fatty acid, triacylglycerol, and ketone body metabolism	6.419621053859366E-9	ESRRA	SREBF1	CREBBP	HDAC3	NFYA	NFYB	NFYC	FHL2	RORA	SREBF2	NCOR2	NCOR1	RXRA	TBL1XR1	SIN3A	EP300	PPARG	TBL1X
Thyroid cancer	6.419621053859366E-9	RXRA	CCND1	TPM3	MYC	MAPK1	CTNNB1	PPARG	TP53	MAPK3
Apoptosis	6.747497495990828E-9	JUN	CDKN2A	PRKCD	RELA	NFKB1	PSMC5	CASP7	MAPK8	PRKAR1A	CASP6	MYC	IL1B	CASP3	MDM2	E2F1	AKT1	CTNNB1	VIM	TP53	TP73	PLEC
Signaling by NGF	8.246965411788321E-9	GSK3B	MEF2C	HDAC2	HDAC3	HDAC1	PRKCD	STAT3	AATF	MAPK14	RELA	NFKB1	MAPK8	PRKAR1A	CASP3	MDM2	CDK1	AKT1	MAPK1	CALM1	MAPK3
ATM-dependent DNA damage response	8.590534582320324E-9	GSK3B	JUN	SMAD4	SMAD3	AXIN1	MAPK8	CCND1	MYC	MDM2	MAPK1	CTNNB1	TP53	TP73
Ovarian infertility genes	8.641784234476404E-9	NR5A1	EGR1	CEBPB	SMAD3	NCOR1	VDR	CDK4	PGR	ESR2
NF-kappaB activation by non-typeable Hemophilus influenzae	1.1871640408490534E-8	CREBBP	SMAD4	SMAD3	IL1B	EP300	NR3C1	MAPK14	RELA	NFKB1
Renal cell carcinoma	1.4745073733463702E-8	JUN	CREBBP	EPAS1	AKT1	EP300	ARNT	MAPK1	VHL	ETS1	HIF1A	MAPK3	VEGFA
Gene expression regulation by hypoxia-inducible factor	1.5288443985834132E-8	CREBBP	EPAS1	EP300	ARNT	HIF1A	VEGFA
Acute myeloid leukemia	1.8772562657329987E-8	CCNA1	CCND1	MYC	STAT3	RARA	AKT1	MAPK1	RELA	PML	NFKB1	MAPK3
HNF3A pathway	1.8772562657329987E-8	AR	CEBPB	CREBBP	JUN	POU2F1	SP1	EP300	BRCA1	ESR1	NKX3-1
Downregulation of SMAD2/3-SMAD4 transcriptional activity	1.891490043332446E-8	SMAD2	NCOR2	SMAD4	SMAD3	NCOR1	PARP1	HDAC1	NEDD4L
Oncostatin M	2.100794189408087E-8	FBN2	KLF10	JUN	HSPA5	EPAS1	STAT3	TPM1	NEDD4L	HIF1A	ESR1	ICAM1	VEGFA	CCNA2	DNAJC3	CCNB1	KRT18	CCND1	MYC	PPARG	PGR	VIM	SKP2	TP53
Factors involved in megakaryocyte development and platelet production	2.1349466572795166E-8	CREBBP	HDAC2	CBX5	HDAC1	GATA6	GATA4	GATA3	GATA1	CAPZB	PRKAR1A	SIN3A	CDK2	EP300	TP53	RCOR1
Antigen-activated B-cell receptor generation of second messengers	2.1349466572795166E-8	GSK3B	MEF2C	JUN	SYK	PRKCD	MAPK14	PRKCZ	ETS1	RELA	NFKB1	NFKB2	MAPK8	MYC	REL	AKT1	MAPK1	CALM1	MEF2D	MAPK3
MAPK signaling pathway	2.451142314126467E-8	HSPA8	MEF2C	JUN	HSPA5	SRF	PRKCD	HSPB1	MAPK14	PRKCZ	RELA	NFKB1	NFKB2	CASP7	MAPK8	CASP6	MYC	IL1B	CASP3	AKT1	MAPK1	TP53	MEF2D	MAPK3
Tumor suppressor Arf inhibits ribosomal biogenesis	2.659745765315285E-8	RB1	HSP90AA1	CDKN2A	MYC	E2F1	MDM2	AKT1	TP53
Control of cell cycle and breast tumor growth by estrogen-responsive protein Efp	2.7902441968465234E-8	CCNB1	CDK4	CDK2	CDK1	TRIM25	ESR1	TP53
Hypoxia-inducible factor in the cardivascular system	2.7902441968465234E-8	JUN	HSP90AA1	ARNT	EP300	VHL	HIF1A	VEGFA
Prolactin activation of MAPK signaling	2.9795895794474534E-8	GSK3B	MAPK8	JUN	MYC	CASP3	STAT3	AKT1	MAPK1	MAPK14	RELA	NFKB1	MAPK3
Interleukin-7 signaling pathway	3.405773029273158E-8	GSK3B	CREBBP	CCND1	MYC	STAT3	EP300	AKT1	MAPK1	MAPK3
Androgen receptor proteolysis and transcription regulation	3.572532974209275E-8	AR	CCND1	PRKDC	CDKN2A	SRF	FHL2	AKT1	CTNNB1	BRCA1	FKBP4	NKX3-1
G0 and early G1 pathway	3.641510399770638E-8	CCNA2	CCNA1	RBL1	RBBP4	HDAC1	CDK2	E2F1	CDK1
Hemostasis pathway	3.895013330813998E-8	HDAC2	HDAC1	GATA6	GATA4	GATA3	GATA1	PRKCZ	TTN	CAPZB	SIN3A	AKT1	EP300	MAPK1	MAPK3	CREBBP	CBX5	SYK	HSPA5	PRKCD	MAPK14	VEGFA	PRKAR1A	CDK2	CALU	TLN1	CALM1	TP53	RCOR1
Energy metabolism	4.0742812293345426E-8	ESRRA	GSK3B	MEF2C	RXRA	HDAC1	EP300	PPARG	MAPK14	MEF2D	GABPA
FoxO family signaling	4.999507740378082E-8	KAT2B	USP7	CCNB1	MAPK8	CREBBP	CDK2	AKT1	EP300	CTNNB1	SKP2
Telomerase protein component gene hTERT transcriptional regulation	6.830198227043442E-8	SP1	HDAC1	MYC	SP3	ESR1	TP53
Glioma	6.830198227043442E-8	RB1	CCND1	CDKN2A	CDK4	E2F1	MDM2	AKT1	MAPK1	CALM1	TP53	MAPK3
Effect of METS on macrophage differentiation	6.883375325087333E-8	NCOR2	JUN	HDAC2	RBL1	SIN3A	E2F1	ETS1
BMAL1-CLOCK/NPAS2 activates circadian expression	6.939791419822613E-8	CREBBP	HDAC3	RXRA	NCOR1	TBL1XR1	EP300	RORA	TBL1X	NR3C1
Thyroid-stimulating hormone signaling pathway	7.868253841713711E-8	RB1	JUN	CDK4	MYC	STAT3	CDK2	E2F1	AKT1	MAPK1	MAPK14	MAPK3
FAS pathway and stress induction of heat shock protein regulation	8.666561728592646E-8	RB1	MAPK8	CASP7	JUN	PARP1	PRKDC	CASP6	CASP3	HSPB1
Interleukin-2 receptor beta chain in T cell activation	8.666561728592646E-8	RB1	CCNA1	CCNB1	CCND1	SYK	MYC	E2F1	AKT1	MAPK1	MAPK3
Small cell lung cancer	9.962455933427979E-8	RB1	RXRA	CCND1	CDK4	MYC	CDK2	E2F1	AKT1	SKP2	TP53	RELA	NFKB1
MicroRNAs in cardiomyocyte hypertrophy	1.1335665102528987E-7	HDAC4	GSK3B	MAPK8	STAT3	AKT1	MAPK1	CTNNB1	GATA4	MAPK14	CALM1	NFKB1	MAPK3
NFAT involvement in hypertrophy of the heart	1.2258165709809566E-7	GSK3B	MEF2C	MAPK8	CREBBP	PRKAR1A	AKT1	MAPK1	GATA4	MAPK14	CALM1	MAPK3
Non-small cell lung cancer	1.2316072820670854E-7	RB1	RXRA	CCND1	CDKN2A	CDK4	E2F1	AKT1	MAPK1	TP53	MAPK3
Interleukin-4 signaling pathway	1.246173598529167E-7	CEBPB	STAT3	HMGA1	GATA3	MAPK14	ETS1	NFKB1	RELA	SP1	AKT1	EP300	MAPK1	MAPK3
Progesterone-mediated oocyte maturation	1.2562973743334107E-7	CCNA2	CCNA1	HSP90AA1	CCNB1	MAPK8	CDK2	CDK1	AKT1	MAPK1	PGR	MAPK14	MAPK3
Mitotic G2-G2/M phases	1.4245628322172084E-7	CCNA2	CCNA1	DYNC1H1	HSP90AA1	CCNB1	TUBA1A	ODF2	CDK2	E2F1	CDK1	MNAT1	TUBB4A
Calcineurin-dependent NFAT signaling role in lymphocytes	1.436447863374823E-7	GSK3B	MAPK8	CREBBP	CASP3	PRKCD	EP300	MAPK14	PRKCZ	MEF2D	MAPK3
Apoptotic signaling in response to DNA damage	1.4403927021783343E-7	CASP7	PARP1	CASP6	CASP3	AKT1	TLN1	TP53
Cell differentiation pathway	1.4403927021783343E-7	MEF2C	TLX3	SRF	MYOD1	STAT3	KLF4	MEF2D
Estrogen receptor signaling pathway	1.4403927021783343E-7	JUN	SP1	AKT1	MAPK1	MAPK14	ESR1	NFKB1
Inactivation of GSK3 by Akt causes accumulation of beta-catenin in alveolar macrophages	1.5239086022427924E-7	GSK3B	CCND1	AXIN1	AKT1	CTNNB1	BTRC	RELA	NFKB1
HIF-1 degradation in normoxia	1.5509908889223825E-7	HSP90AA1	MAPK8	CREBBP	PSMC5	HDAC1	ARNT	MAPK1	VHL	MAPK14	PRKCZ	HIF1A	MAPK3
PELP1 modulation of estrogen receptor activity	1.704555407613865E-7	CREBBP	EP300	MAPK1	ESR1	MAPK3
Keratinocyte differentiation	1.9515239217033776E-7	MAPK8	JUN	SP1	PRKCD	MAPK1	MAPK14	ETS1	RELA	NFKB1	MAPK3
RANKL regulation of apoptosis and immune response	2.3573388124103363E-7	CCNA1	EGR1	JUN	CDK4	CDK1	TNFRSF11A	MKI67	CALM1	ESR1	GABPA	ICAM1
Gastrin pathway	2.3573388124103363E-7	SREBF1	JUN	CCND1	CDKN2A	CTNNB1	KLF4	SREBF2	NFKB1	VEGFA
Mitochondrial pathway of apoptosis: caspases	3.554273642334521E-7	RB1	CASP7	HSP90AA1	MAPK8	PARP1	CASP6	HSPA4	CASP3	CAD	HSPB1	MAPK1
Progesterone-initiated oocyte maturation	4.1109822649614456E-7	CCNB1	PRKAR1A	CDK1	MAPK1	PIN1	PGR	MAPK3
HIF-2-alpha transcription factor network	4.2052715208894456E-7	CREBBP	EPAS1	SP1	EP300	ARNT	VHL	ETS1	VEGFA
Regulation of NFAT transcription factors	4.2139904444711685E-7	EGR1	JUN	POU2F1	CDK4	TBX21	CASP3	E2F1	PPARG	GATA3
Interferon-gamma signaling pathway	4.413757119066234E-7	CREBBP	CEBPB	IL1B	PRKCD	STAT3	AKT1	EP300	MAPK1	GBP1	PML	ICAM1	MAPK3
Immune system	4.4307173642631725E-7	GSK3B	CUL3	KEAP1	NEDD4L	RNF4	RELA	ICAM1	MAPK8	NUP62	AKT1	TRIM25	EP300	MAPK1	VHL	BTRC	SKP2	GBP1	AP1M1	MAPK3	EGR1	DYNC1H1	MEF2C	CREBBP	JUN	SYK	HSPA5	PRKCD	STAT3	MAPK14	NFKB1	PML	NFKB2	NUP93	PSMC5	IL1B	REL	CDK1	MDM2	PIN1	UBA1	CALM1
Angiopoietin receptor Tie2-mediated signaling	5.958132058514548E-7	ELF1	MAPK8	AKT1	MAPK1	MAPK14	ETS1	RELA	NFKB1	MAPK3
Ceramide signaling pathway	5.958132058514548E-7	MAPK8	MYC	PRKCD	AKT1	MAPK1	PRKCZ	RELA	NFKB1	MAPK3
Interleukin-5 signaling pathway	5.958132058514548E-7	GSK3B	JUN	SYK	MYC	IL1B	STAT3	AKT1	MAPK1	MAPK3
C-Myc pathway	7.352892181741308E-7	GSK3B	CDKN2A	MYC	AXIN1	PIN1	SKP2	PML
Cellular response to hypoxia	7.352892181741308E-7	CREBBP	EPAS1	EP300	ARNT	VHL	HIF1A	VEGFA
Interleukin-5 regulation of apoptosis	7.431625186616252E-7	EGR1	TPM4	SRF	MAPK14	HIF1A	NFKB1	RELA	ICAM1	NFKB2	SFPQ	MAPK8	IL1B	REL	MAPK3
Rb tumor suppressor/checkpoint signaling in response to DNA damage	8.398110122064844E-7	RB1	CDK4	CDK2	E2F1	CDK1	TP53
p75 neurotrophin receptor-mediated signaling	8.593041619685237E-7	HDAC2	HDAC3	HDAC1	AATF	PRKCZ	NFKB1	RELA	MAPK8	CASP6	CASP3	E2F1	AKT1	TP53
Interleukin-1 signaling pathway	9.387266320591883E-7	JUN	HSPB1	MAPK14	PRKCZ	NFKB1	RELA	MAPK8	IL1B	REL	AKT1	MAPK1	BTRC	MAPK3
Physiological and pathological hypertrophy of the heart	9.585162630387725E-7	MAPK8	JUN	STAT3	MAPK1	GATA4	MAPK14	CALM1
Endometrial cancer	9.585162630387725E-7	GSK3B	CCND1	MYC	AXIN1	AKT1	MAPK1	CTNNB1	TP53	MAPK3
Cyclin D-associated events in G1	9.585162630387725E-7	RB1	RBL1	CCND1	CDKN2A	CDK4	E2F1	SKP2	MNAT1
Trefoil factor initiation of mucosal healing	9.585162630387725E-7	CASP7	CASP6	CASP3	AKT1	MAPK1	CTNNB1	RELA	MAPK3
Neurotrophin signaling pathway	9.981511924393405E-7	GSK3B	JUN	PRKCD	MAPK14	NFKB1	RELA	MAPK8	AKT1	MAPK1	CALM1	TP53	TP73	MAPK3
Angiotensin II-mediated activation of JNK pathway via Pyk2-dependent signaling	1.1735018098609185E-6	MAPK8	JUN	MEF2C	MAPK1	MAPK14	CALM1	MEF2D	MAPK3
Cadmium-induced DNA biosynthesis and proliferation in macrophages	1.1989603331987227E-6	JUN	MYC	MAPK1	RELA	NFKB1	MAPK3
Chromatin remodeling by hSWI/SNF ATP-dependent complexes	1.1989603331987227E-6	GTF2A1	SMARCC1	TBP	SMARCC2	NR3C1	SMARCA4
Cell cycle: G2/M checkpoint	1.2125139719348154E-6	CCNB1	PRKDC	CDK1	MDM2	EP300	BRCA1	TP53
Immune system signaling by interferons, interleukins, prolactin, and growth hormones	1.276833083465843E-6	EGR1	SYK	PRKCD	STAT3	RELA	NFKB1	PML	ICAM1	NFKB2	NUP93	IL1B	NUP62	CDK1	TRIM25	PIN1	MAPK1	BTRC	GBP1	MAPK3
Melanoma	1.406208242976261E-6	RB1	CCND1	CDKN2A	CDK4	E2F1	MDM2	AKT1	MAPK1	TP53	MAPK3
Multi-step regulation of transcription by PITX2	1.5644759363260433E-6	GSK3B	CREBBP	LDB1	HDAC1	AXIN1	EP300	CTNNB1
Cyclin A-Cdk2-associated events at S phase entry	1.5806811147157886E-6	RB1	CCNA2	CCNA1	PSMC5	CCND1	CDK4	MYC	CDK2	SKP2	MNAT1
Activation of the AP-1 family of transcription factors	1.5806811147157886E-6	JUN	MAPK8	MAPK1	MAPK14	MAPK3
Corticosteroids and cardioprotection	1.6983723627976133E-6	HSP90AA1	AKT1	NR3C1	CALM1	RELA	NFKB1
Tight junction	1.7581427693639374E-6	MYH7B	PRKCD	PRKCZ	MYL12A	ACTG1	CDK4	AKT1	MYH14	MYH9	CTNNB1	MYH11	MYL9	MYH10
G2 phase pathway	1.9720550600583358E-6	CCNA2	CCNA1	CDK2	E2F1
Pre-NOTCH expression and processing	1.9720550600583358E-6	NOTCH2	KAT2B	JUN	CREBBP	CCND1	E2F1	EP300	RBPJ	TP53
BDNF signaling pathway	1.9720550600583358E-6	KLF10	EGR1	HSPA8	JUN	ABCB1	HSPA5	LDB1	FHL2	HSPB1	RPSA	ESRRG	GATA3	VEGFA	SFPQ	KLF6	MYC	MYH9	FBN1
Adherens junction cell adhesion	1.9720550600583358E-6	SMAD2	CREBBP	SMAD4	SMAD3	EP300	MAPK1	CTNNB1	LMO7	ACTG1	MAPK3
Seven transmembrane receptor signaling through beta-arrestin	1.9720550600583358E-6	MAPK8	ACTC1	MDM2	AKT1	MAPK1	MAPK14	NFKB1	ACTG1	MAPK3	NFKB2
ERBB signaling pathway	2.2650534756969E-6	GSK3B	HSP90AA1	MAPK8	JUN	CCND1	MYC	MDM2	AKT1	MAPK1	TP53	MAPK3
Cell cycle progression regulation by PLK3	2.321362213834434E-6	CCNB1	CASP7	CASP6	CASP3	CDK1	TP53
Hypoxic and oxygen homeostasis regulation of HIF-1-alpha	2.321362213834434E-6	HSP90AA1	CDKN2A	ARNT	VHL	HIF1A	TP53
MicroRNAs in muscle cell differentiation	2.420697440351907E-6	MEF2C	PRKAR1A	SRF	MYOD1	PRKCD	PRKCZ	MEF2D
Caspase cascade in apoptosis	2.5807691680645074E-6	TFAP2A	SREBF1	CASP7	KRT18	PARP1	CASP6	CASP3	AKT1	VIM
E2F1 destruction pathway	2.6489019493329982E-6	RB1	CCNA1	CDK2	E2F1	SKP2
Heart development	2.758219893154261E-6	MEF2C	SMAD4	SRF	GATA6	MAPK1	CTNNB1	GATA4	VEGFA
Alpha-V beta-3 integrin/OPN pathway	2.997237543134948E-6	MAPK8	JUN	SYK	MAPK1	RELA	NFKB1	MAPK3
CD40/CD40L signaling	2.997237543134948E-6	MAPK8	JUN	MYC	AKT1	MAPK14	RELA	NFKB1
Prolactin regulation of apoptosis	3.00236554155675E-6	NUP93	EGR1	HSP90AA1	CEBPB	KLF6	CCND1	HSPA5	KLF9	TNFRSF11A	BRCA1	SSBP1	GBP1
Integrin-linked kinase signaling	3.2342899205484614E-6	GSK3B	JUN	HSP90AA1	CCND1	PARP1	AKT1	CTNNB1	MYL9
Caspase-mediated cleavage of cytoskeletal proteins	4.332937704649923E-6	CASP7	CASP6	CASP3	VIM	PLEC
MAPK/TRK pathway	5.749663742580294E-6	EGR1	MEF2C	SRF	PRKCD	MAPK1	MAPK14	MAPK3
Epstein-Barr virus LMP1 signaling	5.759128107116088E-6	HSP90AA1	MAPK8	MAPK1	RELA	NFKB1	NFKB2
Chagas disease	5.847331263468261E-6	SMAD2	JUN	MAPK8	SMAD3	IL1B	AKT1	MAPK1	MAPK14	NFKB1	RELA	MAPK3
TGF-beta regulation of skeletal system development	6.694963241518833E-6	SMAD2	CREBBP	SMAD4	RBL1	SMAD3	SP1	MYC	EP300	MAPK1	MAPK3
Interleukin-2/PI3K pathway	6.935563175286578E-6	HSP90AA1	MYC	E2F1	AKT1	PRKCZ	RELA	NFKB1
ERBB1 downstream pathway	6.965879540715626E-6	EGR1	MEF2C	JUN	MAPK8	SRF	PRKCD	STAT3	AKT1	MAPK1	PRKCZ	MAPK3
Angiogenesis	7.442944688876331E-6	CREBBP	ARNT	AKT1	MAPK1	HIF1A	VEGFA
Signaling events mediated by PRL	7.442944688876331E-6	CCNA2	EGR1	TUBA1B	CDK2	MAPK1	MAPK3
CARM1 transcriptional regulation by protein methylation	1.0160118169700764E-5	CREBBP	RXRA	PRKAR1A	RARA	EP300
CDC42 signaling events	1.039374110949778E-5	GSK3B	MAPK8	JUN	MAPK1	CTNNB1	CDC42BPA	MAPK14	PRKCZ	MAPK3
Epidermal growth factor receptor (EGFR) pathway	1.0739869261306758E-5	JUN	MAPK8	ACTC1	CDKN2A	PRKCD	AKT1	MAPK1	MAPK14	PRKCZ	ACTG1	MAPK3
Huntington's disease	1.1109483574881606E-5	CREBBP	HDAC2	TBP	HDAC1	HTT	REST	SP1	SIN3A	CASP3	EP300	PPARG	TAF4	TP53	RCOR1
Viral myocarditis	1.1513859717666001E-5	MYH7B	CCND1	CASP3	MYH9	MYH14	MYH11	MYH10	ACTG1	ICAM1
S phase	1.1513859717666001E-5	RB1	CCNA2	CCNA1	PSMC5	CCND1	CDK4	MYC	CDK2	RPA1	SKP2	MNAT1
Interleukin-1 processing	1.1513859717666001E-5	IL1B	RELA	NFKB1	NFKB2
p38 alpha/beta MAPK downstream pathway	1.178713897675202E-5	CEBPB	JUN	MEF2C	HSPB1	MAPK14	ESR1	TP53
NGF signaling via TRKA from the plasma membrane	1.2407038168652817E-5	GSK3B	MEF2C	PRKAR1A	PRKCD	STAT3	MDM2	CDK1	AKT1	MAPK1	CALM1	MAPK14	MAPK3
Kit receptor signaling pathway	1.2430417365479386E-5	MAPK8	STAT3	AKT1	EP300	MAPK1	SOCS6	MAPK14	MAPK3
Signaling by ERBB4	1.4150690100949528E-5	GSK3B	NCOR1	CDK1	MDM2	AKT1	MAPK1	PGR	BTRC	ESR1	MAPK3
Cyclin A/B1-associated events during G2/M transition	1.4150690100949528E-5	CCNA2	CCNA1	CCNB1	CDK1	MNAT1
PRC2 complex long-term gene silencing through modification of histone tails	1.4150690100949528E-5	YY1	HDAC2	RBBP4	HDAC1	RBBP7
ERBB2 role in signal transduction and oncology	1.5097351144561127E-5	STAT3	EP300	AKT1	MAPK1	ESR1	MAPK3
RXR/VDR pathway	1.5097351144561127E-5	NCOR2	SREBF1	RXRA	VDR	RARA	PPARG
Pathogenic Escherichia coli infection	1.8365599151954105E-5	TUBA1B	TUBA1A	KRT18	TUBB3	NCL	CTNNB1	TUBB4A	ACTG1
Toll-like receptor signaling pathway regulation	1.8745527487613594E-5	USP7	JUN	MAPK8	SYK	IL1B	AKT1	MAPK1	MAPK14	NFKB1	RELA	NFKB2	MAPK3
VEGFR1 pathway	1.8868743593498783E-5	HSP90AA1	AKT1	MAPK1	HIF1A	MAPK3	VEGFA
Acetylation and deacetylation of RelA in the nucleus	1.963229565277601E-5	CREBBP	HDAC3	EP300	RELA	NFKB1
Inhibitor of DNA binding (ID) signaling pathway	1.963229565277601E-5	RB1	SREBF1	RBL1	MYOD1	CDK2
Signaling by PDGF	2.482395464774515E-5	GSK3B	COL3A1	PRKAR1A	PRKCD	STAT3	MDM2	CDK1	AKT1	MAPK1	CALM1	MAPK3
Signal transduction	2.5394516010959728E-5	NOTCH2	HDAC4	GSK3B	HDAC2	HDAC3	HDAC1	NEDD4L	AATF	HIF1A	ICAM1	MAPK8	CCND1	MYC	CASP3	E2F1	AKT1	EP300	MAPK1	BTRC	MAPK3	MEF2C	CREBBP	JUN	HSP90AA1	AXIN1	MAPK14	ESR1	NFKB1	NCOR2	KAT2B	COL3A1	NCOR1	CDK1	MDM2	CTNNB1	CALM1	FBN1
Dilated cardiomyopathy	2.5937791227540686E-5	DES	ACTC1	TPM4	TPM3	TPM2	TPM1	MYL3	EMD	ACTG1	TTN
Signaling events mediated by hepatocyte growth factor receptor (c-Met)	2.5937791227540686E-5	EGR1	MAPK8	JUN	AKT1	MAPK1	CTNNB1	ETS1	PRKCZ	MAPK3
Atypical NF-kappaB pathway	2.6803276017420946E-5	SYK	REL	MAPK14	RELA	NFKB1
BARD1 signaling events	2.810664227566229E-5	NPM1	RAD51	PRKDC	CDK2	BRCA1	TP53
CDO in myogenesis	2.810664227566229E-5	MYOG	MEF2C	MYOD1	CTNNB1	MAPK14	MEF2D
Skeletal myogenesis control by HDAC and calcium/calmodulin-dependent kinase (CaMK)	2.810664227566229E-5	MEF2C	MYOD1	AKT1	MAPK14	CALM1	MEF2D
ERBB2/ERBB3 signaling events	2.9748519310081168E-5	MAPK8	JUN	STAT3	AKT1	MAPK1	NF2	MAPK3
Signaling by ERBB2	3.0136142950318104E-5	GSK3B	HSP90AA1	PRKAR1A	PRKCD	MDM2	CDK1	AKT1	MAPK1	CALM1	MAPK3
MAP kinase signaling pathway	3.0938731914185496E-5	MAPK8	JUN	SP1	MYC	MAPK1	MAPK14	RELA	NFKB1	MAPK3
Shigellosis	3.2481445784741325E-5	MAPK8	MAPK1	BTRC	MAPK14	RELA	NFKB1	ACTG1	MAPK3
Apoptosis intrinsic pathway	3.35765565392231E-5	MAPK8	CASP7	CASP3	E2F1	AKT1	TP53
Nuclear events mediated by MAP kinases	3.35765565392231E-5	MAPK8	JUN	MEF2C	MAPK1	MAPK14	MAPK3
TNFR1 signaling pathway	3.35765565392231E-5	RB1	MAPK8	JUN	PARP1	PRKDC	CASP3
Interleukin-3 signaling pathway	3.36645292054245E-5	MAPK8	JUN	SYK	STAT3	AKT1	MAPK1	MAPK3
Transcriptional activity regulation by PML	3.468632919337859E-5	RB1	CREBBP	RARA	TP53	PML
PPAR-gamma coactivator role in obesity and thermogenesis	3.4914982770411266E-5	CREBBP	RXRA	EP300	PPARG
Signaling by FGFR in disease	3.635722312370933E-5	GSK3B	PRKAR1A	FGFR1OP2	PRKCD	STAT3	MDM2	CDK1	AKT1	MAPK1	CALM1	MAPK3
Endothelins	3.989468876813746E-5	MAPK8	JUN	COL3A1	PRKCD	AKT1	MAPK1	MAPK14	MAPK3
NOD signaling pathway	4.411006882107308E-5	CASP7	HSP90AA1	MAPK8	IL1B	MAPK1	MAPK14	RELA	NFKB1	MAPK3
TP53 network	4.525091062978151E-5	CDKN2A	MYC	MDM2	TP53	TP73
Telomeres, telomerase, cellular aging, and immortality	4.525091062978151E-5	RB1	HSP90AA1	MYC	AKT1	TP53
Semaphorin interactions	4.945779156145895E-5	GSK3B	HSP90AA1	MYH9	MYH14	MYH11	TLN1	MYL9	MYH10
Signaling by interleukins	5.103791395561883E-5	SYK	IL1B	STAT3	CDK1	MAPK1	BTRC	NFKB1	RELA	NFKB2	MAPK3
G alpha 12 pathway	5.769307416929626E-5	MEF2C	MAPK8	JUN	MAPK1	MAPK14	MEF2D	MAPK3
4-1BB-dependent immune response	5.827878509438548E-5	JUN	MAPK8	MAPK14	RELA	NFKB1
ID regulation of gene expression	5.827878509438548E-5	SMARCC1	CCND1	CDKN2A	GATA4	ICAM1
Signaling by EGFR in cancer	5.8940296557635316E-5	GSK3B	HSP90AA1	PRKAR1A	PRKCD	MDM2	CDK1	AKT1	MAPK1	CALM1	MAPK3
EGF receptor transactivation by GPCRs in cardiac hypertrophy	6.691902466570413E-5	JUN	MYC	MAPK1	RELA	NFKB1	MAPK3
EPO receptor signaling	6.691902466570413E-5	MAPK8	JUN	STAT3	AKT1	MAPK1	MAPK3
Induction of apoptosis through DR3 and DR4/5 death receptors	6.691902466570413E-5	CASP7	PARP1	CASP6	CASP3	RELA	NFKB1
Oxidative stress-induced gene expression via Nrf2	7.365410487625008E-5	JUN	MAPK8	KEAP1	MAPK1	MAPK14
Signaling events mediated by VEGFR1 and VEGFR2	7.365410487625008E-5	HSP90AA1	PRKCD	AKT1	MAPK1	CTNNB1	MAPK14	MAPK3	VEGFA
T cell receptor signaling pathway	7.434916550061543E-5	GSK3B	JUN	MAPK8	CDK4	AKT1	MAPK1	CALM1	MAPK14	NFKB1	RELA	MAPK3
fMLP induced chemokine gene expression in HMC-1 cells	7.836433784601548E-5	MAPK1	MAPK14	CALM1	RELA	NFKB1	MAPK3
Erythropoietin-mediated neuroprotection through NF-kB	8.165993206783192E-5	ARNT	HIF1A	RELA	NFKB1
Osteopontin signaling	8.165993206783192E-5	MAPK1	RELA	NFKB1	MAPK3
Apoptotic execution phase	8.165993206783192E-5	CASP7	CASP6	CASP3	PRKCD	CTNNB1	VIM	PLEC
Double-strand break repair	9.174172670170062E-5	RAD51	PRKDC	RPA1	BRCA1	BRCA2
Meiotic recombination	1.0426701390282172E-4	HIST1H4A	RAD51	CDK4	CDK2	RPA1	BRCA1	BRCA2
ALK in cardiac myocytes	1.0580467127683154E-4	GSK3B	MEF2C	SMAD4	AXIN1	CTNNB1	GATA4
FRA pathway	1.0580467127683154E-4	CCNA2	JUN	CCND1	CDKN2A	SP1	EP300
HIV infection	1.0580467127683154E-4	GTF2A1	NPM1	TBP	HMGA1	PSIP1	NUP93	PSMC5	NUP62	BANF1	BTRC	MNAT1	TAF4	AP1M1
CREB transcription factor and its extracellular signals	1.1339364855593367E-4	PRKAR1A	AKT1	MAPK1	MAPK14	MAPK3
TAp63 pathway	1.1551277274442979E-4	VDR	CDKN2A	SP1	PRKCD	MDM2	EP300	PML
TSH regulation of gene expression	1.1587133408382278E-4	NOTCH2	EGR1	MEF2C	JUN	MYC	E2F1	AHR	ICAM1	VEGFA
Activation of chaperones by ATF6 alpha	1.1617568885672931E-4	HSPA5	NFYA	NFYB	NFYC
SRF and microRNAs in smooth muscle differentiation and proliferation	1.1617568885672931E-4	MEF2C	SRF	KLF4	MEF2D
FSH regulation of apoptosis	1.1846704133857281E-4	KLF10	TPM2	TPM1	GATA6	MAPK14	ESR1	SMARCA4	VEGFA	AR	TUBA1A	KRT18	PRKAR1A	TLN1	TP53	GBP1
Signal transduction through IL-1R	1.2054447519689022E-4	MAPK8	JUN	IL1B	MAPK14	RELA	NFKB1
Focal adhesion	1.2169636996786653E-4	GSK3B	JUN	MYL12A	VEGFA	ACTG1	COL3A1	MAPK8	CCND1	AKT1	CTNNB1	MAPK1	TLN1	MYL9	MAPK3
Platelet activation, signaling and aggregation	1.3222914209893379E-4	SYK	HSPA5	PRKCD	MAPK14	PRKCZ	VEGFA	TTN	CALU	AKT1	MAPK1	TLN1	CALM1	MAPK3
Granule cell survival pathway	1.327726367174574E-4	GSK3B	CREBBP	JUN	MAPK8	MYCN	PPP2R4	PARP1	CASP3	AKT1
Inhibition of cellular proliferation by Gleevec	1.354908372536831E-4	JUN	MAPK8	MYC	AKT1	MAPK3
SREBP signaling	1.354908372536831E-4	YY1	SREBF1	NFYA	SP1	SREBF2
Aurora B signaling	1.3736007708019105E-4	NPM1	CBX5	DES	CUL3	NCL	VIM
Signaling by SCF-KIT	1.486847209779468E-4	GSK3B	STAT3	CDK1	MDM2	AKT1	MAPK1	SOCS6	MAPK3
APOBEC3G-mediated resistance to HIV-1 infection	1.496138387363549E-4	HMGA1	PSIP1	BANF1
ERK activation	1.496138387363549E-4	CDK1	MAPK1	MAPK3
Double stranded RNA-induced gene expression	1.5660214519585622E-4	DNAJC3	TP53	RELA	NFKB1
NICD trafficking to the nucleus	1.5660214519585622E-4	NOTCH2	KAT2B	CREBBP	RBPJ
TACI and BCMA stimulation of B cell immune responses	1.5660214519585622E-4	MAPK8	MAPK14	RELA	NFKB1
p27 phosphorylation regulation during cell cycle progression	1.5660214519585622E-4	RB1	CDK2	E2F1	SKP2
IGF1 receptor signaling through beta-arrestin	1.616438201393177E-4	MAPK8	AKT1	MAPK1	MAPK14	MAPK3
Apoptosis modulation and signaling	1.7350632310229522E-4	CASP7	MAPK8	JUN	CASP6	CDKN2A	CASP3	NFKB1	MAPK3
Bioactive peptide-induced signaling pathway	1.768825878005946E-4	MAPK8	STAT3	MAPK1	MAPK14	CALM1	MAPK3
Fc epsilon receptor I signaling in mast cells	1.768825878005946E-4	MAPK8	JUN	SYK	MAPK1	CALM1	MAPK3
Integrin signaling pathway	1.7847717676397435E-4	JUN	MAPK8	ACTC1	CDKN2A	AKT1	MAPK1	TLN1	MAPK14	MYL12A	ACTG1	MAPK3
Myometrial relaxation and contraction pathways	1.7847717676397435E-4	JUN	ACTC1	PRKAR1A	SP1	IL1B	PRKCD	CALM1	PRKCZ	NFKB1	GABPA	ACTG1
Inhibition of activated T cell apoptosis by neuropeptides VIP and PACAP	1.9188588764487368E-4	PRKAR1A	MYC	CALM1	RELA	NFKB1
Segmentation clock	1.9188588764487368E-4	NOTCH2	GSK3B	AXIN1	CTNNB1	RBPJ
YAP1- and WWTR1 (TAZ)-stimulated gene expression	1.9188588764487368E-4	KAT2B	CREBBP	RXRA	TBL1XR1	TBL1X
Insulin signaling pathway	1.9622597172310865E-4	EGR1	SREBF1	GSK3B	JUN	SRF	PRKCD	MAPK14	PRKCZ	MAPK8	MYO1C	PRKAR1A	AKT1	MAPK1	CALM1	MAPK3
VEGF, hypoxia, and angiogenesis	1.98550546427711E-4	HSP90AA1	AKT1	ARNT	VHL	HIF1A	VEGFA
APC/C-mediated degradation of cell cycle proteins	2.0012989863965418E-4	CCNA2	CCNA1	CCNB1	PSMC5	CDK2	CDK1	BTRC	SKP2
MAP kinase inactivation of SMRT corepressor	2.066377705640525E-4	NCOR2	RXRA	RARA	MAPK14
T cell signal transduction	2.168411627293319E-4	MAPK8	PRKCD	MAPK1	MAPK14	PRKCZ	NFKB1	MAPK3	NFKB2
TGF-beta regulation of extracellular matrix	2.1862353926967032E-4	RB1	KLF10	SMAD3	CTBP1	CDKN2A	CAD	LMO7	AHR	SREBF2	VEGFA	RBL1	PPP2R4	CCND1	RBBP4	PPP1R13L	MYC	IL1B	E2F1	MYH9	GARS	PPARG	ZNF148	FBN1
Signaling events mediated by focal adhesion kinase	2.2367721048748533E-4	KLF8	MAPK8	JUN	CCND1	MAPK1	TLN1	ETS1
CTCF pathway	2.2367721048748533E-4	SMAD4	CDKN2A	MYC	MDM2	TP53
Cooperation of prefoldin and TriC/CCT in actin and tubulin folding	2.2367721048748533E-4	TUBA1B	TUBA1A	TUBB3	TUBB4A	PFDN5
ERK5 role in neuronal survival pathway	2.2367721048748533E-4	MEF2C	AKT1	MAPK1	MEF2D	MAPK3
TNF/stress-related signaling	2.2367721048748533E-4	MAPK8	JUN	MAPK14	RELA	NFKB1
Differentiation pathway in PC12 cells	2.3069782727719754E-4	EGR1	MAPK8	JUN	CREBBP	ANXA2	SRF	AKT1	MAPK14
Interactions of HIV Vpr protein with host cellular proteins	2.5027853879883594E-4	NUP93	NPM1	NUP62	HMGA1	PSIP1	BANF1
TGF-beta receptor activation of SMADs	2.6595070908101237E-4	SMAD2	SMAD4	SMAD3	NEDD4L	STRAP
Angiotensin II-stimulated signaling through G-proteins and beta-arrestin	2.670042326685176E-4	EGR1	MAPK8	PRKCD	MAPK1	MAPK14	PRKCZ	MAPK3
Cell cycle negative regulation by p75 neurotrophin receptor	2.670042326685176E-4	HDAC2	HDAC3	HDAC1
Ubiquitin-mediated proteolysis	2.700257891968544E-4	CUL3	MDM2	KEAP1	NEDD4L	UBA1	BRCA1	VHL	BTRC	SKP2	PML
Interleukin-12/STAT4 pathway	2.801090386227118E-4	MAPK8	CREBBP	JUN	TBX21	STAT3	MAPK14
Interleukin-12-mediated signaling events	2.911326284704381E-4	IL1B	TBX21	STAT3	MAPK14	RELA	NFKB1	NFKB2
LPA receptor mediated events	2.911326284704381E-4	GSK3B	JUN	CASP3	PRKCD	AKT1	RELA	NFKB1
Sema4D in semaphorin signaling	3.0977758126829734E-4	MYH14	MYH9	MYH11	MYH10	MYL9
Oocyte meiosis	3.2336862294673276E-4	AR	CCNB1	CDK2	CDK1	MAPK1	PGR	BTRC	CALM1	MAPK3
mTOR signaling pathway	3.2336862294673276E-4	YY1	SREBF1	CDK2	AKT1	MAPK1	HIF1A	PML	MAPK3	VEGFA
B cell survival pathway	3.4117493383394796E-4	CASP7	CASP3	AKT1	ZBTB7A
Selenium metabolism and selenoproteins	3.4117493383394796E-4	JUN	SP3	RELA	NFKB1
G alpha 13 pathway	3.467665929364072E-4	MAPK8	SRF	PRKCD	AKT1	PRKCZ	NFKB1	NFKB2
LKB1 signaling events	3.4882115784387775E-4	GSK3B	HSP90AA1	SMAD4	MYC	ESR1	TP53
EGF/EGFR signaling pathway	3.5206607841508785E-4	JUN	MAPK8	SP1	PRKCD	STAT3	E2F1	AKT1	MAPK1	MAPK14	PRKCZ
PDGFA signaling pathway	3.5624540164914123E-4	MAPK8	JUN	SRF	STAT3	MAPK3
Tumor necrosis factor (TNF) pathway	3.5624540164914123E-4	MAPK8	JUN	CASP3	NFKB1	NFKB2
AMPK signaling	3.751275956293517E-4	CCNA2	SREBF1	CCNA1	CCNB1	HNF4A	AKT1	TP53
Alpha-6 beta-4 integrin signaling pathway	4.151050810430684E-4	PRKCD	AKT1	MAPK1	MAPK14	MAPK3
Stathmin and breast cancer resistance to antimicrotubule agents	4.151050810430684E-4	CCNB1	TUBA1A	HSPA5	PRKAR1A	CDK1
Activation of BH3-only proteins	4.239245077083636E-4	MAPK8	E2F1	AKT1	TP53
Apoptotic cleavage of cellular proteins	4.239245077083636E-4	CASP7	CASP6	CASP3	PRKCD
Post-chaperonin tubulin folding pathway	4.239245077083636E-4	TUBA1B	TUBA1A	TUBB3	TUBB4A
SUMOylation by RanBP2 regulates transcriptional repression	4.239245077083636E-4	HDAC4	HDAC1	NUP62	MDM2
Interleukin-4 regulation of apoptosis	4.260553476931531E-4	HSPA8	JUN	CEBPB	ABCD3	VDR	PCDH7	GATA6	GATA3	DNAJC3	IFI16	MYC	CASP3	FAT1	FBN1
HIV life cycle	4.260553476931531E-4	NUP93	GTF2A1	TBP	NUP62	HMGA1	PSIP1	BANF1	MNAT1	TAF4
Endothelial NOS activation	4.260553476931531E-4	HSP90AA1	AKT1	CALM1
Homologous DNA pairing and strand exchange	4.260553476931531E-4	RAD51	RPA1	BRCA2
RIG-I-like receptor signaling pathway	4.767690918353163E-4	MAPK8	DDX3X	TRIM25	PIN1	MAPK14	RELA	NFKB1
Leishmaniasis	5.191754222507508E-4	JUN	IL1B	MAPK1	MAPK14	RELA	NFKB1	MAPK3
Bone remodeling	5.217534833018081E-4	MAPK8	TNFRSF11A	RELA	NFKB1
Downregulation of MTA-3 in ER-negative breast tumors	5.217534833018081E-4	TUBA1A	HDAC1	HSPB1	ESR1
Pertussis toxin-insensitive CCR5 signaling in macrophage	5.217534833018081E-4	JUN	MAPK8	MAPK14	CALM1
Serotonin receptor 4/6/7 and NR3C signaling	5.217534833018081E-4	EGR1	SRF	NR3C1	MAPK3
E2F-mediated regulation of DNA replication	5.373063287955329E-4	RB1	CCNA1	CCNB1	E2F1	CDK1
Syndecan 2 pathway	5.373063287955329E-4	MAPK8	CASP3	PRKCD	MAPK1	MAPK3
Mitochondrial pathway of apoptosis: BH3-only Bcl-2 family	5.63597154409645E-4	JUN	MAPK8	PRKCD	CDK1	E2F1	AKT1	PRKCZ	HIF1A
Signaling events mediated by stem cell factor receptor (c-Kit)	5.713961724751732E-4	GSK3B	MAPK8	CREBBP	STAT3	AKT1	MAPK3
Vitamin B12 metabolism	5.713961724751732E-4	IL1B	LRP2	RELA	NFKB1	ICAM1	NFKB2
Signaling by the B cell receptor (BCR)	5.724135743512165E-4	GSK3B	PSMC5	SYK	MDM2	REL	AKT1	BTRC	CALM1	NFKB1	RELA
Integrins in angiogenesis	5.961350115473379E-4	HSP90AA1	COL3A1	AKT1	MAPK1	TLN1	MAPK3	VEGFA
Downstream signaling events Of B cell receptor (BCR)	5.961350115473379E-4	GSK3B	PSMC5	MDM2	REL	AKT1	BTRC	NFKB1	RELA
EGFR1 pathway	5.986305627012989E-4	AR	CCND1	CDK4	MYC	CAD	E2F1	HSPB1	FKBP4	ESR1	VEGFA
Nuclear receptors in lipid metabolism and toxicity	6.069451619915293E-4	ABCD3	ABCB1	VDR	RARA	PPARG
Apoptosis modulation by HSP70	6.258854794272914E-4	CASP7	CASP6	CASP3	NFKB1
G-protein-independent seven transmembrane receptor signaling	6.258854794272914E-4	MAPK8	MAPK1	MAPK14	MAPK3
MAL role in Rho-mediated activation of SRF	6.258854794272914E-4	MAPK8	SRF	MAPK1	MAPK3
Mitochondrial gene expression	6.258854794272914E-4	ESRRA	SP1	GABPA	HCFC1
Integration of provirus	6.270753170268723E-4	HMGA1	PSIP1	BANF1
TSP1-induced apoptosis in microvascular endothelial cell	6.270753170268723E-4	JUN	CASP3	MAPK14
Transcription factor regulation of microRNAs related to cardiac hypertrophy	6.270753170268723E-4	STAT3	AKT1	NFKB1
Visceral fat deposits and the metabolic syndrome	6.270753170268723E-4	RXRA	PPARG	NR3C1
RIG-I/MDA5-mediated induction of interferon-alpha/beta pathways	6.768102494967451E-4	CREBBP	EP300	TRIM25	PIN1	RELA	NFKB1	NFKB2
MEF2D role in T cell apoptosis	6.768102494967451E-4	HDAC2	HDAC1	EP300	CALM1	MEF2D
Prion diseases	6.768102494967451E-4	EGR1	HSPA5	IL1B	MAPK1	MAPK3
HIV factor interactions with host	7.245128064992199E-4	NUP93	NPM1	PSMC5	NUP62	HMGA1	PSIP1	BANF1	BTRC	AP1M1
PDGFB signaling pathway	7.656296184176733E-4	JUN	MAPK8	MYC	SRF	PRKCD	STAT3	PIN1	MAPK1	MAPK3
PI3K/PLC/TRK pathway	7.689237314957905E-4	GSK3B	EGR1	CCND1	PRKCD	AKT1
Thromboxane A2 receptor signaling	8.14013825334506E-4	SYK	PRKCD	AKT1	MAPK14	PRKCZ	ICAM1
Toll receptor cascades	8.196503119026323E-4	MEF2C	JUN	MAPK8	CDK1	MAPK1	MAPK14	NFKB1	RELA	NFKB2	MAPK3
Fc epsilon receptor I signaling pathway	8.437272390898322E-4	MAPK8	SYK	PRKCD	AKT1	MAPK1	MAPK14	MAPK3
Unfolded protein response	8.437272390898322E-4	DNAJC3	HSPA5	NFYA	NFYB	NFYC	HDGF	TLN1
Fibroblast growth factor receptor pathway	8.925210486467156E-4	MAPK8	CDKN2A	PRKCD	AKT1	MAPK1	MAPK14	PRKCZ	MAPK3
MAP kinase pathway regulation through dual specificity phosphatases	8.925210486467156E-4	MAPK8	MAPK14	MAPK3
West Nile virus infection	8.925210486467156E-4	CASP7	CASP6	CASP3
cAMP receptor, G-protein-independent pathways inferred from amoeba model	8.925210486467156E-4	KLF6	STAT3	MAPK1
IGF1 signaling pathway	8.925210486467156E-4	JUN	MAPK8	SRF	MAPK3
Antigen processing and presentation	9.666765198339467E-4	HSPA8	HSP90AA1	HSPA5	NFYA	HSPA4	NFYB	NFYC
Signaling of hepatocyte growth factor receptor	9.666765198339467E-4	MAPK8	JUN	STAT3	MAPK1	MAPK3
AKT signaling pathway	0.001060530199158978	HSP90AA1	AKT1	RELA	NFKB1
BRCA1, BRCA2 and ATR roles in cancer susceptibility	0.001060530199158978	RAD51	BRCA1	BRCA2	TP53
TRAF6 mediated NF-kB activation	0.001060530199158978	TRIM25	RELA	NFKB1	NFKB2
G alpha i pathway	0.001060530199158978	MAPK8	PRKCD	STAT3	AKT1	MAPK1	MAPK14	PRKCZ	MAPK3
Meiosis	0.0011058132458281983	HIST1H4A	RAD51	CDK4	CDK2	RPA1	BRCA1	BRCA2
Diabetes pathways	0.0011277992018553507	DNAJC3	HSPA5	NFYA	NFYB	MYC	NFYC	HDGF	TLN1	KLF4
Natural killer cell receptor signaling pathway	0.0011277992018553507	MAPK8	SYK	AKT1	MAPK1	MAPK14	MAPK3
Neurotrophic factor-mediated Trk receptor signaling	0.0011277992018553507	CCND1	STAT3	NEDD4L	MAPK1	PRKCZ	MAPK3
RAGE pathway	0.0011277992018553507	CASP3	IL1B	SREBF2	RELA	ICAM1	VEGFA
Interferon signaling	0.0012046301155009174	NUP93	EGR1	PRKCD	NUP62	TRIM25	PIN1	GBP1	PML	ICAM1	MAPK3
Signal-dependent regulation of myogenesis by corepressor MITR	0.001207432099030024	MEF2C	MYOD1	MEF2D
Splicing regulation through Sam68	0.001207432099030024	CDK1	MAPK1	MAPK3
Tetrahydrobiopterin (BH4) biosynthesis, recycling, salvage and regulation	0.001207432099030024	HSP90AA1	AKT1	CALM1
FGF signaling pathway	0.0012175327312790622	JUN	STAT3	AKT1	MAPK1	MAPK14	MAPK3
BAD phosphorylation mediated by IGF1R signaling	0.001222877650794885	PRKAR1A	AKT1	MAPK1	MAPK3
Mitochondrial pathway of apoptosis: antiapoptotic Bcl-2 family	0.001222877650794885	MAPK8	MAPK1	MAPK14	MAPK3
Modulation of interferon signaling by chaperones	0.001222877650794885	RB1	TP53	RELA	NFKB1
Lipid and lipoprotein metabolism	0.001253571011156172	ESRRA	SREBF1	CREBBP	HDAC3	NFYA	NFYB	NFYC	FHL2	RORA	LRP2	SREBF2	NCOR2	NCOR1	RXRA	TBL1XR1	SIN3A	EP300	PPARG	TBL1X
Alpha-M beta-2 integrin signaling	0.0013178667060112633	AKT1	TLN1	PRKCZ	NFKB1	ICAM1
Influenza infection	0.0014213476192580642	RPS15	NUP93	DNAJC3	HSP90AA1	RPS19	NUP62	RPL35	RPSA	RPS10
Folate metabolism	0.001423298952692834	IL1B	TP53	RELA	NFKB1	ICAM1	NFKB2
Dorso-ventral axis formation	0.001429896524840535	NOTCH2	MAPK1	ETS1	MAPK3
DNA replication pre-Initiation	0.0015038404374133254	RB1	CCNA2	CCNA1	PSMC5	CDK2	E2F1	RPA1
MAPK cascade role in angiogenesis	0.001537212584839709	MAPK8	AKT1	MAPK1	VHL	MAPK14	VEGFA
BTG family proteins and cell cycle regulation	0.0015816123173399176	RB1	CCND1	TP53
Sonic Hedgehog (SHH) receptor PTCH1 regulation of cell cycle	0.0015816123173399176	CCNB1	CDK1	MNAT1
TGF-beta signaling in gastrointestinal stem cells	0.0015816123173399176	SMAD2	SMAD4	SMAD3
Gap junction pathway	0.0016993378010251553	TUBA1B	TUBA1A	TUBB3	CDK1	MAPK1	TUBB4A	MAPK3
Fibroblast growth factor 1	0.00191108686393882	CEBPB	CCND1	PPARG	VEGFA
Interleukin-27-mediated signaling events	0.00191108686393882	TBX21	IL1B	STAT3	GATA3
PGC-1a regulation	0.00191108686393882	ESRRA	MEF2C	CALM1	MEF2D
Ras signaling pathway	0.00191108686393882	AKT1	RELA	NFKB1	MAPK3
Adipocytokine signaling pathway	0.0019193490514135614	MAPK8	RXRA	STAT3	AKT1	RELA	NFKB1
Deposition of new CENP-A-containing nucleosomes at the centromere	0.00194060641489746	NPM1	HIST1H4A	RBBP4	RSF1	RBBP7
HNF3B pathway	0.00194060641489746	CEBPB	SP1	HNF4A	AKT1	NR3C1
RNA polymerase III transcription	0.00194060641489746	SFPQ	SSB	TBP	POU2F1	NR3C1
RhoA signaling pathway	0.00194060641489746	MAPK8	JUN	SRF	TLN1	PRKCZ
Wnt interactions in lipid metabolism and immune response	0.00194060641489746	KLF10	CCND1	MYC	IL1B	LMO2
Interleukin-1 regulation of extracellular matrix	0.0019520360028616502	JUN	SMAD3	PRKDC	IL1B	PPARG	NFKB1	RELA	ICAM1
D4-GDI signaling pathway	0.002016496364123837	JUN	PARP1	CASP3
Innate immune system	0.0020200066987525202	MEF2C	CREBBP	JUN	MAPK14	RELA	NFKB1	NFKB2	MAPK8	CDK1	TRIM25	EP300	PIN1	MAPK1	MAPK3
Activation of NF-kappaB in B cells	0.0020256646307883095	PSMC5	CDK2	REL	BTRC	RELA	NFKB1
Epithelial cell signaling in Helicobacter pylori infection	0.0020256646307883095	MAPK8	JUN	CASP3	MAPK14	RELA	NFKB1
BAD phosphorylation regulation	0.0021341840790242224	PRKAR1A	AKT1	MAPK1	MAPK3
FSH signaling pathway	0.0021341840790242224	AKT1	MAPK1	MAPK14	MAPK3
Mammalian calpain regulation of cell motility	0.0021341840790242224	PRKAR1A	MAPK1	TLN1	MAPK3
eIF4E and p70 S6 kinase regulation	0.0021341840790242224	AKT1	MAPK1	MAPK14	MAPK3
RNA polymerase I, RNA polymerase III, and mitochondrial transcription	0.002230881582553046	KAT2B	HIST1H4A	TBP	SSB	POU2F1	MNAT1	MAPK3
Actions of nitric oxide in the heart	0.002298138015041083	HSP90AA1	PRKAR1A	AKT1	CALM1	VEGFA
Agrin in postsynaptic differentiation	0.002298138015041083	MAPK8	JUN	SP1	MAPK1	MAPK3
Delta Np63 pathway	0.002298138015041083	GSK3B	VDR	CDKN2A	MDM2	BRCA2
PERK-regulated gene expression	0.0024284995335328192	HSPA5	NFYA	NFYB	NFYC
HIV life cycle early phase	0.0024914418518509752	HMGA1	PSIP1	BANF1
Keap1-Nrf2 pathway	0.0024914418518509752	CEBPB	MAPK8	KEAP1
MAP kinase downregulation by phosphorylation of MEK1 by Cdk5/p35	0.0024914418518509752	EGR1	MAPK1	MAPK3
Melanocyte development and pigmentation pathway	0.0024914418518509752	EP300	MAPK1	MAPK3
Diurnally regulated genes with circadian orthologs	0.002495361665569494	PURA	HSPA8	CEBPB	TUBB3	KLF9
Adaptive immune system	0.0025457393798740268	DYNC1H1	GSK3B	SYK	HSPA5	CUL3	KEAP1	NEDD4L	RNF4	RELA	NFKB1	ICAM1	PSMC5	REL	MDM2	AKT1	UBA1	VHL	BTRC	SKP2	CALM1	AP1M1
Homologous recombination	0.002728672329457598	RAD51	RPA1	SSBP1	BRCA2
S1P/S1P3 pathway	0.002728672329457598	AKT1	MAPK1	MAPK3	VEGFA
Type 2 diabetes mellitus	0.0029710908513281577	MAPK8	PRKCD	MAPK1	PRKCZ	MAPK3
Type II interferon signaling (interferon-gamma)	0.0029710908513281577	HIST1H4A	IL1B	PRKCD	GBP1	ICAM1
AKT phosphorylation of cytosolic targets	0.003050780537299355	GSK3B	MDM2	AKT1
TRAF3-dependent IRF activation pathway	0.003050780537299355	CREBBP	EP300	TRIM25
GnRH signaling pathway	0.003050780537299355	JUN	MAPK8	PRKCD	MAPK1	CALM1	MAPK14	MAPK3
Melanogenesis	0.003050780537299355	GSK3B	CREBBP	EP300	MAPK1	CTNNB1	CALM1	MAPK3
Interleukin-2/STAT5 pathway	0.003050780537299355	CCNA2	ELF1	SP1	MYC
Signaling pathway from G-protein families	0.003050780537299355	JUN	PRKAR1A	CALM1	MAPK3
Chromosome maintenance	0.0034017636122755	HIST1H4A	NPM1	RBBP4	RPA1	RSF1	BRCA1	RBBP7
VEGF signaling pathway	0.0034017636122755	HSPB1	AKT1	MAPK1	MAPK14	MAPK3	VEGFA
AKAP95 role in mitosis and chromosome dynamics	0.003718344333575775	DDX5	CCNB1	CDK1
Repression of pain sensation by the transcriptional regulator DREAM	0.003718344333575775	JUN	PRKAR1A	MAPK3
Signaling to p38 via RIT and RIN	0.003718344333575775	CDK1	MAPK1	MAPK3
JNK/MAPK pathway	0.003743563141443992	MEF2C	MAPK8	JUN	TP53	MEF2D
PI3K pathway	0.003743563141443992	GSK3B	CDKN2A	PRKCD	AKT1	PRKCZ
Protein folding	0.003743563141443992	TUBA1B	TUBA1A	TUBB3	PFDN5	TUBB4A
Alpha-synuclein signaling	0.003821904592002516	SYK	PRKCD	MAPK1	MAPK3
Cardiac muscle contraction	0.004347407389169144	ACTC1	TPM4	TPM3	TPM2	TPM1	MYL3
Inhibition of platelet activation by aspirin	0.004440097026758684	SYK	MAPK1	MAPK3
Interleukin-9 signaling pathway	0.004440097026758684	STAT3	MAPK1	MAPK3
Serotonin receptor 2 and ELK-SRF/GATA4 signaling	0.004440097026758684	SRF	GATA4	MAPK3
Response to elevated platelet cytosolic calcium	0.005194766794825981	HSPA5	CALU	TLN1	CALM1	TTN	VEGFA
Basal transcription factors	0.0052211910562675965	GTF2A1	TBP	GTF2IRD1	TAF4
EGF receptor (ErbB1) signaling pathway	0.0052211910562675965	STAT3	MAPK1	TLN1	MAPK3
PIK3C1/AKT pathway	0.0052211910562675965	GSK3B	HSP90AA1	PRKDC	AKT1
Beta-catenin phosphorylation cascade	0.0052211910562675965	GSK3B	AXIN1	CTNNB1
G1/S-specific transcription	0.0052211910562675965	CCNA1	E2F1	CDK1
Nitric oxide metabolism	0.0052211910562675965	HSP90AA1	AKT1	CALM1
SHC-related events	0.0052211910562675965	CDK1	MAPK1	MAPK3
SHC1 events in EGFR signaling	0.0052211910562675965	CDK1	MAPK1	MAPK3
Activation of NOXA and translocation to mitochondria	0.005369671610371132	E2F1	TP53
Chk1/Chk2(Cds1)-mediated inactivation of cyclin B-Cdk1 complex	0.005369671610371132	CCNB1	CDK1
GM-CSF-mediated signaling events	0.005726405044775958	SYK	STAT3	MAPK1	MAPK3
Signaling to ERKs	0.005726405044775958	CDK1	MAPK1	MAPK14	MAPK3
mRNA stability regulation by proteins that bind AU-rich elements	0.006036217990971615	HSPA8	PSMC5	PRKCD	HSPB1	AKT1	MAPK14
Selenium pathway	0.006208941067515652	IL1B	RELA	NFKB1	ICAM1	NFKB2
CXCR4 signaling pathway	0.006270304644741371	STAT3	AKT1	MAPK1	PRKCZ	NFKB1	RELA	MAPK3
Vascular smooth muscle contraction	0.006270304644741371	PRKCD	MAPK1	MYH11	MYL6B	CALM1	MYL9	MAPK3
Interleukin-23-mediated signaling events	0.006270304644741371	IL1B	STAT3	RELA	NFKB1
Transcription	0.0063568658230628	KAT2B	GTF2A1	HIST1H4A	POU2F1	TBP	SSB	MNAT1	TAF4	MAPK3
Cell cycle checkpoints	0.0065391376562960206	CCNB1	PSMC5	CDK2	MDM2	CDK1	RPA1	TP53
EGFR interaction with phospholipase C-gamma	0.006859469812569833	PRKAR1A	PRKCD	MAPK1	CALM1
ERBB4 signaling events	0.006859469812569833	NCOR1	MDM2	MAPK1	MAPK3
Calcineurin in effects in keratinocyte differentiation	0.006985719391706097	SP1	SP3	CALM1
FRS2-mediated activation	0.006985719391706097	CDK1	MAPK1	MAPK3
PTEN-dependent cell cycle arrest and apoptosis	0.006985719391706097	AKT1	MAPK1	MAPK3
STAT3 pathway	0.006985719391706097	STAT3	MAPK1	MAPK3
Signaling by NODAL	0.006985719391706097	SMAD2	SMAD4	SMAD3
E-cadherin nascent AJ-like junctions pathway	0.007419282481803775	CCND1	AKT1	CTNNB1	AP1M1
HIV-1 transcription initiation	0.007419282481803775	GTF2A1	TBP	MNAT1	TAF4
Signaling events regulated by Ret tyrosine kinase	0.007419282481803775	MAPK8	JUN	MAPK1	MAPK3
Alternative NF-kappaB pathway	0.00760191719399934	NFKB1	NFKB2
NF-kappaB activation	0.00760191719399934	RELA	NFKB1
Phosphorylation of Emi1	0.00760191719399934	CCNB1	CDK1
GATA3-mediated activation of Th2 cytokine expression	0.007984545085983074	PRKAR1A	GATA3	MAPK14
Nerve growth factor (NGF) pathway	0.007984545085983074	JUN	MAPK8	MAPK3
Nuclear signaling by ErbB4	0.008037374431344233	NCOR1	PGR	BTRC	ESR1
Chemokine signaling pathway	0.008136192483538368	GSK3B	PRKCD	STAT3	AKT1	MAPK1	PRKCZ	NFKB1	RELA	MAPK3
Destabilization of mRNA by AUF1 (hnRNP D0)	0.00891779135705454	HSPA8	PSMC5	CCND1	CDK4	HSPB1
Endochondral ossification	0.00891779135705454	HDAC4	MEF2C	AKT1	CALM1	VEGFA
Influenza viral RNA transcription and replication	0.009015918325135772	RPS15	DNAJC3	HSP90AA1	RPS19	RPL35	RPSA	RPS10
APC/C activator regulation between G1/S and early anaphase	0.009015918325135772	CCNB1	CDK2	CDK1
Cytosolic sensors of pathogen-associated DNA	0.009015918325135772	RELA	NFKB1	NFKB2
Mitochondrial role in apoptotic signaling	0.009015918325135772	CASP7	CASP6	CASP3
S1P/S1P1 pathway	0.009015918325135772	MAPK1	VEGFA	MAPK3
p38 MK2 pathway	0.009015918325135772	SRF	HSPB1	MAPK14
CD8/T cell receptor downstream pathway	0.009985527129684835	EGR1	MAPK8	JUN	MAPK1	MAPK3
Cell differentiation by G alpha (i/o) pathway inferred from mouse Neuro2A model	0.010106215812291125	CREBBP	STAT3	AKT1	MAPK1
G2/M checkpoints	0.010106215812291125	CCNB1	CDK2	RPA1	CDK1
Growth hormone receptor signaling	0.010106215812291125	SRF	STAT3	MAPK1	MAPK3
Activation of PKC through G-protein coupled receptors	0.010106215812291125	RELA	NFKB1
Apoptotic factor-mediated response	0.010106215812291125	CASP7	CASP3
Fas signaling pathway in cardiomyocytes	0.010106215812291125	GSK3B	AKT1
SARS coronavirus protease	0.010106215812291125	NCL	MAPK14
RNA polymerase II promoter escape	0.010128424864392131	GTF2A1	TBP	TAF4
G-protein-mediated events	0.010912610396932252	PRKAR1A	PRKCD	MAPK1	CALM1
Antiviral mechanism by interferon-stimulated genes	0.01102207311874498	NUP93	NUP62	TRIM25	PIN1	MAPK3
G alpha q pathway	0.01102207311874498	PRKCD	AKT1	PRKCZ	NFKB1	NFKB2
Long-term potentiation	0.01102207311874498	CREBBP	EP300	MAPK1	CALM1	MAPK3
Collagen binding in corneal epithelia mediated by Erk and PI-3 Kinase	0.01139375508934712	MAPK1	TLN1	MAPK3
Rac1 cell motility signaling pathway	0.011654842207357583	MAPK8	JUN	STAT3	CTNNB1	MAPK14
Protein processing in the endoplasmic reticulum	0.011697680583791626	DNAJC3	HSPA8	HSP90AA1	MAPK8	HSPH1	BAG2	HSPA5	HSPA4L
Polo-like kinase 1 (PLK1) pathway	0.012610570699760548	CCNB1	NUDC	ODF2	CDK1
Signal transduction of S1P receptor	0.012738925961104812	AKT1	MAPK1	MAPK3
TAK1 activates NF-kappaB by phosphorylation and activation of IKK complex	0.012738925961104812	RELA	NFKB1	NFKB2
Alzheimer's disease	0.012884490360207128	GSK3B	CASP7	CASP3	IL1B	MAPK1	CALM1	TP53	MAPK3
Degradation of beta-catenin by the destruction complex	0.012940843461679286	GSK3B	PSMC5	AXIN1	CTNNB1	BTRC
SREBP control of lipid biosynthesis	0.012940843461679286	SREBF1	SREBF2
Vitamin D biosynthesis	0.012940843461679286	RXRA	VDR
DNA replication	0.013652456877561267	RB1	CCNA2	CCNA1	NUDC	PSMC5	CDK2	RPA1	E2F1	SSBP1
Adrenergic pathway	0.013896449238056203	MAPK8	PRKCD	AKT1	MAPK1	MAPK14	PRKCZ	MAPK3
Phosphoinositides and their downstream targets	0.014054536658944175	GSK3B	AKT1	PRKCZ
SHC1 events in ERBB2 signaling	0.014054536658944175	CDK1	MAPK1	MAPK3
TPO signaling pathway	0.014054536658944175	JUN	STAT3	MAPK3
Amoebiasis	0.0140967169262517	COL3A1	CASP3	IL1B	HSPB1	NFKB1	RELA
DNA repair	0.0140967169262517	RAD51	PRKDC	RPA1	BRCA1	MNAT1	BRCA2
Axon guidance	0.01417509883342169	GSK3B	COL3A1	HSP90AA1	CDK1	MYH14	MYH9	MAPK1	MYH11	TLN1	MYL9	MYH10	MAPK3
Activation of chaperones by IRE1 alpha	0.014237552872958007	DNAJC3	HSPA5	HDGF	TLN1
ALK1 pathway	0.015517900339791765	SMAD4	MAPK1	MAPK3
TGF-beta signaling in development	0.015517900339791765	SMAD2	SMAD4	SMAD3
Cytoplasmic ribosomal proteins	0.015941873496188814	RPS15	DNAJC3	RPS19	RPL35	RPSA	RPS10
G2/M DNA damage checkpoint	0.01602276666064992	CCNB1	CDK1
Rapid glucocorticoid receptor pathway	0.01602276666064992	MAPK8	MAPK14
Apoptosis regulation	0.016478963212231086	PSMC5	CASP3	CDK2	MDM2	TP53
Insulin regulation of blood glucose	0.01705365218260747	GSK3B	AKT1	PRKCZ
Oxidative stress	0.01705365218260747	SP1	MAPK14	NFKB1
Antigen presentation: folding, assembly, and peptide loading of class I MHC proteins	0.017492141836394505	PSMC5	HSPA5	CUL3	KEAP1	NEDD4L	UBA1	VHL	BTRC	SKP2	RNF4
TRAIL signaling pathway	0.018800444427848995	MAPK8	MAPK1	MAPK3
Activation of Src by protein tyrosine phosphatase alpha	0.019480775870235542	CCNB1	CDK1
Apoptotic DNA fragmentation and tissue homeostasis	0.019480775870235542	CASP7	CASP3
E2F-enabled inhibition of pre-replication complex formation	0.019480775870235542	CCNB1	CDK1
Free radical-induced apoptosis	0.019480775870235542	RELA	NFKB1
IGF1 pathway	0.020488355546281548	PRKCD	AKT1	PRKCZ
Reelin signaling pathway	0.020488355546281548	GSK3B	MAPK8	AKT1
Basal cell carcinoma	0.02206658824386905	GSK3B	AXIN1	CTNNB1	TP53
RNA polymerase I transcription	0.02206658824386905	KAT2B	HIST1H4A	MNAT1	MAPK3
Actin cytoskeleton regulation	0.022219474662170002	MYL3	MYH14	MYH9	MAPK1	MYL9	MYH10	MYL12A	ACTG1	MAPK3
TRAF6-mediated IRF7 activation	0.022312376276737475	CREBBP	EP300	TRIM25
Leukocyte transendothelial migration	0.022312376276737475	CTNNB1	MAPK14	MYL9	MYL12A	ACTG1	ICAM1
Integrin cell surface interactions	0.022662749108935988	SYK	AKT1	TLN1	ICAM1	FBN1
Apoptotic cleavage of cell adhesion proteins	0.022997408568030942	CASP3	CTNNB1
Down syndrome cell adhesion molecule (DSCAM) interactions	0.022997408568030942	MAPK8	MAPK14
Recruitment of NuMA to mitotic centrosomes	0.022997408568030942	CCNB1	CDK1
Regulated proteolysis of p75 neurotrophin receptor	0.022997408568030942	RELA	NFKB1
SUMOylation as a mechanism to modulate CtBP-dependent gene responses	0.022997408568030942	CTBP1	UBA1
Activation of mRNA upon binding of the cap-binding complex and eIFs, and subsequent binding to 43S	0.024464459047240178	RPS15	RPS19	RPSA	RPS10
Pancreatic beta-cell development regulation	0.026147611411884868	HNF4A	AKT1	RBPJ
Serotonin HTR1 group and FOS pathway	0.026147611411884868	SRF	MAPK14	MAPK3
ERK inactivation	0.027005662919464567	MAPK1	MAPK3
Granzyme A-mediated apoptosis pathway	0.027005662919464567	CREBBP	CASP3
Inhibition of replication initiation of damaged DNA by RB1/E2F1	0.027005662919464567	RB1	E2F1
Thymic stromal lymphopoietin (TSLP) pathway	0.027821278578021087	PSMC5	MYC	IL1B	TNFRSF11A	ICAM1
Glycoprotein VI-mediated activation cascade	0.028164868755452366	SYK	AKT1	PRKCZ
HIV genome transcription	0.03028186068072736	GTF2A1	TBP	MNAT1	TAF4
N-cadherin signaling events	0.030413301038141303	MAPK8	AXIN1	CTNNB1
Advanced glycosylation endproduct receptor signaling	0.031291702891192694	MAPK1	MAPK3
Fc gamma receptor-mediated phagocytosis	0.03267832198121017	SYK	PRKCD	AKT1	MAPK1	MAPK3
Glycogen metabolism	0.03517853481385342	GSK3B	PPP2R4	CALM1
Phospholipids as signaling intermediaries	0.03517853481385342	AKT1	MAPK1	MAPK3
S1P/S1P4 pathway	0.03573348009305888	MAPK1	MAPK3
T cell receptor/JNK pathway	0.03573348009305888	JUN	MAPK8
T cell receptor/Ras pathway	0.03573348009305888	MAPK1	MAPK3
ERK1/ERK2 MAPK pathway	0.03675633456454457	MYC	STAT3	MAPK1	MAPK3
PI3K/AKT activation	0.037429705294136584	GSK3B	MDM2	AKT1
Platelet aggregation (plug formation)	0.037429705294136584	SYK	AKT1	TLN1
Transport of mature mRNAs derived from intronless transcripts	0.04001390140415563	NUP93	NXF1	NUP62
TNF-alpha effects on cytokine activity, cell motility, and apoptosis	0.04001390140415563	MAPK8	SMAD3	IL1B	ETS1	ICAM1	NFKB2
cAMP cell motility pathway inferred from amoeba model	0.04001390140415563	ACTC1	AKT1	ACTG1	MAPK3
Arf6 vesicle-mediated transport	0.04001390140415563	MAPK1	MAPK3
BMP signaling pathway in stem cells	0.04001390140415563	SMAD4	MSX1
Calcium signaling by HBx of hepatitis B virus	0.04001390140415563	JUN	MAPK3
Stress induction of HSP regulation	0.04001390140415563	CASP3	HSPB1
Validated nuclear estrogen receptor beta network	0.04001390140415563	ESR2	SMARCA4
FRS2-mediated cascade	0.042244971229290114	CDK1	MAPK1	MAPK3
GAB1 signalosome	0.042244971229290114	GSK3B	MDM2	AKT1
CD40L signaling pathway	0.044623927168478544	RELA	NFKB1
Interleukin-10 anti-inflammatory signaling pathway	0.044623927168478544	STAT3	MAPK14
SREBF and miR-33 in cholesterol and lipid homeostasis	0.044623927168478544	SREBF1	SREBF2
Sonic Hedgehog (Shh) pathway	0.044623927168478544	GSK3B	PRKAR1A
Sprouty regulation of FGF signaling	0.044623927168478544	MAPK1	MAPK3
p75 neurotrophin receptor signaling via NF-kB	0.044623927168478544	RELA	NFKB1
Hedgehog signaling pathway	0.04514658764561249	GSK3B	SIN3A	LRP2	BTRC
NCAM signaling for neurite out-growth	0.04514658764561249	COL3A1	CDK1	MAPK1	MAPK3
Mitochondrial pathway of apoptosis: multidomain Bcl-2 family	0.04716289539193776	HSPA4	PRKCD	TP53	PRKCZ
Plasma membrane estrogen receptor signaling	0.047300078454477354	AKT1	ESR1	ESR2
Beta-arrestin-dependent recruitment of Src kinases in GPCR signaling	0.04936028525013395	MAPK1	MAPK3
Destabilization of mRNA by KSRP	0.04936028525013395	AKT1	MAPK14
Ion channel function in vascular endothelium	0.04936028525013395	HSP90AA1	AKT1
Osteoclast signaling	0.04936028525013395	MAPK8	TNFRSF11A
Aldosterone-regulated sodium reabsorption	0.049746177336285634	NEDD4L	MAPK1	MAPK3
BMP receptor signaling	0.049746177336285634	GSK3B	SMAD4	MAPK1
Signaling events mediated by T cell protein tyrosine phosphatase (TC-PTP)	0.049746177336285634	CREBBP	STAT3	VEGFA
PI3K class IB pathway in neutrophils	0.05275627499958263	PRKCD	AKT1	PRKCZ
TNFR2 signaling pathway	0.054479559138459976	RELA	NFKB1
Arrhythmogenic right ventricular cardiomyopathy (ARVC)	0.05507600553692766	DES	CTNNB1	EMD	ACTG1
Leptin influence on immune response	0.05529592966544847	IL1B	BANF1	PPARG	NFKB1	VEGFA
PI3K events in ERBB2 signaling	0.055576188862720796	GSK3B	MDM2	AKT1
Inhibition of T cell receptor signaling by activated Csk	0.059643236700442234	CREBBP	PRKAR1A
Signaling by FGFR1 fusion mutants	0.059643236700442234	STAT3	FGFR1OP2
Tob role in T-cell activation	0.059643236700442234	SMAD4	SMAD3
Alpha-6 beta-1 and alpha-6 beta-4 integrin signaling	0.06169385902548327	CASP7	RXRA	AKT1
Syndecan 1 pathway	0.06169385902548327	COL3A1	MAPK1	MAPK3
Dual incision reaction in GG-NER	0.06467614573588465	RPA1	MNAT1
Gene expression regulation in pancreatic beta cells	0.06467614573588465	HNF4A	AKT1
Hypertrophy pathway	0.06467614573588465	MYOG	VEGFA
RNA polymerase III abortive and retractive initiation	0.06467614573588465	SSB	POU2F1
Skeletal muscle hypertrophy is regulated via AKT/mTOR pathway	0.06467614573588465	GSK3B	AKT1
Sprouty regulation of tyrosine kinase signals	0.06467614573588465	MAPK1	MAPK3
Phagosome	0.06467614573588465	DYNC1H1	TUBA1B	TUBA1A	TUBB3	TUBB4A	ACTG1
Opioid signaling	0.0656718812998573	PRKAR1A	PRKCD	MAPK1	CALM1
Post-translational regulation of adherens junction stability and disassembly	0.0676456937105383	CREBBP	CASP3	CTNNB1
E-cadherin keratinocyte pathway	0.07018995047267007	CTNNB1	AKT1
Prion pathway	0.07018995047267007	HSPA5	RPSA
Endocytosis	0.07447397241818551	SMAD2	HSPA8	SMAD3	MDM2	NEDD4L	PRKCZ	PML
CCR3 signaling in eosinophils	0.07577709831700326	MAPK1	MAPK3
Fanconi anemia pathway	0.07577709831700326	BRCA1	BRCA2
Nitric oxide signaling pathway	0.07577709831700326	PRKAR1A	CALM1
T cell receptor downstream signaling	0.07577709831700326	RELA	NFKB1
Incretin biosynthesis, secretion, and inactivation	0.08159103434053781	CTNNB1	GATA4
Interleukin-11 pathway	0.08159103434053781	JUN	ICAM1
Mismatch repair	0.08159103434053781	RPA1	SSBP1
Signaling events mediated by the hedgehog family	0.08159103434053781	AKT1	LRP2
Amyotrophic lateral sclerosis (ALS)	0.08471804595880277	CASP3	MAPK14	TP53
Cholesterol biosynthesis	0.08737045924631816	SREBF1	SREBF2
Lysosome vesicle biogenesis	0.08737045924631816	HSPA8	AP1M1
NF-kappaB signaling pathway	0.08737045924631816	RELA	NFKB1
Ras-independent pathway in NK cell-mediated cytotoxicity	0.08737045924631816	SYK	MAPK3
Phospholipase C-mediated cascade	0.08795188919314646	PRKAR1A	PRKCD	CALM1
Transport of mature transcript to cytoplasm	0.09179292088276188	NUP93	NXF1	NUP62
APC/C- and Cdc20-mediated degradation of Nek2A	0.09308164453829422	CCNB1	CDK1
DARPP-32 events	0.09308164453829422	PRKAR1A	CALM1
Ghrelin pathway	0.09308164453829422	SREBF1	PPARG
RNA polymerase I transcription initiation	0.09308164453829422	KAT2B	MNAT1
Cytosolic DNA-sensing pathway	0.09510626294840582	IL1B	RELA	NFKB1
PI3K cascade	0.09906290731433331	GSK3B	MDM2	AKT1
G-protein signaling pathways	0.10522179377887196	PRKAR1A	PRKCD	CALM1	PRKCZ
Proteins and DNA sequences in cardicac structures	0.10595679673820241	MEF2C	GATA4
Natural killer cell-mediated cytotoxicity	0.11115814522966912	SYK	CASP3	MAPK1	ICAM1	MAPK3
Ephrin receptor B forward pathway	0.11115814522966912	MAPK8	MAPK1	MAPK3
RNA polymerase III transcription initiation From type 3 promoter	0.11238196162804817	TBP	POU2F1
Clathrin derived vesicle budding	0.11412327892662552	GAK	HSPA8	AP1M1
2-LTR circle formation	0.11412327892662552	BANF1
ATM-mediated phosphorylation of repair proteins	0.11412327892662552	BRCA1
Abacavir transmembrane transport	0.11412327892662552	ABCB1
Cyclin B2-mediated events	0.11412327892662552	CDK1
Flap intermediate removal from the telomere lagging strand (C-strand)	0.11412327892662552	RPA1
Kit receptor transcriptional targets	0.11412327892662552	VEGFA
Maturation of Notch precursor via proteolytic cleavage	0.11412327892662552	NOTCH2
Neurophilin interactions with VEGF and VEGF receptor	0.11412327892662552	VEGFA
Nifedipine activity	0.11412327892662552	MAPK1
Polo-like kinase 3 (PLK3) pathway	0.11412327892662552	TP53
T cell receptor calcium pathway	0.11725973089834235	JUN	POU2F1
RNA polymerase II transcription	0.12206694258033132	GTF2A1	TBP	MNAT1	TAF4
Activation of the pre-replicative complex	0.12337941287293733	CDK2	RPA1
Glutamate binding and activation of AMPA receptors and synaptic plasticity	0.12337941287293733	MYO6	MDM2
Nectin adhesion pathway	0.12337941287293733	CTNNB1	TLN1
Signaling by FGFR1 mutants	0.12337941287293733	FGFR1OP2	STAT3
Ubiquitin-mediated degradation of phosphorylated Cdc25A	0.12546371107998786	PSMC5	CDK2	BTRC
RNA polymerase I promoter opening	0.13011378192638678	HIST1H4A	MAPK3
ADP signalling through P2Y purinoceptor 1	0.131824270528572	MAPK14
Basic mechanisms of SUMOylation	0.131824270528572	SUMO2
G beta-gamma signaling through PI3K gamma	0.131824270528572	AKT1
Interleukin-1-beta (IL-1b) processing pathway	0.131824270528572	IL1B
MSP/RON receptor signaling pathway	0.131824270528572	IL1B
Multi-drug resistance factors	0.131824270528572	ABCB1
NADE-dependent death signaling	0.131824270528572	CASP3
PIK3C1/B pathway	0.131824270528572	MAPK1
Pre-NOTCH Processing in the endoplasmic reticulum	0.131824270528572	NOTCH2
Proteolysis and signaling pathway of Notch	0.131824270528572	RBPJ
Pyrimidine biosynthesis	0.131824270528572	CAD
RSK activation	0.131824270528572	MAPK1
Beta-1 integrin cell surface interactions	0.1318449836567153	COL3A1	VEGFA	FBN1
Alanine, aspartate and glutamate metabolism	0.134109146306251	GLUD1	CAD
Hypothetical network for drug addiction	0.134109146306251	MAPK1	MAPK3
Netrin-mediated signaling events	0.134109146306251	MAPK1	MAPK3
Global genomic nucleotide excision repair (GG-NER)	0.14085612117606752	RPA1	MNAT1
Negative regulators of RIG-I/MDA5 signaling	0.14085612117606752	TRIM25	PIN1
Translation	0.14357375577704592	RPS15	RPS19	RPL35	RPSA	RPS10
Interleukin-7 interactions in immune response	0.14745067660978967	JUN	RBBP4
Monoamine transport	0.14745067660978967	IL1B	MAPK14
BAD activation and translocation to mitochondria	0.14902891330072995	AKT1
FXR and LXR regulation of cholesterol metabolism	0.14902891330072995	RXRA
Gene expression regulation in late stage pancreatic bud precursor cells	0.14902891330072995	RBPJ
Integrin alpha-2b beta-3 signaling	0.14902891330072995	TLN1
Negative regulation of the PI3K/Akt network	0.14902891330072995	AKT1
Viral dsRNA-TLR3-TRIF complex activation of RIP1	0.14902891330072995	RELA
Vitamin D (calciferol) metabolism	0.14902891330072995	LRP2
Jak-STAT signaling pathway	0.15097257916081794	CREBBP	CCND1	MYC	STAT3	AKT1	EP300
Signal transduction by L1	0.15275398983257932	MAPK1	MAPK3
Protein metabolism	0.15515890997738072	RPS15	HSPA9	TUBA1B	TUBA1A	RPS19	TUBB3	RPL35	RPSA	RPS10	TUBB4A	PFDN5
Myocyte adrenergic pathway	0.15591186436548365	MAPK8	AKT1	MAPK14
Activation of NMDA receptor upon glutamate binding and postsynaptic events	0.16630516865291786	MAPK1	CALM1
BRCA1-dependent ubiquitin ligase activity	0.16630516865291786	BRCA1
Binding of RNA by insulin-like growth factor 2 mRNA binding proteins (IGF2BPs/IMPs/VICKZs)	0.16630516865291786	MYC
Codeine and morphine metabolism	0.16630516865291786	ABCB1
NOD-like receptor (NLR) proteins	0.16630516865291786	MAPK8
Recruitment of repair and signaling proteins to double-strand breaks	0.16630516865291786	BRCA1
Stabilization of mRNA by HuR	0.16630516865291786	PRKCD
Vitamin A and carotenoid metabolism	0.1798737775857741	RXRA	RARA
G alpha s pathway	0.18163532766312426	MAPK8	MAPK1	MAPK14	MAPK3
AKT phosphorylation of nuclear targets	0.1840200021892617	AKT1
Calcium/calmodulin-dependent protein kinase activation	0.1840200021892617	CALM1
PI3K/AKT signalling	0.1840200021892617	AKT1
Type I hemidesmosome assembly	0.1840200021892617	PLEC
Negative regulation of FGFR signaling	0.18554114957647358	MAPK1	MAPK3
PAC1 receptor pathway	0.18554114957647358	PRKCD	PRKCZ
Eukaryotic transcription initiation	0.19917956990414543	TBP	MNAT1
Hexose transport	0.19917956990414543	NUP93	NUP62
Abacavir transport and metabolism	0.19917956990414543	ABCB1
Activation of calcium-permeable kainate receptor	0.19917956990414543	CALM1
Cdc25 and Chk1 regulatory pathway in response to DNA damage	0.19917956990414543	CDK1
DCC role in regulating apoptosis	0.19917956990414543	CASP3
Deregulation of CDK5 in Alzheimer's disease	0.19917956990414543	GSK3B
Ganglio sphingolipid metabolism	0.19917956990414543	ST3GAL5
Gap junction degradation	0.19917956990414543	MYO6
Nef-mediated downregulation of MHC class I complex cell surface expression	0.19917956990414543	AP1M1
Phospholipase C signaling pathway	0.19917956990414543	AKT1
Beta-3 integrin cell surface interactions	0.20477507820167248	VEGFA	FBN1
Cell-cell communication	0.21255336619341622	MAPK8	CTNNB1	MAPK14	PLEC
ALK2 pathway	0.21292732322293606	SMAD4
Attenuation of GPCR signaling	0.21292732322293606	PRKAR1A
B lymphocyte cell surface molecules	0.21292732322293606	ICAM1
CDC6 association with the ORC-origin complex	0.21292732322293606	E2F1
Cystic fibrosis transmembrane conductance regulator (CFTR) and beta 2 adrenergic receptor (b2AR) pathway	0.21292732322293606	PRKAR1A
Glypican-3 pathway	0.21292732322293606	MAPK8
Mechanism of protein import into the nucleus	0.21292732322293606	NUP62
Monocyte and its surface molecules	0.21292732322293606	ICAM1
Notch receptor processing	0.21292732322293606	NOTCH2
Serotonin transporter activity	0.21292732322293606	IL1B
Signaling by VEGF	0.21292732322293606	VEGFA
eIF2 regulation	0.21292732322293606	GSK3B
p38 gamma/delta MAPK pathway	0.21292732322293606	CCND1
Signaling by FGFR mutants	0.21545424120402165	FGFR1OP2	STAT3
Membrane trafficking	0.2245391235719092	GAK	HSPA8	MYO6	AP1M1
BMP signaling and regulation	0.22888074296759903	SMAD4
NF-kappaB activation through FADD/RIP-1 pathway	0.22888074296759903	TRIM25
Phospholipase C epsilon pathway	0.22888074296759903	PRKAR1A
ABC transporters	0.2289187799793363	ABCD3	ABCB1
Activation of DNA fragmentation factor	0.24271505585253536	CASP3
Alpha-hemoglobin stabilizing enzyme (AHSP) pathway	0.24271505585253536	GATA1
CTL mediated immune response against target cells	0.24271505585253536	ICAM1
Downregulation of ERBB2-ERBB3 signaling	0.24271505585253536	AKT1
Glucose-dependent insulinotropic polypeptide (GIP) biosynthesis, secretion, and inactivation	0.24271505585253536	GATA4
Interleukin-22 soluble receptor signaling pathway	0.24271505585253536	STAT3
PI3K class IB pathway	0.24271505585253536	AKT1
Signal attenuation	0.24271505585253536	MAPK3
T helper cell surface molecules	0.24271505585253536	ICAM1
Non-coding RNA metabolism	0.2482233734671418	NUP93	NUP62
Transmission across chemical synapses	0.2548039226873706	HSPA8	MYO6	MDM2	MAPK1	CALM1
Malaria	0.255052848505958	IL1B	ICAM1
Adhesion and diapedesis of lymphocytes	0.25591345703717233	ICAM1
Glycogen breakdown (glycogenolysis)	0.25591345703717233	CALM1
Initiation of the second proteolytic cleavage of Notch receptor by receptor-ligand binding	0.25591345703717233	NOTCH2
Interleukin-6 regulation of target genes	0.25591345703717233	ICAM1
Non-homologous end-joining (NHEJ) pathway	0.25591345703717233	PRKDC
Sema3A-plexin repulsion signaling by inhibiting integrin adhesion	0.25591345703717233	TLN1
Signaling by NOTCH2	0.25591345703717233	NOTCH2
Signaling events mediated by PTP1B	0.2598141999502904	STAT3	AKT1
Thrombin signaling through protease-activated receptors	0.2669183992448279	MAPK1	MAPK3
ATR activation in response to replication stress	0.26781212328527343	RPA1
Adhesion and diapedesis of granulocytes	0.26781212328527343	ICAM1
Association of licensing factors with the pre-replicative complex	0.26781212328527343	E2F1
Fibrinolysis pathway	0.26781212328527343	UBA1
Glycosphingolipid biosynthesis: ganglio series	0.26781212328527343	ST3GAL5
Lagging strand processive biosynthesis	0.26781212328527343	RPA1
Mu-calpain pathway	0.26781212328527343	TLN1
Prolactin receptor signaling pathway	0.26781212328527343	BTRC
Sema3A/PAK-dependent axon repulsion	0.26781212328527343	HSP90AA1
TrkA receptor signaling pathway	0.26781212328527343	AKT1
Integrin-mediated cell adhesion	0.27593294957240583	AKT1	MAPK1	TLN1
Meiotic synapsis	0.2775067038751078	HIST1H4A	BRCA1
Calcium regulation in the cardiac cell	0.2787374066431875	PRKAR1A	PRKCD	CALM1	PRKCZ
Amino acid biosynthesis and interconversion (transamination)	0.2787374066431875	GLUD1
CRMPs in Sema3A signaling	0.2787374066431875	GSK3B
Cell death signaling by NRIF in the nucleus	0.2787374066431875	MAPK8
DNA-PK pathway in nonhomologous end joining	0.2787374066431875	PRKDC
Gap-filling DNA repair biosynthesis and ligation in global genomic nucleotide excision repair	0.2787374066431875	RPA1
Ghrelin biosynthesis, secretion, and deacylation	0.2787374066431875	KLF4
JNK (c-Jun kinases) phosphorylation and activation mediated by activated human TAK1	0.2787374066431875	MAPK8
KIT signaling regulation	0.2787374066431875	SOCS6
Protein kinase A (PKA) at the centrosome	0.2787374066431875	CDK1
TGF-beta receptor signaling in EMT (epithelial to mesenchymal transition)	0.2787374066431875	PRKCZ
Messenger RNA processing	0.290065110866512	NUP93	NXF1	SFPQ	NUP62	MNAT1
ABCA transporters in lipid homeostasis	0.29051105588616616	ABCD3
Cell to cell adhesion signaling	0.29051105588616616	CTNNB1
Cells and molecules involved in local acute inflammatory response	0.29051105588616616	ICAM1
Endocytotic role of NDK, phosphins and dynamin	0.29051105588616616	CALM1
GRB2-SOS provides linkage to MAPK signaling for integrins	0.29051105588616616	TLN1
Integrin beta-5 pathway	0.29051105588616616	FBN1
Platelet sensitization by LDL	0.29051105588616616	MAPK14
TAK1-mediated activation of p38 MAPK	0.29051105588616616	MAPK14
Autodegradation of Cdh1 by Cdh1-APC/C	0.2914160650397623	PSMC5	CDK2
Nucleotide excision repair	0.2914160650397623	RPA1	MNAT1
Telomere maintenance	0.29824157122318823	HIST1H4A	RPA1
CBL signaling regulation	0.3021544697522577	SYK
CDK regulation of DNA replication	0.3021544697522577	CDK2
Nicotinic acetylcholine receptor role in the regulation of apoptosis	0.3021544697522577	AKT1
PKA activation in glucagon signaling	0.3021544697522577	PRKAR1A
Pre-NOTCH processing in Golgi	0.3021544697522577	NOTCH2
Glucose metabolism	0.3103038582685731	TPI1	CALM1
Signaling by insulin receptor	0.3115303478693032	CDK1	MAPK1	MAPK3
Destabilization of mRNA by butyrate response factor 1 (BRF1)	0.31371844907414576	AKT1
GABA biosynthesis, release, reuptake and degradation	0.31371844907414576	HSPA8
IGF-1 receptor and longevity	0.31371844907414576	AKT1
Ras activation upon calcium influx through NMDA receptor	0.31371844907414576	CALM1
Signaling by constitutively active EGFR	0.31371844907414576	HSP90AA1
Proteasome degradation	0.32179146469649245	PSMC5	UBA1
Golgi-associated vesicle biogenesis	0.3256493894940367	HSPA8
Interleukin-3 regulation of hematopoietic cells	0.3256493894940367	IL1B
Signaling by Hippo	0.3256493894940367	CASP3
Urea cycle and metabolism of amino groups	0.3256493894940367	GLUD1
CD28-dependent PI3K/Akt signaling	0.3380316474075575	AKT1
ChREBP regulation by carbohydrates and cAMP	0.3380316474075575	PRKAR1A
Mitochondrial tRNA aminoacylation	0.3380316474075575	GARS
CTLA4 inhibitory signaling	0.35095447030750776	AKT1
PPAR signaling pathway	0.3601365990707527	RXRA	PPARG
Nitrogen metabolism	0.3609922099965283	GLUD1
Proximal tubule bicarbonate reclamation	0.3609922099965283	GLUD1
RNA polymerase III transcription termination	0.3609922099965283	SSB
Rho cell motility signaling pathway	0.3609922099965283	TLN1
Signaling by bone morphogenetic protein (BMP)	0.3609922099965283	SMAD4
Th1/Th2 differentiation pathway	0.3609922099965283	GATA3
Long-term depression	0.36397682939176673	MAPK1	MAPK3
Bacterial invasion of epithelial cells	0.3703964096511001	CTNNB1	ACTG1
Cytosolic tRNA aminoacylation	0.3710943431908843	GARS
Plexin D1 signaling	0.3710943431908843	VEGFA
Proteasome complex	0.3710943431908843	UBA1
Protein export	0.3710943431908843	HSPA5
Integration of energy metabolism	0.3808451325224994	PRKAR1A	CTNNB1	GATA4
Alpha-9 beta-1 integrin pathway	0.3808451325224994	VEGFA
Ck1/Cdk5 regulation by type 1 glutamate receptors	0.3808451325224994	PRKAR1A
Corticotropin releasing hormone pathway	0.3808451325224994	HSP90AA1
Maturity onset diabetes of the young	0.3808451325224994	HNF4A
PIP2 hydrolysis	0.3808451325224994	PRKCD
Wnt/calcium/cyclic GMP pathway	0.3857560755357406	PRKCD	PRKCZ
Spliceosome	0.3889881555519928	HSPA8	DDX5	USP39
Interleukin-9 regulation of target genes	0.3916442277551904	MYC
Glycolysis	0.40169303499197195	TPI1
RNA polymerase III transcription initiation from type 2 promoter	0.40169303499197195	TBP
Rev-mediated nuclear export of HIV-1 RNA	0.40169303499197195	NUP93
TWEAK regulation of gene expression	0.40169303499197195	ICAM1
Dual incision reaction in TC-NER	0.41048817819642963	MNAT1
Extension of telomeres	0.41048817819642963	RPA1
G-protein beta-gamma signalling	0.41048817819642963	AKT1
Messenger RNA capping	0.41048817819642963	MNAT1
Nef in HIV-1 replication and disease pathogenesis	0.41048817819642963	AP1M1
Recycling pathway of cell adhesion molecule L1	0.41048817819642963	MAPK1
Adherens junction actin cytoskeletal organization	0.420439298808993	CTNNB1
Integrin beta-2 pathway	0.420439298808993	ICAM1
Phototransduction	0.420439298808993	CALM1
Activation of kainate receptors upon glutamate binding	0.42963434593966976	CALM1
Gap junction trafficking and regulation	0.42963434593966976	MYO6
Inflammatory response pathway	0.42963434593966976	COL3A1
p38-alpha and p38-beta regulation	0.42963434593966976	MAPK14
Capped intron-containing pre-mRNA processing	0.43417844718133547	NUP93	NXF1	NUP62
CD28 co-stimulation	0.43654093445509584	AKT1
DNA strand elongation	0.43654093445509584	RPA1
Gluconeogenesis	0.43654093445509584	TPI1
One-carbon metabolism	0.43654093445509584	DNMT1
Prostaglandin biosynthesis and regulation	0.43654093445509584	ANXA2
Ras family activation regulation	0.43654093445509584	PRKCZ
Signal amplification	0.43654093445509584	MAPK14
Cell junction organization	0.43710634480870575	CTNNB1	PLEC
Packaging of telomere ends	0.4456884039669389	HIST1H4A
Syndecan 4 pathway	0.4456884039669389	PRKCD
Fluoropyrimidine activity	0.4551194510528425	TP53
Glucagon signaling in metabolic regulation	0.4551194510528425	PRKAR1A
Cysteine and methionine metabolism	0.463277160175718	DNMT1
Fatty acid beta oxidation	0.463277160175718	TPI1
Fructose and mannose metabolism	0.463277160175718	TPI1
TOR signaling	0.463277160175718	AKT1
Gastrin-CREB signaling pathway via PKC and MAPK	0.471728887435289	PRKCD	CDK1	MAPK1	MAPK3
Base excision repair	0.471728887435289	PARP1
Cytokines and inflammatory response	0.471728887435289	IL1B
Neurotransmitter release cycle	0.48050311789520805	HSPA8
Steroid hormone, vitamin A, and vitamin D metabolism	0.48050311789520805	LRP2
L1CAM interactions	0.49015541924430006	MAPK1	MAPK3
G13 signaling pathway	0.5079232613683932	CALM1
Graft-versus-host disease	0.525561415599327	IL1B
Neuronal system	0.5305099402675705	HSPA8	MYO6	MDM2	MAPK1	CALM1
Urokinase-type plasminogen activator (uPA) and uPAR-mediated signaling	0.5332385508885719	NCL
MHC class II antigen presentation	0.5381910548574579	DYNC1H1	AP1M1
Insulin secretion regulation by glucagon-like peptide-1	0.5395220526343619	PRKAR1A
Mitotic prometaphase	0.5395220526343619	NUDC
Type 1 diabetes mellitus	0.5395220526343619	IL1B
NCAM1 interactions	0.5468293755761053	COL3A1
Vasopressin-regulated water reabsorption	0.5468293755761053	DYNC1H1
G alpha (z) signaling events	0.553964387998855	PRKCD
Interleukin-3, interleukin-5, and GM-CSF signaling	0.553964387998855	SYK
Transfer RNA aminoacylation	0.5615565643519069	GARS
Nucleotide-binding domain, leucine rich repeat containing receptor (NLR) signaling pathways	0.5689146863425383	MAPK14
Carbohydrate metabolism	0.5689146863425383	NUP93	TPI1	NUP62	CALM1
Arf6 integrin-mediated signaling pathway	0.5834334654244763	CTNNB1
Aquaporin-mediated transport	0.5904347763159127	PRKAR1A
Amyloids	0.5972949181486347	HIST1H4A
Mitochondrial protein import	0.6040164173235584	HSPA9
Arginine and proline metabolism	0.6177367079377928	GLUD1
T cell receptor signaling in naive CD8+ T cells	0.6233736575728142	AKT1
Vibrio cholerae infection	0.6233736575728142	ACTG1
Inositol phosphate metabolism	0.6356296120950407	TPI1
SHP2 signaling	0.6356296120950407	VEGFA
Tryptophan metabolism	0.6415698598593408	MDM2
RNA degradation	0.6473879405598545	HSPA9
Licensing factor removal from origins	0.6593431598964474	PSMC5
Parkinson's disease	0.6593431598964474	CASP3	UBA1
Collagen biosynthesis and modifying enzymes	0.6754601514671744	COL3A1
Interferon alpha/beta signaling	0.6754601514671744	EGR1
Systemic lupus erythematosus	0.690056255275261	HIST1H4A	SSB
T cell receptor signaling in naive CD4+ T cells	0.6912971036047708	AKT1
Nucleotide metabolism	0.7069971021014513	CAD
Costimulation by the CD28 family	0.7167380477652814	AKT1
Cap-dependent translation initiation	0.7210782672223959	RPL35
Gastric acid secretion	0.7253248410474723	CALM1
Glycolysis and gluconeogenesis	0.7294794547621838	TPI1
Peroxisome	0.7422120775497724	ABCD3
Phosphatidylinositol signaling system	0.7422120775497724	CALM1
Metabolism	0.7436309897327865	ESRRA	CREBBP	DNMT1	HSP90AA1	ABCB1	TPI1	HDAC3	NFYA	NFYB	NFYC	CAD	FHL2	GATA4	LRP2	NUP93	NCOR2	GLUD1	NCOR1	NUP62	AKT1	ST3GAL5	CTNNB1	EP300	CALM1
Antigen processing: cross presentation	0.7452109879961641	PSMC5
Platelet homeostasis	0.7577571811195485	MAPK14
ECM-receptor interaction	0.765468441468784	COL3A1
Hematopoietic cell lineage	0.7808574928565889	IL1B
Salivary secretion	0.7839000196417926	CALM1
Extracellular matrix organization	0.7979466388867122	COL3A1
M phase pathway	0.8076134138165747	NUDC
Pyrimidine metabolism	0.8199729707567819	CAD
Cytokine-cytokine receptor interaction	0.8229657165524583	IL1B	TNFRSF11A	VEGFA
Amino acid metabolism	0.8416052774180789	GLUD1	PSMC5
Transmembrane transport of small molecules	0.8488716727976046	NUP93	ABCB1	ABCD3	PRKAR1A	NUP62
Immunoregulatory interactions between a lymphoid and a non-lymphoid cell	0.8683440872333079	ICAM1
Lysosome	0.8719786315312664	AP1M1
Cell adhesion molecules (CAMs)	0.895425099274526	ICAM1
SLC-mediated transmembrane transport	0.9243541008551556	NUP93	NUP62
Calcium signaling pathway	0.9515043426902116	CALM1
Neuroactive ligand-receptor interaction	0.9914582616754157	NR3C1
Signaling by GPCR	0.9980038315754463	PRKAR1A	PRKCD	CDK1	AKT1	MAPK1	CALM1	MAPK3
Olfactory transduction	0.9992830195766816	CALM1
[truncated: 9 more columns]

## Sheet: Table S7
List of human NDRG1 protein partners	List of human central myelin proteins	List of human NDRG1 protein partners detected in human central myelin
	n = 1268 = 6% of all human proteins (estimated as 20 000)	n = 78 = 39% of all NDRG1 partners (197 partners)
ACOT7	HSPE1	ACOT7
ACSL3	YWHAB	ANXA5
ACTG1	YWHAE	AP2M1
ANXA5	YWHAH	APOA1
AP1M2	YWHAG	ARF6
AP2M1	YWHAQ	ATP1A1
APOA1	YWHAZ	ATP1B1
APOA2	PLCB1	CANX
ARF6	PLCD1	CLIC4
ARL4D	CNP	CLTC
ATP1A1	DECR1	CNDP2
ATP1B1	PSMD2	CTNNB1
ATP1B3	PSMC6	DARS
BCL2L11	PSMC3	DDX1
C11orf52	PSMC5	DDX39B
C2orf73	RIDA	DLST
CANX	OGDH	DNAJB6
CAV1	OGDHL	DYNC1I2
CCDC22	BPNT1	EEF1G
CCDC53	HSD17B10	EEF2
CCR1	BDH2	EIF4H
CDH1	ACAA2	EZR
CDK15	ACAA1	FASN
CEP19	MPST	G6PD
CERS3	RPS13	GOT1
CLIC4	RPS14	GSR
CLNS1A	RPS16	HNRNPH1
CLTC	RPS17	HNRNPL
CNDP2	RPS18	HNRNPU
COL10A1	RPS19	HRAS
COPB2	RPS2	HSD17B4
CRCP	RPS20	HSP90AA1
CTBP2	RPS24	HSPA4
CTNNB1	RPS3	HSPA5
CUL2	RPS3A	KIF5B
CUL4A	RPS4X	KRAS
DARS	RPS5	LAMP1
DDX1	RPS7	LDHA
DDX39B	RPS8	MAOA
DDX5	RPSA	MARCKS
DHX15	ABAT	NAMPT
DLST	SLC3A2	NCL
DNAJB6	ALDH9A1	NDRG1
DPP3	MPP1	NDRG2
DYNC1I2	HSPD1	NIF3L1
EED	RPLP0	NRAS
EEF1G	RPLP1	PEPD
EEF2	RPL11	PGD
EIF2S3	RPL12	PHYHIP
EIF3E	RPL13	PKM
EIF4H	RPL15	PPP2R2A
ERBB3	RPL18	PPP2R2B
EWSR1	RPL18A	PRKCB
EZR	RPL22	PSMC3
FAM60A	RPL3	PSMD2
FASN	RPL30	RAB2A
FGF12	RPL4	RAB35
FTO	RPL7	RAB4A
FXYD1	RPL9	RAB5A
FXYD3	PGD	RHOB
G6PD	PGLS	RHOG
GART	ILVBL	RPL3
GOLGA2	ACAT2	RPL4
GOT1	ACAT1	RPS16
GSK3B	ASAH1	RPS20
GSR	ANP32A	RPS3
HIP1R	ACO2	RPS8
HNRNPF	ACTA1	RTCB
HNRNPH1	ACTR10	RTN1
HNRNPL	ACTR2	RUVBL2
HNRNPU	ARPC1A	S100B
HOXC5	ARPC2	SLC25A6
HRAS	ARPC3	STX4
HSD17B4	ARPC4	STX7
HSP90AA1	ARPC5	USP14
HSPA4	ARPC5L	VCP
HSPA5	ACTR3	XRCC6
HTRA4	AHSA1	YWHAH
HULC	APEH
IGBP1	ACOT13
ILF3	ACYP2
KIF5B	APRT
KRAS	AHCYL2
KYNU	AHCY
LAMP1	AK1
LAMTOR1	AK5
LDHA	CAP1
LYN	CAP2
MAOA	APMAP
MARCKS	SLC25A4
MBNL1	SLC25A5
MLH1	SLC25A6
MME	SLC25A31
MVD	CD38
MYC	ARF4
NAA11	ARF5
NAA40	ARF6
NAA50	ARL1
NAMPT	ARL3
NCL	ARL8A
NDRG2	ARL8B
NIF3L1	NUDT5
NR4A1	AKR7A2
NRAS	AKAP12
NRSN1	AARS
NTMT1	ADH5
NTNG1	ALDH2
OCLN	AKR1A1
OPTN	AKR1B1
OR2A4	AKR1C3
OSGEP	ORM1
PABPC1	SERPINA3
PARK2	SERPINA1
PDE4DIP	SNTA1
PEPD	A2M
PGD	ACTN1
PHYHIP	ACTN2
PINK1	ACTN4
PKM	ADD1
PPM1F	ALDH7A1
PPP2R2A	ACTR1A
PPP2R2B	CRYAB
PRKCB	ENO1
PSMC2	INA
PSMC3	NAPA
PSMD2	SNCA
RAB11A	MAOA
RAB2A	MAOB
RAB35	AMPH
RAB4A	APP
RAB5A	AGT
RAB9A	ANLN
RABAC1	ANK2
RAC3	ANK3
RFFL	ANXA1
RHOB	ANXA11
RHOF	ANXA2
RHOG	ANXA4
RHOJ	ANXA5
RHOQ	ANXA6
RPL24	ANXA7
RPL3	AP1B1
RPL35A	AP2A1
RPL4	AP2A2
RPN2	AP2B1
RPS16	AP2M1
RPS20	AP2S1
RPS26	AMER2
RPS3	APOA1
RPS6	APOD
RPS8	APOE
RPS9	AQP4
RTCB	ADAP1
RTN1	ASS1
RUVBL2	NARS1
S100B	GOT1
S1PR2	GOT2
SEC23A	DARS
SGK1	ASPA
SH2D3C	PEA15
SH2D4A	ATL1
SHMT2	ATP5PB
SKP2	ATP5MD
SLC25A6	ATP5F1A
SLC7A5	ATP5F1B
SPAG9	ATP5PD
SRRT	ATP5F1D
SSBP2	ATP5ME
SSUH2	ATP5MF
ST6GALNAC6	ATP5F1C
STX17	ATP5PO
STX4	ASNA1
STX6	ACLY
STX7	PFKL
SUZ12	PFKM
TAF9	PFKP
TARDBP	DDX1
TARS	EPB41L1
TGOLN2	EPB41L2
THUMPD1	EPB41L3
TIMM13	BSG
TIMMDC1	SNTB1
TLE3	ACTBL2
TMEM17	ADD2
TRIM25	CNDP1
TSG101	ACTR1B
UFM1	ENO3
UPF1	NAPB
USP14	SNCB
VCP	ATIC
WIF1	BLVRA
XPO1	BASP1
XRCC6	BCAS1
YAP1	BCAN
YWHAH	BROX
ZBTB38	KCTD12
ZFPL1	MTHFD1
	CDH2
	PPP3R1
	PDE1C
	CAMK1
	CAMK1D
	CAMK2A
	CAMK2B
	CAMK2D
	CAMK2G
	SLC25A12
	SLC25A13
	CAB39
	CAB39L
	CACYBP
	CAPS
	CALML3
	CANX
	CAPNS1
	CAPN1
	CAPN2
	CNN3
	CALR
	PRKACB
	PRKAR1A
	PRKAR2B
	CLIP2
	CA1
	CA14
	CA2
	CBR1
	CBR3
	CPM
	CARNS1
	CAT
	COMT
	CTNNA1
	CTNNA2
	CTNNB1
	CTNND2
	CTSB
	CTSD
	CNRIP1
	ALCAM
	CD44
	CD59
	CD81
	CD82
	CD9
	CD99
	CDC42EP1
	CISD1
	CADM2
	CADM3
	CADM4
	CEND1
	CDC42
	CNTRL
	CHMP4B
	CHMP6
	CLIC1
	CLIC4
	CLIC5
	SLC44A1
	SLC44A2
	CFAP74
	CS
	CMTM5
	SNAP91
	CLTC
	CLTCL1
	CLTA
	CLDND1
	CLDN11
	CLASP2
	CLU
	COTL1
	CFL1
	CFL2
	COL1A2
	C3
	C1QBP
	CNTN1
	CNTN2
	CNTNAP1
	CNTNAP2
	GPS1
	COPS4
	COPS5
	COPS6
	COPS8
	CPNE2
	CPNE3
	CPNE5
	CPNE6
	H2AFY
	CORO1A
	CORO1B
	CKB
	CKMT1A
	CLEC2L
	CAND1
	CDK18
	CDK5
	CCNY
	CST3
	CSRP1
	CRIP2
	CYB5B
	UQCRC1
	UQCRC2
	UQCRB
	UQCRFS1
	CYCS
	MT-CO2
	COX4I1
	COX5A
	COX6B1
	COX6C
	COX7A2
	NDUFA4
	CYC1
	ACO1
	DYNC1H1
	DYNC1I1
	DYNC1I2
	DYNC1LI1
	DYNC1LI2
	CYFIP1
	CYFIP2
	LAP3
	ALDH1L1
	ACOT7
	AGBL2
	CNDP2
	PHGDH
	BDH1
	DHRS7
	ECH1
	ALDH4A1
	ALAD
	DMTN
	DES
	DSC1
	DSG1
	DSP
	DSTN
	DLD
	DLAT
	DLST
	QDPR
	CRMP1
	DPYSL2
	DPYSL3
	DPYSL4
	DPYSL5
	DAAM2
	ADAM10
	ADAM22
	ADAM23
	DLG1
	ERCC6L2
	APEX1
	DNAJA1
	DNAJA2
	DNAJB2
	DNAJB6
	DNAJC5
	DBNL
	MAP2K1
	MAP2K2
	MAP2K4
	DUSP15
	DCTN1
	DCTN2
	DCTN3
	DCTN4
	DNM1
	DNM1L
	DNM2
	DNM3
	OPA1
	DNAH17
	DYNLL1
	DYNLL2
	DYNLRB1
	EFHD1
	EFHD2
	EHD1
	EHD3
	ETFA
	ETFB
	EEF1A1
	EEF1A2
	EEF1B2
	EEF1D
	EEF1G
	EEF2
	TUFM
	ELOC
	ENDOD1
	SH3GL2
	SH3GL1
	SH3GLB2
	HSPA5
	ERP29
	HSP90B1
	ELMO1
	ENOPH1
	ECHS1
	EPHX1
	ERLIN1
	ERLIN2
	ERMN
	STOM
	C11orf54
	PCYT2
	ECHDC1
	EIF4A1
	EIF4A2
	EIF2S1
	EIF4H
	EIF5
	EIF5A
	SLC1A3
	SLC1A2
	CSE1L
	EZR
	CAPZA1
	CAPZA2
	CAPZB
	KHSRP
	FSCN1
	FASN
	FABP5
	FABP7
	FABP3
	FBXO2
	FERMT2
	FTH1
	FTL
	FGA
	FGB
	FGG
	FGF1
	FSD1
	FLG2
	FLNA
	FLNC
	BLVRB
	FLOT1
	FLOT2
	FMNL2
	FHL1
	FN3K
	ALDOA
	ALDOB
	ALDOC
	FH
	LGALS1
	LGALS3BP
	ADD3
	GABARAPL2
	ENO2
	GGCT
	NAPG
	SNCG
	GM2A
	GDAP1
	GJA1
	GJB1
	GSN
	GMFB
	GFAP
	GNPDA1
	GNPDA2
	PGM2L1
	G6PD
	GPI
	PRKCSH
	FOLH1
	GLUD1
	GLUD2
	GLS
	GLUL
	GPX1
	GSR
	LANCL1
	GSTM2
	GSTM3
	GSTM4
	GSTM5
	GSTO1
	GSTP1
	GSTT1
	GSS
	GAPDH
	GPD1
	GPD1L
	ENPP6
	GARS1
	PYGB
	PYGM
	GLTP
	GLOD4
	GRHPR
	GLIPR2
	GPR37L1
	GPRC5B
	GAS7
	GRB2
	AK3
	HRAS
	KRAS
	NRAS
	RAN
	DIRAS2
	RHEB
	SAR1A
	SAR1B
	GDA
	GNAI3
	GNAI1
	GNAI2
	GNG10
	GNG12
	GNG2
	GNG3
	GNG5
	GNG7
	GNB1
	GNB2
	GNAO1
	GNAL
	GNAQ
	GNAS
	GNAT1
	GNAZ
	GNA11
	GNA12
	GNA13
	GNA14
	GNB4
	HDHD2
	HP
	HSPA12A
	HSPA12B
	HSPA1L
	HSPA4
	HSPA4L
	HSPA6
	HSPA8
	HSPH1
	TRAP1
	HSPB1
	HSP90AA1
	HSP90AB1
	HSPA2
	HMOX2
	HEBP1
	HEPACAM
	HP1BP3
	HNRNPA1
	HNRNPA3
	HNRNPD
	HNRNPDL
	HNRNPH1
	HNRNPH2
	HNRNPH3
	HNRNPK
	HNRNPL
	HNRNPM
	SYNCRIP
	HNRNPR
	HNRNPU
	HNRNPA2B1
	HNRNPC
	HK1
	HK2
	HMGB1
	HMGB2
	HPCAL1
	HPCAL4
	HNMT
	HINT1
	HINT3
	HDAC11
	H1-0
	H1-2
	H1-4
	HIST1H1T
	H1FX
	H2AFX
	H3-3A
	H3F3C
	H4C1
	HLA-A
	HLA-C
	LIPE
	HRNR
	ST13
	CDC37
	HAPLN2
	HADH
	HAGH
	HSDL2
	HPRT1
	IGHA1
	IGHG2
	IGHG3
	IGKC
	IGLC6
	IGSF8
	KPNB1
	IPO5
	PLCL1
	PPA2
	PPA1
	IMPA1
	ITGA2
	ITGB1
	INF2
	ASRGL1
	IDH3A
	IDH3B
	IDH3G
	IDH1
	IDH2
	JUP
	JAM3
	KLK6
	KBTBD11
	CRYM
	FN3KRP
	KHDRBS1
	KTN1
	KIF5A
	KIF5C
	KLC1
	KLC2
	KIF5B
	KIF15
	KIF16B
	KIF21A
	KIF2A
	GLO1
	CRYL1
	LMNB2
	LANCL2
	LLGL1
	LZTS2
	LGI1
	LGI3
	LRRC47
	CD47
	LTA4H
	LASP1
	LSAMP
	LDHA
	LDHB
	ACP1
	SSB
	DCXR
	LYNX1
	LY6H
	LPAR1
	SCARB2
	LAMP1
	LAMP2
	MIF
	CAPG
	MPP2
	MPP6
	PRNP
	MVP
	MDH1
	MDH2
	MPI
	MAP6D1
	MARCKSL1
	MLC1
	PGRMC1
	PGRMC2
	MBLAC2
	SELENBP1
	MAT2B
	METAP2
	ALDH6A1
	METTL7A
	CHCHD3
	APOO
	IMMT
	MGST3
	MAP1A
	MAP1B
	MAP4
	MAP6
	MAPRE1
	MAPRE2
	MAPRE3
	MAPT
	MAP1LC3A
	MAST4
	SLC25A11
	MTCH2
	FIS1
	SLC25A22
	TOMM70
	MAPK1
	MAPK3
	MSN
	MRTO4
	ABCC4
	PAICS
	BIN1
	ABHD10
	MBP
	PMP2
	MPZ
	PLP1
	MAG
	MOBP
	MOG
	MYADM
	MYL6B
	MYL6
	MYH10
	MYH11
	MYH14
	MYH4
	MYH8
	MYH9
	MARCKS
	DDAH1
	DDAH2
	SLC9A3R1
	NAGK
	NWD1
	NAPEPLD
	NNT
	NQO1
	NAXE
	SIRT2
	NDUFA10
	NDUFA11
	NDUFA12
	NDUFA13
	NDUFA2
	NDUFA5
	NDUFA6
	NDUFA7
	NDUFA8
	NDUFA9
	NDUFB1
	NDUFB10
	NDUFB11
	NDUFB7
	NDUFB8
	NDUFB9
	NDUFV1
	NDUFV2
	NDUFS2
	NDUFS3
	NDUFS4
	NDUFS5
	NDUFS7
	NDUFS8
	CYB5R2
	CYB5R3
	NDUFS1
	ME1
	ME3
	NCKAP1
	NECTIN1
	UBE2M
	NCAM1
	NCAM2
	AHNAK
	NCALD
	NCAN
	NCDN
	NFASC
	NEFH
	NEFL
	NEFM
	GAP43
	NRCAM
	NEGR1
	GPM6A
	GPM6B
	SEPTIN3
	HPCA
	NPTN
	NTM
	GANAB
	NAMPT
	NIF3L1
	NINJ2
	NUDC
	NUTF2
	NCL
	NPM1
	NME1
	NME2
	NAP1L1
	NAP1L4
	OLA1
	OMG
	NIT2
	OPALIN
	OPCML
	CD200
	OXR1
	OSBPL1A
	P2RX7
	ZDHHC20
	PALM
	PPIA
	PPIB
	PPIF
	FKBP1A
	FKBP3
	FKBP4
	PIN1
	PLIN3
	PRPH
	PRDX1
	PRDX2
	PRDX4
	PRDX5
	PRDX6
	PRXL2A
	HSD17B4
	PHF24
	SLC25A3
	CDS2
	PEBP1
	PIP5K1C
	PIP4K2A
	PIP4K2B
	PITPNA
	PITPNB
	PICALM
	PGM1
	PGK1
	PGAM1
	PGAM2
	PLAAT3
	GPX4
	LHPP
	PMVK
	PRPSAP1
	PRPSAP2
	PSAT1
	PHYHIP
	PHYHIPL
	PITHD1
	ATP2B1
	ATP2B2
	ATP2B3
	ATP2B4
	PLLP
	LCP1
	PLS3
	PAFAH1B1
	PAFAH1B2
	PAFAH1B3
	PLEKHB1
	PHLDA3
	PLEC
	PARP1
	PCBP1
	PCBP2
	KCNA1
	KCNA2
	KCNA3
	ATP4A
	ATP12A
	POTEE
	POTEI
	PRAF2
	ARL6IP5
	PBXIP1
	VBP1
	LMNA
	PCYOX1
	DDX17
	HECTD4
	PGAM4
	PFN1
	PFN2
	PDCD6IP
	PDCD6
	PHB
	PHB2
	PA2G4
	PREP
	PSAP
	PTGES3
	PTGR2
	PTGDS
	PSMA1
	PSMA2
	PSMA3
	PSMA4
	PSMA5
	PSMA6
	PSMA7
	PSMB1
	PSMB3
	CUTA
	PDIA3
	PDIA4
	P4HB
	FAM162A
	FAM177A1
	FAM49A
	FAM49B
	FNTA
	PRKCA
	PACSIN1
	PRKCB
	PRKCE
	PRKCG
	NDRG1
	NDRG2
	NDRG3
	NDRG4
	NIPSNAP1
	NIPSNAP2
	PPP1R14A
	PPP1R7
	PPME1
	QKI
	RUFY3
	S100A1
	S100A11
	S100A13
	S100A16
	S100A6
	S100B
	SET
	SETSIP
	SUGT1
	SHISA4
	PTP4A2
	PARK7
	PADI2
	PCMT1
	PTMA
	PNP
	NPEPPS
	POTEKP
	HSP90AA4P
	HSP90AA5P
	HSP90AB2P
	HSP90AB4P
	HSP90AB3P
	DNAJC6
	UBE2NL
	PDXK
	PLPBP
	PDXP
	PNPO
	PC
	PDHA1
	PDHB
	PKLR
	PKM
	CRYZ
	GDI1
	GDI2
	RDX
	RANBP1
	RAP1GDS1
	RAC1
	RAB10
	RAB11B
	RAB13
	RAB14
	RAB15
	RAB18
	RAB1A
	RAB1B
	RAB21
	RAB22A
	RAB23
	RAB2A
	RAB2B
	RAB30
	RAB35
	RAB39A
	RAB39B
	RAB3A
	RAB3B
	RAB43
	RAB4A
	RAB4B
	RAB5A
	RAB5B
	RAB5C
	RAB6A
	RAB6B
	RAB7A
	RAB8A
	RAB8B
	RALA
	RALB
	RAP1A
	RAP1B
	RAP2A
	RAP2B
	RAP2C
	REEP5
	RACK1
	PTPRD
	PTPRZ1
	RTN1
	RTN3
	RTN4
	ALDH1A1
	RBP1
	ARHGDIA
	ARHGAP1
	ARHGEF18
	ARHGEF2
	RHOB
	RHOC
	RHOG
	RNH1
	RNASE1
	PRPS1
	SBDS
	RTRAF
	RBM6
	RUFY2
	RUVBL1
	RUVBL2
	SCCPDH
	AHCYL1
	MAT2A
	SLTM
	ATP2A2
	ATP2A3
	SEC14L2
	SCRN1
	SEPTIN10
	SEPTIN11
	SEPTIN14
	SEPTIN2
	SEPTIN4
	SEPTIN5
	SEPTIN6
	SEPTIN7
	SEPTIN8
	SEPTIN9
	SRSF1
	SRSF3
	DCLK1
	OXSR1
	PAK1
	PAK2
	PPP2R2A
	PPP2R2B
	PPP2R5D
	PPP2R1A
	PTPA
	PPP2CA
	PPP2CB
	PPP3CA
	PPP3CB
	PPP5C
	CPPED1
	PPP1CB
	STRAP
	SARS
	TF
	SERPINB12
	SERPINB6
	ESD
	SHTN1
	SFXN1
	SFXN3
	SRP14
	SIRPB1
	SSBP1
	SGTA
	SNRPD3
	SVIP
	MTAP
	ATP1A1
	ATP1A2
	ATP1A3
	ATP1A4
	ATP1B1
	ATP1B2
	SLC12A2
	SLC2A1
	SORD
	SRI
	SORT1
	SNX1
	SNX3
	SNX6
	SPTAN1
	SPTBN1
	SPTBN2
	SPTBN4
	SRM
	SKP1
	S1PR5
	DDX39B
	SFPQ
	SRCIN1
	CTTN
	STK39
	HSPA9
	STIP1
	SDHA
	SDHB
	SUCLG1
	SUCLA2
	ALDH5A1
	OXCT1
	SOD1
	SOD2
	SBSN
	SYN1
	SYN2
	VAT1
	VAT1L
	YKT6
	SYNGR2
	SYNJ1
	SYP
	SYPL1
	SNAP25
	SYT1
	STX12
	STX1A
	STX1B
	STX4
	STX7
	STXBP1
	STXBP2
	STXBP3
	STXBP6
	SDCBP
	TLN1
	TCP1
	CCT2
	CCT4
	CCT5
	CCT7
	CCT3
	CCT8
	CCT6A
	TNC
	TNR
	TSPAN15
	TSPAN8
	TXNDC17
	PRDX3
	TXNL1
	TST
	THY1
	TJP2
	F3
	TOLLIP
	TALDO1
	PURA
	TRA2B
	RHOA
	TAGLN2
	TAGLN3
	VCP
	TKT
	TPT1
	TMEM222
	HADHA
	HADHB
	TPI1
	TRIM10
	TRIM2
	TPP1
	RTCB
	TMOD2
	TPM1
	TPM3
	TPM4
	WARS
	TUBAL3
	TUBA1C
	TUBA4A
	TUBA8
	TUBB
	TUBB2A
	TUBB2B
	TUBB3
	TUBB4A
	TUBB4B
	TUBB6
	TUBB8
	TPPP3
	TPPP
	TBCB
	TINAGL1
	TPD52
	TPD52L2
	FYN
	HCK
	YES1
	PTPN11
	SIRPA
	YARS
	UBQLN2
	USP14
	USP5
	UCHL1
	OTUB1
	RPS27A
	UBE2N
	UBE2V1
	UBE2V2
	UBA1
	UBXN6
	CMPK1
	C1orf198
	MYO1D
	MYO5A
	MYO5C
	MYO18A
	MYO18B
	SLC14A1
	UGP2
	VPS13C
	VPS29
	VPS35
	VPS4A
	VTA1
	VCAN
	ACADVL
	HACD3
	HSD17B12
	TECR
	VAMP2
	VAMP3
	VAPA
	VAPB
	NSF
	SEC22B
	VIM
	VCL
	VSNL1
	VDAC1
	VDAC2
	VDAC3
	KCNAB2
	ATP6V1A
	ATP6V1B2
	ATP6V1B1
	ATP6V1C1
	ATP6V1D
	ATP6V1E1
	ATP6V1G1
	ATP6V1G2
	ATP6V1H
	WDR1
	PEPD
	XRCC5
	XRCC6
	ZNF469

## Sheet: Table S8
Original publications (first author, PMID and assessed cell type)from which the list of currently known NDRG1 partners was established and reported in Biogrid (as of october 2022)
First author and publication year	PubMed Identifier (PMID)	Cell type
Stelzl U (2005)	PMID:16169070	Not applicable (two yeast hybrid)
Stelzl U (2005)	PMID:16169070	Not applicable (two yeast hybrid)
Tamaskovic R (2003)	PMID:12493777	Transformed fibroblastic cell line COS-1
Tu LC (2007)	PMID:17220478	prostate carcinoma cell line LNCaP
Tu LC (2007)	PMID:17220478	prostate carcinoma cell line LNCaP
Tu LC (2007)	PMID:17220478	prostate carcinoma cell line LNCaP
Tu LC (2007)	PMID:17220478	prostate carcinoma cell line LNCaP
Tu LC (2007)	PMID:17220478	prostate carcinoma cell line LNCaP
Tu LC (2007)	PMID:17220478	prostate carcinoma cell line LNCaP
Tu LC (2007)	PMID:17220478	prostate carcinoma cell line LNCaP
Tu LC (2007)	PMID:17220478	prostate carcinoma cell line LNCaP
Tu LC (2007)	PMID:17220478	prostate carcinoma cell line LNCaP
Tu LC (2007)	PMID:17220478	prostate carcinoma cell line LNCaP
Tu LC (2007)	PMID:17220478	prostate carcinoma cell line LNCaP
Tu LC (2007)	PMID:17220478	prostate carcinoma cell line LNCaP
Tu LC (2007)	PMID:17220478	prostate carcinoma cell line LNCaP
Tu LC (2007)	PMID:17220478	prostate carcinoma cell line LNCaP
Tu LC (2007)	PMID:17220478	prostate carcinoma cell line LNCaP
Tu LC (2007)	PMID:17220478	prostate carcinoma cell line LNCaP
Tu LC (2007)	PMID:17220478	prostate carcinoma cell line LNCaP
Tu LC (2007)	PMID:17220478	prostate carcinoma cell line LNCaP
Tu LC (2007)	PMID:17220478	prostate carcinoma cell line LNCaP
Tu LC (2007)	PMID:17220478	prostate carcinoma cell line LNCaP
Tu LC (2007)	PMID:17220478	prostate carcinoma cell line LNCaP
Tu LC (2007)	PMID:17220478	prostate carcinoma cell line LNCaP
Tu LC (2007)	PMID:17220478	prostate carcinoma cell line LNCaP
Tu LC (2007)	PMID:17220478	prostate carcinoma cell line LNCaP
Tu LC (2007)	PMID:17220478	prostate carcinoma cell line LNCaP
Tu LC (2007)	PMID:17220478	prostate carcinoma cell line LNCaP
Tu LC (2007)	PMID:17220478	prostate carcinoma cell line LNCaP
Tu LC (2007)	PMID:17220478	prostate carcinoma cell line LNCaP
Tu LC (2007)	PMID:17220478	prostate carcinoma cell line LNCaP
Tu LC (2007)	PMID:17220478	prostate carcinoma cell line LNCaP
Tu LC (2007)	PMID:17220478	prostate carcinoma cell line LNCaP
Tu LC (2007)	PMID:17220478	prostate carcinoma cell line LNCaP
Tu LC (2007)	PMID:17220478	prostate carcinoma cell line LNCaP
Tu LC (2007)	PMID:17220478	prostate carcinoma cell line LNCaP
Tu LC (2007)	PMID:17220478	prostate carcinoma cell line LNCaP
Tu LC (2007)	PMID:17220478	prostate carcinoma cell line LNCaP
Tu LC (2007)	PMID:17220478	prostate carcinoma cell line LNCaP
Tu LC (2007)	PMID:17220478	prostate carcinoma cell line LNCaP
Tu LC (2007)	PMID:17220478	prostate carcinoma cell line LNCaP
Tu LC (2007)	PMID:17220478	prostate carcinoma cell line LNCaP
Tu LC (2007)	PMID:17220478	prostate carcinoma cell line LNCaP
Tu LC (2007)	PMID:17220478	prostate carcinoma cell line LNCaP
Tu LC (2007)	PMID:17220478	prostate carcinoma cell line LNCaP
Tu LC (2007)	PMID:17220478	prostate carcinoma cell line LNCaP
Tu LC (2007)	PMID:17220478	prostate carcinoma cell line LNCaP
Tu LC (2007)	PMID:17220478	prostate carcinoma cell line LNCaP
Tu LC (2007)	PMID:17220478	prostate carcinoma cell line LNCaP
Tu LC (2007)	PMID:17220478	prostate carcinoma cell line LNCaP
Tu LC (2007)	PMID:17220478	prostate carcinoma cell line LNCaP
Tu LC (2007)	PMID:17220478	prostate carcinoma cell line LNCaP
Tu LC (2007)	PMID:17220478	prostate carcinoma cell line LNCaP
Tu LC (2007)	PMID:17220478	prostate carcinoma cell line LNCaP
Tu LC (2007)	PMID:17220478	prostate carcinoma cell line LNCaP
Tu LC (2007)	PMID:17220478	prostate carcinoma cell line LNCaP
Tu LC (2007)	PMID:17220478	prostate carcinoma cell line LNCaP
Tu LC (2007)	PMID:17220478	prostate carcinoma cell line LNCaP
Tu LC (2007)	PMID:17220478	prostate carcinoma cell line LNCaP
Tu LC (2007)	PMID:17220478	prostate carcinoma cell line LNCaP
Tu LC (2007)	PMID:17220478	prostate carcinoma cell line LNCaP
Tu LC (2007)	PMID:17220478	prostate carcinoma cell line LNCaP
Tu LC (2007)	PMID:17220478	prostate carcinoma cell line LNCaP
Tu LC (2007)	PMID:17220478	prostate carcinoma cell line LNCaP
Tu LC (2007)	PMID:17220478	prostate carcinoma cell line LNCaP
Tu LC (2007)	PMID:17220478	prostate carcinoma cell line LNCaP
Havugimana PC (2012)	PMID:22939629	Embryonic kidney cell line HEK-293 and epitheloid cervix carcinoma cell line HeLa
Havugimana PC (2012)	PMID:22939629	Embryonic kidney cell line HEK-293 and epitheloid cervix carcinoma cell line HeLa
Havugimana PC (2012)	PMID:22939629	Embryonic kidney cell line HEK-293 and epitheloid cervix carcinoma cell line HeLa
Havugimana PC (2012)	PMID:22939629	Embryonic kidney cell line HEK-293 and epitheloid cervix carcinoma cell line HeLa
Brieger A (2010)	PMID:20706999	Not applicable (bacterial two hybrid)
Kristensen AR (2012)	PMID:22863883	Epitheloid cervix carcinoma cell line HeLa
Kristensen AR (2012)	PMID:22863883	Epitheloid cervix carcinoma cell line HeLa
Kristensen AR (2012)	PMID:22863883	Epitheloid cervix carcinoma cell line HeLa
Kristensen AR (2012)	PMID:22863883	Epitheloid cervix carcinoma cell line HeLa
Kristensen AR (2012)	PMID:22863883	Epitheloid cervix carcinoma cell line HeLa
Kristensen AR (2012)	PMID:22863883	Epitheloid cervix carcinoma cell line HeLa
Kristensen AR (2012)	PMID:22863883	Epitheloid cervix carcinoma cell line HeLa
Kristensen AR (2012)	PMID:22863883	Epitheloid cervix carcinoma cell line HeLa
Kristensen AR (2012)	PMID:22863883	Epitheloid cervix carcinoma cell line HeLa
Kristensen AR (2012)	PMID:22863883	Epitheloid cervix carcinoma cell line HeLa
Kristensen AR (2012)	PMID:22863883	Epitheloid cervix carcinoma cell line HeLa
Kristensen AR (2012)	PMID:22863883	Epitheloid cervix carcinoma cell line HeLa
Ambrosini G (2009)	PMID:19622774	Colon carcinoma cell line Hct116 , human gastric cancer cell line MKN74 and melanoma cell lines SK-Mel-173 and SK-Mel-19
Ambrosini G (2009)	PMID:19622774	Colon carcinoma cell line Hct116 , human gastric cancer cell line MKN74 and melanoma cell lines SK-Mel-173 and SK-Mel-19
Ambrosini G (2009)	PMID:19622774	Colon carcinoma cell line Hct116 , human gastric cancer cell line MKN74 and melanoma cell lines SK-Mel-173 and SK-Mel-19
Ambrosini G (2009)	PMID:19622774	Colon carcinoma cell line Hct116 , human gastric cancer cell line MKN74 and melanoma cell lines SK-Mel-173 and SK-Mel-19
Rolland T (2014)	PMID:25416956	Not applicable (two yeast hybrid)
Garcia-Martinez JM (2009)	PMID:19402821	Embryonic kidney cell line HEK-293 and epitheloid cervix carcinoma cell line HeLa
Cao Q (2014)	PMID:24457600	Protsate cancer cell line DU145, VCaP and LNCaP
Cao Q (2014)	PMID:24457600	Protsate cancer cell line DU145, VCaP and LNCaP
Huttlin EL (2015)	PMID:26186194	Embryonic kidney cell line HEK-293
Wan C (2015)	PMID:26344197	Embryonic kidney cell line HEK-293 and epitheloid cervix carcinoma cell line HeLa
Wan C (2015)	PMID:26344197	Embryonic kidney cell line HEK-293 and epitheloid cervix carcinoma cell line HeLa
Wan C (2015)	PMID:26344197	Embryonic kidney cell line HEK-293 and epitheloid cervix carcinoma cell line HeLa
Wan C (2015)	PMID:26344197	Embryonic kidney cell line HEK-293 and epitheloid cervix carcinoma cell line HeLa
Wan C (2015)	PMID:26344197	Embryonic kidney cell line HEK-293 and epitheloid cervix carcinoma cell line HeLa
Wan C (2015)	PMID:26344197	Embryonic kidney cell line HEK-293 and epitheloid cervix carcinoma cell line HeLa
Wan C (2015)	PMID:26344197	Embryonic kidney cell line HEK-293 and epitheloid cervix carcinoma cell line HeLa
Wan C (2015)	PMID:26344197	Embryonic kidney cell line HEK-293 and epitheloid cervix carcinoma cell line HeLa
Wan C (2015)	PMID:26344197	Embryonic kidney cell line HEK-293 and epitheloid cervix carcinoma cell line HeLa
Wan C (2015)	PMID:26344197	Embryonic kidney cell line HEK-293 and epitheloid cervix carcinoma cell line HeLa
Wan C (2015)	PMID:26344197	Embryonic kidney cell line HEK-293 and epitheloid cervix carcinoma cell line HeLa
Wan C (2015)	PMID:26344197	Embryonic kidney cell line HEK-293 and epitheloid cervix carcinoma cell line HeLa
Wan C (2015)	PMID:26344197	Embryonic kidney cell line HEK-293 and epitheloid cervix carcinoma cell line HeLa
Wan C (2015)	PMID:26344197	Embryonic kidney cell line HEK-293 and epitheloid cervix carcinoma cell line HeLa
Wan C (2015)	PMID:26344197	Embryonic kidney cell line HEK-293 and epitheloid cervix carcinoma cell line HeLa
Wan C (2015)	PMID:26344197	Embryonic kidney cell line HEK-293 and epitheloid cervix carcinoma cell line HeLa
Wan C (2015)	PMID:26344197	Embryonic kidney cell line HEK-293 and epitheloid cervix carcinoma cell line HeLa
Wan C (2015)	PMID:26344197	Embryonic kidney cell line HEK-293 and epitheloid cervix carcinoma cell line HeLa
Gupta GD (2015)	PMID:26638075	Embryonic kidney cell line HEK-293 and Human retinal pigment epithelial-1 cell line RPE-1
Verma N (2017)	PMID:27793840	Triple-negative breast cancer (TNBC) cells
Guo Z (2014)	PMID:25468996	Gastric adenocarcinoma cell line MKN28
Huttlin EL (2017)	PMID:28514442	Embryonic kidney cell line HEK-293
Huttlin EL (2017)	PMID:28514442	Embryonic kidney cell line HEK-293
Huttlin EL (2017)	PMID:28514442	Embryonic kidney cell line HEK-293
Huttlin EL (2017)	PMID:28514442	Embryonic kidney cell line HEK-293
Huttlin EL (2017)	PMID:28514442	Embryonic kidney cell line HEK-293
Huttlin EL (2017)	PMID:28514442	Embryonic kidney cell line HEK-293
Choudhury NR (2017)	PMID:29117863	Epitheloid cervix carcinoma cell line HeLa
Fei T (2017)	PMID:28611215	Prostate carcinoma cell line LNCaP
Wang Y (2017)	PMID:28456659	Primary cultures of non-small cell lung cancer (NSCLC) cells
Wang Y (2017)	PMID:28456659	Primary cultures of non-small cell lung cancer (NSCLC) cells
Wang Y (2017)	PMID:28456659	Primary cultures of non-small cell lung cancer (NSCLC) cells
Kim JT (2012)	PMID:23068607	Colon cancer cell line HCT116
Lu WJ (2015)	PMID:26359353	Hepatocellular carcinoma cell lines HepG2, Hep3B, Huh7 and PLC/PRF/5
Lu WJ (2015)	PMID:26359353	Hepatocellular carcinoma cell lines HepG2, Hep3B, Huh7 and PLC/PRF/5
Lu WJ (2015)	PMID:26359353	Hepatocellular carcinoma cell lines HepG2, Hep3B, Huh7 and PLC/PRF/5
Lu WJ (2015)	PMID:26359353	Hepatocellular carcinoma cell lines HepG2, Hep3B, Huh7 and PLC/PRF/5
Rosenbluh J (2016)	PMID:27684187	Colorectal adenocarcinoma cell line DLD1, LS411N, LS513, HCT116, SW480, HT29, GP2D, RKO, human pancreatic cancer cell line MIAPACA2, non-small cell lung cancer cell line colorectal adenocarcinoma cell lines DLD1, LS411N, LS513, HCT116, SW480, HT29, GP2D and RKO, human pancreatic cancer cell line MIAPACA2 and non-small cell lung cancer cell line NCI-H1975
Banz VM (2009)	PMID:19682504	Colon cancer cell line DLD-1
Hunter M (2005)	PMID:15922294	Not applicable (yeast two-hybrid)
Hunter M (2005)	PMID:15922294	Not applicable (yeast two-hybrid)
Hunter M (2005)	PMID:15922294	Not applicable (yeast two-hybrid)
Hunter M (2005)	PMID:15922294	Not applicable (yeast two-hybrid)
Kachhap SK (2007)	PMID:17786215	Prostate cancer cell lines DU-145 and LNCaP
Kachhap SK (2007)	PMID:17786215	Prostate cancer cell lines DU-145 and LNCaP
Kachhap SK (2007)	PMID:17786215	Prostate cancer cell lines DU-145 and LNCaP
Kachhap SK (2007)	PMID:17786215	Prostate cancer cell lines DU-145 and LNCaP
Miotto B (2018)	PMID:29490077	Colorectal adenocarcinoma cell line HCT116, osteosarcoma cell line U2OS and epitheloid cervix carcinoma cell line HeLa
Liu X (2018)	PMID:29568061	Embryonic kidney cell line HEK-293, osteosarcoma cell line U-2 OS and prostate cancer cell line DU145
Liu X (2018)	PMID:29568061	Embryonic kidney cell line HEK-293, osteosarcoma cell line U-2 OS and prostate cancer cell line DU145
Liu X (2018)	PMID:29568061	Embryonic kidney cell line HEK-293, osteosarcoma cell line U-2 OS and prostate cancer cell line DU145
Rahmat MB (2019)	PMID:30863499	Embryonic kidney cell line HEK-293, osteosarcoma cell line U-2 OS and prostate cancer cell line DU145
Adhikari H (2018)	PMID:30194290	Embryonic kidney cell line HEK-293
Adhikari H (2018)	PMID:30194290	Embryonic kidney cell line HEK-293
Adhikari H (2018)	PMID:30194290	Embryonic kidney cell line HEK-293
Sakai R (2019)	PMID:30659120	Human bronchial epithelial cell line CFBE41o- cells
Redwine WB (2017)	PMID:28718761	Embryonic kidney cell line HEK-293
Liu H (2019)	PMID:30945288	Colonic Epithelial Cell line HCEC-1CT
Zhang W (2018)	PMID:30585266	Primary cultures of osteoblast cells
Kennedy SA (2020)	PMID:31980649	Colorectal adenocarcinoma cell lines HCT116 and HKE3
Kennedy SA (2020)	PMID:31980649	Colorectal adenocarcinoma cell lines HCT116 and HKE3
Kennedy SA (2020)	PMID:31980649	Colorectal adenocarcinoma cell lines HCT116 and HKE3
Wang C (2020)	PMID:32572027	Hepatocellular carcinoma cell line HepG2
Go CD (2021)	PMID:34079125	Embryonic kidney cell line HEK-293
Go CD (2021)	PMID:34079125	Embryonic kidney cell line HEK-293
Go CD (2021)	PMID:34079125	Embryonic kidney cell line HEK-293
Go CD (2021)	PMID:34079125	Embryonic kidney cell line HEK-293
Go CD (2021)	PMID:34079125	Embryonic kidney cell line HEK-293
Go CD (2021)	PMID:34079125	Embryonic kidney cell line HEK-293
Go CD (2021)	PMID:34079125	Embryonic kidney cell line HEK-293
Go CD (2021)	PMID:34079125	Embryonic kidney cell line HEK-293
Go CD (2021)	PMID:34079125	Embryonic kidney cell line HEK-293
Go CD (2021)	PMID:34079125	Embryonic kidney cell line HEK-293
Go CD (2021)	PMID:34079125	Embryonic kidney cell line HEK-293
Go CD (2021)	PMID:34079125	Embryonic kidney cell line HEK-293
Go CD (2021)	PMID:34079125	Embryonic kidney cell line HEK-293
Go CD (2021)	PMID:34079125	Embryonic kidney cell line HEK-293
Go CD (2021)	PMID:34079125	Embryonic kidney cell line HEK-293
Go CD (2021)	PMID:34079125	Embryonic kidney cell line HEK-293
Go CD (2021)	PMID:34079125	Embryonic kidney cell line HEK-293
Go CD (2021)	PMID:34079125	Embryonic kidney cell line HEK-293
Go CD (2021)	PMID:34079125	Embryonic kidney cell line HEK-293
Wenta T (2019)	PMID:31470122	Breast cancer cell line SK-BR-3
Jonckheere V (2021)	PMID:33916271	Myelogenous leukemia cell line K-562, olorectal adenocarcinoma cell lines HCT116, epithelial cervix adenocarcinoma cell line HeLa, embryonic kidney cell line HEK-293 and chronic myelogenous leukemia cell line HAP1
Huttlin EL (2021)	PMID:33961781	Embryonic kidney cell line HEK-293
Huttlin EL (2021)	PMID:33961781	Embryonic kidney cell line HEK-293
Huttlin EL (2021)	PMID:33961781	Embryonic kidney cell line HEK-293
Huttlin EL (2021)	PMID:33961781	Embryonic kidney cell line HEK-293
Huttlin EL (2021)	PMID:33961781	Embryonic kidney cell line HEK-293
Huttlin EL (2021)	PMID:33961781	Embryonic kidney cell line HEK-293
Huttlin EL (2021)	PMID:33961781	Embryonic kidney cell line HEK-293
Huttlin EL (2021)	PMID:33961781	Embryonic kidney cell line HEK-293
Huttlin EL (2021)	PMID:33961781	Embryonic kidney cell line HEK-293
Huttlin EL (2021)	PMID:33961781	Embryonic kidney cell line HEK-293
Huttlin EL (2021)	PMID:33961781	Embryonic kidney cell line HEK-293
Huttlin EL (2021)	PMID:33961781	Embryonic kidney cell line HEK-293
Huttlin EL (2021)	PMID:33961781	Embryonic kidney cell line HEK-293
Huttlin EL (2021)	PMID:33961781	Embryonic kidney cell line HEK-293
Huttlin EL (2021)	PMID:33961781	Embryonic kidney cell line HEK-293
Huttlin EL (2021)	PMID:33961781	Embryonic kidney cell line HEK-293
Huttlin EL (2021)	PMID:33961781	Embryonic kidney cell line HEK-293
Huttlin EL (2021)	PMID:33961781	Embryonic kidney cell line HEK-293
Huttlin EL (2021)	PMID:33961781	Embryonic kidney cell line HEK-293
Huttlin EL (2021)	PMID:33961781	Embryonic kidney cell line HEK-293
Huttlin EL (2021)	PMID:33961781	Embryonic kidney cell line HEK-293
Huttlin EL (2021)	PMID:33961781	Embryonic kidney cell line HEK-293
Huttlin EL (2021)	PMID:33961781	Embryonic kidney cell line HEK-293
Huttlin EL (2021)	PMID:33961781	Embryonic kidney cell line HEK-293
Huttlin EL (2021)	PMID:33961781	Embryonic kidney cell line HEK-293
Huttlin EL (2021)	PMID:33961781	Embryonic kidney cell line HEK-293
Huttlin EL (2021)	PMID:33961781	Embryonic kidney cell line HEK-293
Huttlin EL (2021)	PMID:33961781	Embryonic kidney cell line HEK-293
Huttlin EL (2021)	PMID:33961781	Embryonic kidney cell line HEK-293
Huttlin EL (2021)	PMID:33961781	Embryonic kidney cell line HEK-293
Huttlin EL (2021)	PMID:33961781	Embryonic kidney cell line HEK-293
Huttlin EL (2021)	PMID:33961781	Embryonic kidney cell line HEK-293
Huttlin EL (2021)	PMID:33961781	Embryonic kidney cell line HEK-293
Huttlin EL (2021)	PMID:33961781	Embryonic kidney cell line HEK-293
Huttlin EL (2021)	PMID:33961781	Embryonic kidney cell line HEK-293
Huttlin EL (2021)	PMID:33961781	Embryonic kidney cell line HEK-293
Huttlin EL (2021)	PMID:33961781	Embryonic kidney cell line HEK-293
Huttlin EL (2021)	PMID:33961781	Embryonic kidney cell line HEK-293
Huttlin EL (2021)	PMID:33961781	Embryonic kidney cell line HEK-293
Bagci H (2019)	PMID:31871319	Embryonic kidney cell line HEK-293 and epitheloid cervix carcinoma cell line HeLa
Bagci H (2019)	PMID:31871319	Embryonic kidney cell line HEK-293 and epitheloid cervix carcinoma cell line HeLa
Bagci H (2019)	PMID:31871319	Embryonic kidney cell line HEK-293 and epitheloid cervix carcinoma cell line HeLa
Bagci H (2019)	PMID:31871319	Embryonic kidney cell line HEK-293 and epitheloid cervix carcinoma cell line HeLa
Bagci H (2019)	PMID:31871319	Embryonic kidney cell line HEK-293 and epitheloid cervix carcinoma cell line HeLa
Bagci H (2019)	PMID:31871319	Embryonic kidney cell line HEK-293 and epitheloid cervix carcinoma cell line HeLa
Cho NH (2022)	PMID:35271311	Embryonic kidney cell line HEK-293
Cho NH (2022)	PMID:35271311	Embryonic kidney cell line HEK-293
de Almeida M (2021)	PMID:34711951	Colon carcinoma cell line RKO and myelogenous leukemia cell line K562
Sun X (2022)	PMID: 35509820	Embryonic kidney cell line HEK-293

## Sheet: Table S9
Extracted normalized data obtained from the GEO dataset GSE108000
Ctl = white matter samples from control subjects, Rim CA = rims of chronic active plaques; Active PP = periplaques surrounding active lesions; Silent PP = periplaques surrounding inactive (silent) lesions
	Ctl	Ctl	Ctl	Ctl	Ctl	Ctl	Ctl	Ctl	Ctl	Ctl	Rim CA	Rim CA	Rim CA	Rim CA	Rim CA	Rim CA	Rim CA	Active PP	Active PP	Active PP	Active PP	Active PP	Active PP	Active PP	Silent PP	Silent PP	Silent PP	Silent PP	Silent PP	Silent PP	Silent PP	Silent PP
SEPT1	-0.444615334	-0.02664525	-0.458403368	-0.15130828	-0.181289469	-0.452402501	-0.420734508	-0.461246041	-0.457377584	-0.388077641	-0.512026388	-0.257756744	-0.547118812	-0.431083255	-0.352005692	-0.118778744	-0.247222038	-0.42992498	-0.520952653	-0.412151872	-0.635664654	-0.634240403	-0.308662876	-0.663152872	-0.339742876	-0.407357913	-0.438447335	-0.409540921	-0.642864768	-0.553303733	-0.725075479	-0.497078638
MARCH2	0.021929264	0.055754689	0.036862916	0.07461575	0.012121638	0.013221446	0.061590725	-0.019288661	0.041670068	0.020693614	0.150550827	-0.096502281	0.042207246	0.067192554	-0.044618342	0.106534802	0.018954703	0.064827096	-0.033799344	0.132974308	0.176483073	0.13693029	0.224862865	0.034270259	0.140604955	0.092516462	0.142891341	0.055620655	0.059492973	0.062179041	0.147219136	-0.008246685
SEPT2	0.148623553	0.244615777	0.167434191	0.635626444	0.561890973	0.42518305	-0.044852033	0.840271718	0.324942262	0.61540262	0.063463641	0.263636199	0.803967765	0.298461399	0.960134486	0.766886198	0.412509649	-0.53011246	0.834805667	0.939829907	0.660610654	1.200250552	0.812142053	0.726762229	0.265701536	0.5308366	0.617648662	0.819434989	1.021356082	0.478688244	0.897964347	0.556090969
SEPT2	0.155131875	0.138839015	0.207599755	0.364912657	0.523826635	0.52876723	0.158616829	0.922271092	0.148908199	0.510463331	-0.048085084	0.123642212	0.864010018	0.3515742	0.734094276	0.346760684	0.479208263	-0.423485856	0.803404502	0.766554753	0.431326579	0.823242649	0.673077923	0.374726803	0.36349536	0.66779837	0.307053916	0.787801046	0.908300727	0.352218717	0.562476094	0.404787644
SEPT2	0.064101102	0.173038941	-0.168820358	-0.080837117	0.11486595	0.08837155	-0.057887199	0.156483162	0.133036728	0.006481518	-0.265044795	0.114323197	0.178481217	0.214985701	0.269046071	-0.226182128	-0.263683041	0.084325868	0.316089804	0.02265949	-0.366004312	0.125100919	-0.188736387	-0.096552895	-0.07380214	-0.177181844	-0.019047612	-0.084041461	0.175530837	0.240139107	-0.078339264	0.363159415
SEPT3	0.354084112	0.271315688	-1.167611217	-0.671278142	-0.629246029	-1.675055024	0.062926642	-0.482159715	0.454799441	-0.913854115	-0.201498573	0.718710275	-0.612459113	-0.938202823	-0.069631767	-0.541958037	-0.412684348	0.923575732	0.13337542	-0.772892122	-1.005992934	-0.769465032	-0.604284598	-0.793452733	-0.43927309	-0.540593272	-1.049323134	-0.3780033	-0.09192897	-0.243228741	-1.015800516	0.175147283
SEPT3	0.956052501	-0.594188931	-1.560740148	-1.361992596	-0.977057398	-2.214361739	0.660740741	-0.635757462	-0.322204356	-0.970181528	0.570761253	0.608645401	0.289203199	-1.011188509	0.320902456	-0.448849227	0.11090189	1.96107518	0.347794891	-0.309873568	-1.050285033	-0.567653018	0.20395425	-0.286978301	0.004171139	-0.240938074	-1.51838306	-0.0938683	0.22428843	-1.02359684	-0.838003981	0.064451109
SEPT4	0.057204973	0.426970417	0.679636045	0.529921006	0.861430588	0.997714071	0.798862747	1.042146129	1.010457919	0.563532177	-0.415585659	-1.089921404	0.422743851	0.005533378	-0.231121227	-0.294766507	-0.53915546	-0.945501186	0.361172086	0.640716129	0.027165471	0.39594739	-0.050777078	-0.063745738	-0.315360355	0.035207824	0.444063159	-0.028841523	0.163555041	0.517936452	0.446604736	-0.115235024
SEPT5	1.295257773	-1.048872198	-1.559818654	-0.919235583	-0.810377801	-1.567868457	0.774598929	-0.18431069	-0.314012263	-1.158093764	-0.714493779	-1.251555632	-1.469327015	-1.701070391	-1.598482709	-1.642479597	-1.659710235	0.426808383	-1.540546064	-1.7492994	-1.788656246	-1.670129424	-1.734609694	-1.75944421	-1.786572375	-1.524745133	-1.911564102	-1.662457357	-1.632173068	-1.540038367	-1.762936366	-1.44204921
SEPT6	-0.332263699	-0.508951706	-1.113834544	-1.105410111	-0.651640896	-1.57817622	-0.836935273	-0.60023695	-0.093534025	-0.696314301	0.365008249	1.959666379	-0.206924929	-0.069272791	0.375234358	-0.622922913	0.135754695	0.614609401	0.4573074	-0.631417559	-0.442167054	-0.620369155	-0.907281647	-0.43360799	-0.15303398	-0.432567134	-0.966482995	-0.505786147	0.03512255	-0.496965306	-0.631506639	0.73703655
SEPT6	0.064450571	-0.636191413	-0.798858894	-0.789378029	-0.522558735	-1.250276267	-0.208502045	-0.675837769	-0.646518604	-0.401781017	0.187643951	0.364659288	-0.10984059	-0.152563939	-0.324823119	-0.359025476	-0.039492664	0.443834961	-0.101207312	-0.627007086	-0.481275431	-0.482704349	-0.588857676	-0.447917067	-0.409791969	-0.323579231	-1.101274414	-0.216662674	-0.760424701	-1.167402957	-0.71442912	-0.23677511
SEPT7	-0.017391669	0.880046529	0.037855672	0.983715728	0.860578711	0.50474701	0.371148325	0.089338101	0.174592118	-0.459729097	0.091979615	-0.167586497	1.051931591	0.63913382	0.568828688	0.611364308	0.296394381	-0.293185202	1.379989277	1.029175215	1.103782625	1.006464654	0.907840759	0.574624994	0.063228368	0.392924182	0.860297473	0.576531706	1.263747033	0.551601621	0.862288709	0.565665972
SEPT7	0.364042601	1.138809332	0.185435774	1.006800397	1.172221664	0.541259632	0.502461559	0.069559463	0.353662785	-0.453984703	0.123950884	0.291971209	1.60390435	1.236344902	1.27411212	0.737242976	0.603713496	-0.001474002	1.471258697	1.534424771	1.094181829	1.327959879	0.937540059	0.793740365	0.554581319	0.799602593	1.054192839	1.009027422	1.647958723	1.02470004	1.397267026	0.956080036
SEPT7	0.381427788	0.965710604	0.181375366	0.984072844	1.061552071	0.648716468	0.53891936	0.118943743	0.380250047	-0.305703861	0.023378849	0.134638165	1.463240594	1.086048929	1.035206585	0.678629243	0.495340985	-0.131643322	1.335342438	1.458651764	1.035179723	1.289635653	0.920317181	0.698224411	0.422298866	0.682537913	0.857181197	0.955338418	1.491150952	0.948396692	1.232517984	0.747362452
SEPT7	0.145605178	0.32850716	0.170170074	0.649071006	0.607241703	0.536172461	0.448288764	0.224408191	0.176741998	-0.272978286	0.515922	0.029322905	1.032140441	0.732521753	0.450215829	0.396681109	0.411706919	-0.166214874	0.885447113	0.97916249	0.915606939	1.0332989	0.706158869	0.766991523	-0.138767846	0.41570859	0.675269879	0.954164127	1.123944207	0.583238406	0.994588574	0.649768212
SEPT8	0.543870337	-0.265347861	0.310822555	0.417310177	-0.091620412	-0.005420489	0.215942635	0.385700341	0.047319646	0.181072121	0.087261943	0.073487622	-0.24672752	0.770617644	0.339332294	0.419852736	-0.285742381	0.379632597	-0.03267885	0.082612249	0.961730138	0.280981638	0.467833144	-0.136695927	0.205301452	-0.032712977	0.269517283	0.130669499	0.392322048	0.62351148	0.646352185	0.486667723
SEPT8	-0.358095957	-0.347028752	0.041112895	0.281397526	0.051162941	-0.001390281	0.037511465	0.31399686	0.032294143	0.508044374	0.304309238	0.233860941	0.39611779	0.189643325	-0.095521715	0.237784536	0.00752813	-0.168194182	0.177155979	0.382223135	0.151815101	-0.005620185	0.620853033	-0.001321059	0.518209605	0.083135859	0.374305099	0.2757416	0.597324598	0.44732637	0.131406797	0.209354219
SEPT8	-0.238412715	0.562451161	0.322591507	1.165882592	0.63847053	0.172562892	0.254306934	0.659601103	-0.423851544	0.436064667	-0.040196366	-1.066704651	0.529797371	0.124572051	-0.50444268	0.085759281	-0.519038344	-0.497710834	0.148364518	0.814524997	0.406078549	-0.138195925	0.871916531	0.024771115	0.319855239	0.410656575	-0.15120942	0.689770314	0.627775831	1.171372152	0.384392424	0.564548501
SEPT9	-0.466255819	-1.059951502	-0.616291264	-0.773890899	-1.096532095	-0.698736638	-0.763589023	-0.504317048	-0.400902323	-0.274578025	-0.098956656	0.281405461	-0.928651426	-1.00925207	-0.366596135	-0.370301466	0.214513042	0.267827613	0.003982179	-1.029990128	-1.203077222	-1.361917963	-1.381679622	-0.259386974	-0.617220872	-0.790807285	-1.282327337	-0.891746742	-0.561098305	-2.003676192	-0.941542874	-0.470854121
SEPT9	-0.396407692	-0.215534809	-0.50026748	-0.410659929	0.016792048	-0.301143758	-0.161835597	0.057798694	0.037928993	-0.170426191	0.562308224	1.38235288	0.122464336	0.285335245	1.018176467	0.370317603	1.358073118	0.683273459	1.343212905	0.168170092	0.118075785	0.2399981	-0.162872656	0.80335477	0.293380537	0.300853314	-0.184057556	0.247951774	0.675323053	0.232391687	0.078737477	1.766294704
SEPT10	-0.630931982	0.187904644	0.575826052	1.008418076	0.011981839	0.353308719	-0.054130609	0.310047861	-0.179728023	0.117995655	-0.289232767	-0.128903866	0.821525998	0.145343039	0.370600646	0.932066761	-0.058347633	-1.543780836	0.273846835	1.05455776	0.089090236	0.663732799	1.014267572	0.490785007	0.660848138	0.957213536	0.548255645	1.182246719	0.933322613	0.895429315	0.853404989	1.129481097
SEPT11	-0.130729343	-1.037276179	-0.120560683	-0.683465276	-0.557640986	0.192412267	-0.662056618	0.072520754	0.259654453	0.123193667	0.54729129	1.959467699	0.623184776	0.199181128	0.679038864	0.858594767	0.615874085	0.005577366	0.927572199	0.009103065	0.339560444	0.259117841	0.519891149	0.369347675	0.725154477	0.638659128	0.825503331	0.902779809	1.50482454	-0.839558382	0.124465278	1.075743579
SEPT12	-0.533173188	-0.066364154	-0.159016933	1.022307574	-0.188657437	1.861962817	-0.526932591	1.759675133	0.547796858	0.859755906	-0.937178538	-0.507939951	-0.491807194	-0.056390087	-0.80854733	-0.984745337	-0.319487773	-0.831357737	-0.577378399	0.268509905	-0.578893059	-0.659358352	-0.822878153	0.111536921	-0.236500823	-0.537496549	1.305741112	-0.617999047	-0.609698647	-0.361556802	0.12330902	-0.670161788
SEPT14	0.126818519	-0.112150671	0.0773028	0.049691732	0.195844812	0.002140281	-0.138960069	-0.055167449	0.031586047	0.059224337	-0.419561385	0.04252029	-0.006854186	0.078074795	-0.067755172	0.082262678	0.03217556	0.237459307	-0.062393858	-0.036987909	-0.140871029	-0.108236532	0.085483292	0.047798597	0.126096628	-0.161665861	0.051603599	-0.136070692	-0.026376231	-0.002379872	-0.012356628	-0.020909827
SEPT15	-0.470967665	-0.267600638	-0.049718159	-5.00E-05	-0.182509067	-0.261894116	-0.19776998	-0.344233682	-0.34508979	-0.406852834	0.094665331	-0.840459056	0.167410957	-0.159306212	-0.181288813	0.426390647	-0.134939899	-0.227180857	-0.238787063	0.480180391	0.198289045	0.250818647	0.391219982	-0.021773233	-0.055884254	0.611677502	0.174155991	0.326115409	-0.077050141	-0.031419864	0.415798819	-0.31697522
SEPT15	-0.464179734	-0.735336481	0.033129605	-0.034910395	-0.316138348	-0.264190039	-0.060245512	-0.359147278	-0.345625708	-0.298531969	0.175550575	-1.094378617	0.098016599	-0.565259457	-0.598615989	0.240656872	-0.300775508	-0.265106092	-0.406329761	0.358202611	0.046627478	0.128947856	0.400971689	-0.157177288	-0.408687461	0.690515008	-0.182577121	0.629895178	-0.278222626	-0.289584273	0.229002325	-0.613250017
A1BG	-0.117424622	0.236097582	-0.076896729	0.03423878	-0.039068771	0.106733806	0.016339686	0.124181176	-0.198503307	-0.050495759	-0.136534751	-0.370245577	-0.208342647	-0.181704993	-0.471500013	-0.086562267	-0.286915557	-0.060154153	-0.019924524	0.076411012	-0.259457855	-0.193613493	-0.197053416	0.040869179	-0.083921467	0.020028458	0.474651204	-0.380287349	-0.242116357	0.088835387	-0.28362118	0.021927678
A1BG	-1.732809275	-0.759920962	-1.329655557	-1.641136941	-1.197640075	-0.814195655	-1.38298733	-1.244992555	-1.220068343	-1.625042659	-1.983403024	-1.882367011	-1.994369603	-1.801708879	-1.979860274	-1.78699145	-1.238096139	-2.750753929	-2.202805359	-1.485310298	-2.105844912	-2.220138456	-1.905383799	-1.158903857	-1.664910395	-1.661580559	-2.156376171	-2.033051616	-2.601482679	-1.67121811	-1.474297571	-1.309385838
A1BG-AS1	0.553385092	0.429438157	0.163048577	0.22743329	0.045170565	-0.059663484	0.796279564	-0.262208058	-0.137378564	0.14388909	-0.165069592	-0.264801767	-0.29784887	-0.045818467	-0.16590095	0.05988332	-0.072868962	0.397498245	-0.483752675	0.057449645	-0.159655411	-0.250201134	-0.044907773	-0.50022801	-0.068106319	-0.397323417	-0.256688376	-0.115928566	-0.554889505	-0.167878965	-0.214990325	-0.372103967
A1CF	-0.83269516	-0.382953091	-0.839491838	-0.306467314	-0.239846008	-0.921166992	-0.9751128	0.28694413	-0.878653503	-0.865583935	-0.338457938	-0.743291157	-0.364223445	-0.942685873	-0.19895197	-0.809519323	-0.784992268	-0.759072396	-0.727709822	-0.596271667	-0.68962007	0.190909624	-1.017316905	-0.884439438	0.218919586	-0.819748302	-0.933395348	-0.987719308	-0.476420761	0.116021095	-0.907951252	-0.370082296
A2LD1	-0.164080053	-0.275845295	-0.085874665	0.263126869	0.033026527	0.380842738	-0.228127854	0.345243832	-0.016544001	0.206628307	-0.313577543	-0.046857767	-0.027525118	-0.020196873	0.129145522	0.443843512	-0.56677317	-0.886493468	-0.215408257	0.20159098	0.143412238	0.235928118	0.813236542	-0.651388591	-0.096043227	0.368909131	0.241901813	0.643196481	0.152874428	0.265473499	0.455101255	-0.633292079
A2M	-1.115716541	-0.319646364	-1.164385825	-0.425820093	-0.674635872	-0.305673664	-0.665711045	-1.228824496	-0.140603014	0.318948945	0.744817381	0.871487289	1.267078751	0.409180328	0.762795164	1.339003372	-0.320077705	-0.134370112	0.818739374	0.014931202	0.174627305	0.712694971	0.405160436	-1.541153904	-0.190956714	-0.212645413	-0.74384127	0.892581779	-0.948244985	-1.55190167	0.300532758	-1.030908831
A2ML1	-0.068954314	0.140813773	0.016193069	0.061595408	0.044310349	-0.229877151	0.017297084	-0.137486145	0.099778595	-0.02626476	-0.185019387	-0.074738248	-0.243631269	-0.133808911	-0.069588115	-0.053477138	-0.271219025	-0.248494833	-0.151392246	-0.165235539	-0.049985813	-0.05237935	0.288717603	-0.134295637	-0.171832213	-0.083752456	-0.171892461	-0.11833386	0.048534234	-0.157828208	0.084507829	-0.15217049
A4GALT	-0.566984047	0.069956141	-0.107084151	0.084187803	-0.124572567	-0.436457767	-0.527424284	0.23286267	0.187739138	-0.131318206	-0.099436245	0.445459969	-0.808875002	-0.667573904	-0.354054671	-0.494509638	-0.143618852	-0.5022114	0.084149348	-0.827536549	-1.151037688	-1.449187233	-1.578752884	-0.707773723	-0.538517943	-0.068860609	-1.070602944	-0.518829808	-0.073321288	-0.414252416	-1.059024652	0.08044739
A4GNT	0.033426017	0.488469691	0.277967301	0.008955598	0.044051256	0.187816886	0.176617473	0.137225756	0.103099706	0.053089455	0.186250097	-0.035943262	0.159112342	0.162025942	-0.054776375	0.026862549	-0.130536792	0.130438778	0.184813259	0.074503922	0.037716609	-0.058507481	0.125510401	0.129869353	0.12511392	0.031069033	0.260949183	-0.025053206	-0.07200863	-0.024870193	-0.240596133	0.014583498
AAA1	-0.019720511	0.295066316	0.08321238	0.134235729	0.001508147	-0.05088635	0.021914538	-0.12990998	0.083045539	-0.013311298	-0.057679104	-0.199439667	-0.010989289	-0.043989548	0.020633919	-0.005257609	-0.043439495	-0.02248372	0.086237405	-0.092840016	-0.024939482	0.099940871	0.074220173	0.137794356	0.128336482	0.259747061	0.12561158	0.100317367	-0.026845481	0.061530605	0.171021969	0.040569111
AAA1	-0.137603533	0.654061293	0.009669249	0.146483832	0.142747031	-0.164273989	0.100677047	-0.185709272	-0.115432524	-0.016623678	-0.085367418	0.039952274	-0.007979549	0.140788791	0.097000947	-0.164592942	0.210300706	-0.009471545	0.0952835	-0.000112184	0.106600842	0.054472354	-0.010202143	0.099090861	-0.021358165	0.098882217	0.047565146	-0.011157121	0.053814939	-0.039910085	-0.037399435	0.00119219
AAAS	-0.093176588	-0.318053689	0.281019675	0.039490224	0.156491013	-0.298785006	-0.139219961	0.184725008	-0.008883242	0.652754714	-0.113049715	-0.22586856	-0.016540755	0.079790546	0.126432972	0.020371581	0.057956298	-0.121877091	-0.599751449	0.258072332	-0.400349618	-0.161836843	0.11825584	-0.131670308	0.077102603	-0.486662675	-0.021178488	-0.408105909	-0.481920632	-0.027928743	0.179306787	-0.390622896
AACS	0.820298743	-0.593579809	-0.355539668	-0.609527866	-0.585701002	-0.921675381	0.446299752	-0.250465321	-0.221256193	-0.380623572	-0.05027636	-0.976759685	-0.916171706	-1.086335177	-1.003459185	-0.573651845	-0.74349504	1.097153451	-1.150413647	-0.751579294	-0.89097637	-1.040734565	-0.499925643	-0.540780971	-0.716929022	-0.526831597	-0.645003778	-1.076349459	-1.044585123	-0.71712564	-0.998317309	-0.298226294
AACS	0.247540265	0.661168806	0.018919685	0.075158083	-0.026811024	-0.277003917	0.169410242	-0.105561336	-0.181205937	-0.002143282	0.076056602	-0.249765973	-0.278199523	-0.30518916	-0.309153411	0.06656533	-0.305979533	0.348471091	-0.186791303	-0.366095681	-0.120388074	-0.339017851	-0.174169778	-0.301876486	-0.285519586	-0.281324742	-0.336645559	-0.239104416	-0.203246239	-0.192246939	-0.288717136	-0.008204274
AACSP1	0.108298393	0.244721481	-0.279192357	-0.020284157	-0.131381182	-0.077048109	-0.150285082	-0.085626462	-0.01905793	-0.292077569	-0.011390119	-0.283642419	-0.189587445	-0.120908947	0.047972497	-0.182411349	-0.006127752	-0.025907242	-0.068504922	-0.079687226	-0.011783833	-0.137409208	-0.197604404	-0.080011961	-0.316315363	-0.186377168	-0.270048107	-0.204098533	-0.143107304	-0.08956675	-0.29779264	-0.224851055
AADAC	-1.216157057	-0.925387996	-1.298789022	-1.048864462	-0.602503944	-1.719969436	-1.514820772	-1.302178643	-1.260491367	-1.438803005	-1.968468308	-1.225859392	-1.445482781	-1.48664673	-1.426366563	-1.590835196	-1.327821061	-1.443421636	-1.746226303	-1.669640403	-1.643527969	-1.750461862	-1.908276453	-1.542434614	-1.559345288	-1.58310599	-1.532484955	-1.697390284	-1.568967985	-1.098646556	-1.72523201	-1.589456342
AADACL2	0.183048189	0.341035048	-0.003881325	3.29E-05	-0.01905457	0.228725192	0.03194101	0.043375831	0.087166503	0.056593057	-0.182984294	0.13825466	0.054652704	0.039750001	0.325893417	0.226816655	0.299171009	0.090492877	0.132577113	0.088299337	0.027083246	-0.11419667	-0.013309681	-0.027258977	0.083312826	0.070379783	0.15766429	-0.046387997	0.091781496	-0.016537644	-0.017790067	-0.03895815
AADACL3	0.05384681	0.031738215	0.064851984	0.006665863	0.092000812	0.178471276	0.041054458	-0.031277124	0.148449566	0.120452206	-0.257873242	0.131317229	0.166404283	0.191764461	0.116402557	0.174265006	0.200279678	0.18081123	0.209201478	0.086096621	0.137132555	0.050460453	0.161906736	0.010119179	0.17630839	0.186053506	0.313808832	0.044187792	0.083397554	0.03777995	0.163738508	0.068990044
AADACL3	0.184955368	0.480047849	0.189855867	0.307348398	0.388844913	0.466744365	0.036995373	0.103013579	0.231338642	0.113341843	0.495933814	0.448354158	0.402590113	0.253955626	0.417138924	-0.275262664	0.149955893	0.570985911	0.538184352	-0.083318903	0.187733189	0.2610271	-0.402512647	0.05295105	0.127377523	0.130956354	0.075663455	-0.201463992	0.694877593	0.801828632	0.098498475	0.715119847
AADACL4	-0.138278848	0.408021766	-0.186911361	-0.050461713	-0.162281254	-0.075041822	-0.102999391	-0.257824669	-0.096556982	-0.102698764	-0.673499468	-0.256494201	-0.182192885	-0.231187328	-0.059337102	-0.095919765	-0.152925807	-0.315698415	0.003310299	-0.148701356	-0.141898105	-0.070139652	-0.070101656	0.015970343	-0.25284731	-0.037991694	-0.099327137	-0.025220435	0.032930216	-0.005115851	0.009817633	-0.010738571
AADAT	0.295348237	-0.159981276	0.413616995	0.539256779	0.302025703	0.650829379	0.131508595	0.036534701	-0.182082079	0.20037675	0.159735449	-0.459651477	0.023789236	0.163996926	-0.144430049	-0.003994824	-0.144160386	0.266776657	-0.427820204	0.325328487	0.048698149	-0.015876541	0.004693955	0.130540104	0.044324758	-0.290385095	0.249893977	-0.324208186	-0.317629292	-0.05871027	-0.07068061	-0.086570583
AAGAB	0.369585022	-0.50550622	-0.421137472	-0.637453551	-0.554196601	-0.35654441	0.078220279	-0.058670308	-0.116570113	-0.547165533	-0.290252068	0.152121567	-0.297493799	-0.106823824	0.031613247	-0.102302684	0.111907416	0.061055658	-0.203142503	-0.318949611	-0.330045014	-0.105643486	0.032393527	-0.043257856	-0.16672192	-0.09532068	-1.373630107	-0.064050444	-0.107652494	-0.218089517	0.02275697	-0.280658334
AAK1	-0.080453726	0.15755897	0.182187267	0.070637837	0.078102482	0.202413569	-0.251085792	-0.168433474	-0.135031093	0.071953647	0.449117689	0.390944263	0.739641496	0.716599351	0.499027812	-0.111300176	0.229473812	0.651143446	0.711853221	-0.309294471	0.093608338	-0.165979579	-0.632239926	-0.026635171	0.226220966	-0.059436969	0.221589801	-0.283865243	0.696227534	0.612435749	-0.02453923	0.492753058
AAK1	0.781726402	-0.683772529	-1.150747364	-0.707372883	-0.467181031	-1.03612387	0.076860113	0.019719322	0.354046596	-1.344798043	-0.549208035	-0.593134457	-0.672316592	-0.185456919	-0.511011733	-0.98392231	-0.896204398	1.49896076	0.02294022	-1.011435305	-0.713891746	-0.476905902	-0.974126943	-0.793500313	-0.967516768	-0.771244331	-0.565154592	-0.987431207	-0.498477004	-0.282358297	-0.655276073	-0.365207659
AAK1	-0.21932824	-0.126677914	0.127139978	0.289459876	-0.061140157	0.158177003	-0.400922186	-0.028556528	-0.137147975	-0.073152011	0.298923946	-0.034386294	-0.285258772	0.399331075	0.323514285	0.180770627	0.225545036	0.381334927	-0.158184279	-0.364049271	0.052044649	0.05781755	-0.522937546	0.602037896	0.415796957	0.107390542	0.497134373	-0.355133806	-0.000822406	0.392829398	0.030973835	0.473028175
AAK1	0.395404726	0.021148509	-0.251250953	-0.050539301	0.042261404	0.094669575	-0.127238644	0.408239453	0.35880429	-0.007949809	0.064031084	0.557838729	0.128471592	-0.060297407	0.248789849	-0.051634759	0.040708643	0.685461783	0.431078446	-0.190781663	-0.296180067	-0.261676421	-0.145222085	-0.144650772	0.123335497	-0.044106278	-0.115886428	-0.395592812	0.231698363	0.239793352	-0.125651338	0.288936942
AAK1	0.175941419	0.075472303	-0.297266209	-7.69E-05	-0.056009504	-0.080813445	-0.144357474	-0.164421009	-0.02319832	-0.275082571	0.29902685	-0.084376102	-0.255452596	0.026502734	-0.374769937	-0.598395086	-0.361551967	0.825934278	0.049422601	-0.41827158	-0.300154813	-0.437598528	-0.564335483	-0.273083963	-0.345600067	-0.337081556	-0.227109845	-0.472185235	-0.135844426	0.071856989	-0.608713799	-0.120608942
AAK1	-0.02757825	0.004381207	-0.082315624	0.199938488	0.366073557	0.331833156	0.037360636	-0.11591926	-0.121495681	-0.081464942	0.369741036	0.254349221	0.683284975	0.497935883	0.580535416	-0.076487679	0.660366145	0.576801597	0.557623861	0.374198573	0.181602838	0.398373716	-0.09321322	0.689945566	0.474117843	0.67709522	-0.160127677	0.22964045	0.550311791	0.812730394	0.446933547	0.726417444
AAMP	0.19585302	-0.542597195	0.468934104	-0.226834363	-0.187558177	0.003020665	0.328019934	0.338123758	0.196724424	0.59239794	-0.152906415	-0.773431116	-0.470472197	-0.801015659	-1.054938338	-0.558433563	-0.484819057	-0.267553768	-0.933734301	-0.061241009	-0.549071233	-0.944384861	-0.428624243	-0.576808926	-0.841941957	-0.585792389	-1.202137421	-0.422408773	-0.997343676	-0.873884051	-0.676787944	-0.861913639
AANAT	0.32659933	0.707256296	-0.110263729	-0.03400057	0.01147817	0.808447651	-0.060885846	0.221449433	0.106066033	-0.026673379	-0.494807816	-0.048730168	0.277353825	0.319970044	-0.120421052	-0.104920455	-0.005554811	-0.276346244	-0.023684038	0.341807505	0.21890712	-0.009176536	-0.103159466	-0.350602065	-0.260026974	-0.320208054	-0.133157318	-0.015420511	-0.302472161	-0.361472237	0.233821066	-0.251941633
AARS	0.14477569	-0.448096244	0.527002288	-0.191033211	-0.119013961	-0.344085579	0.110718223	0.251452384	-0.099134412	0.478502796	-0.209343925	-0.550871371	-0.288334995	-0.471348666	-0.713352995	-0.050787399	0.027735397	-0.2019505	-0.40141028	-0.008903753	-0.295204535	-0.314698576	-0.247686341	0.41111854	-0.012051344	-0.093683473	-0.591572137	0.008180344	-0.367310908	-0.321382568	-0.290368204	0.070570615
AARS2	0.141806657	-0.355949982	0.161928802	-0.191643787	-0.06225558	-0.051298036	0.065648522	-0.169063894	-0.044294172	0.076857364	-0.161182431	0.083536372	-0.43070714	-0.066426417	-0.198693972	-0.38821081	-0.850436384	0.01415893	-0.187127888	-0.583535945	-0.782897989	-0.565330867	-0.862285939	-1.145881924	-0.141284741	-0.621022169	-0.224278298	-0.799798491	-0.169433246	0.053078361	-0.762758884	-0.273518037
AARSD1	0.514789209	-0.020305007	-0.208720734	-0.227845684	-0.209852401	-0.358936926	0.349890391	-0.210421432	-0.136104557	-0.232130137	-0.523637047	-0.804980115	-0.618745897	-0.676345587	-0.963640485	-0.3429212	-0.934183767	-0.254038471	-0.947572832	-0.381991508	-0.679434594	-0.627710672	-0.359238942	-0.855539981	-0.777761943	-0.457989042	-0.973083696	-0.173781261	-0.892935491	-0.693771851	-0.693035391	-0.887781183
AASDH	0.10597284	0.116183415	0.370241479	0.0964213	0.18443245	0.419532332	-0.019611325	-0.143569748	0.12335431	0.230139439	0.167750385	0.138230751	0.056869179	0.098005898	0.361247143	0.373225495	0.122729856	0.136673478	0.419211137	0.237054755	0.622683659	0.452460704	0.326223585	0.27065696	0.261107819	0.231522555	0.229582404	0.416070463	0.818346502	0.156687316	0.240899745	-0.103969817
AASDHPPT	0.675809772	-0.648405238	-0.278415069	-0.164035772	-0.327504353	-0.347164959	0.341621466	0.029130177	-0.131970787	-0.807201698	0.203082409	-0.823171884	0.129003342	0.240797803	0.18912195	0.085011729	0.129812927	0.901800839	0.147705945	0.125423094	0.368450197	0.493679577	0.792674595	0.484151397	0.118616122	0.109442005	0.248503237	0.124797676	0.116152983	0.253424875	0.217746343	-0.191357878
AASS	-0.585514217	0.140671367	0.106444503	0.625889743	0.272122768	0.733494031	-0.344851279	0.348400385	-0.231786529	0.168574137	-0.467767382	-0.58063275	0.230870742	0.305933819	0.298348027	0.483029303	-0.27310861	-0.887651223	-0.197761309	0.546684851	0.130034658	0.228488992	0.872792559	-0.127859058	-0.200555595	-0.303990697	0.480107525	-0.023222348	-0.043406573	0.198963365	0.75176027	0.05158624
AATF	-0.481324094	-0.608504878	-0.074881338	-0.189522181	-0.201926296	0.477961953	-0.446516138	0.03785956	-0.026306991	0.718016388	0.318979513	0.467999867	0.905584388	0.252492458	0.063223754	0.151158849	0.401743178	-0.460188816	0.513700728	0.706576774	0.084874173	-0.017601111	-0.197570486	0.119104996	0.694218177	0.132596344	0.217755336	0.38612206	1.666983843	1.011069816	-0.00608082	0.438309938
AATK	0.276411325	1.074959591	1.216669243	1.891508617	1.441848662	1.065248099	0.362612548	0.732111048	0.307971141	0.940524736	-0.833991882	-1.699233878	-1.146540831	0.324431929	-0.331306305	-1.070074492	-0.802895509	-0.99512708	-1.118595666	0.034411647	-0.176604432	-0.434015911	-0.930887902	-0.464198544	-0.607148453	-0.82019122	-0.461511838	-1.545803292	-0.645917947	0.343891379	0.1400102	0.045571613
AATK	0.032281109	0.043461256	0.602318712	0.376631341	0.458514586	0.636808986	0.053394115	0.416795465	0.075055972	0.686499331	-1.047292944	-0.85830538	-0.440210851	-0.219905168	-0.382647864	-0.737559081	-0.358467449	-0.628778124	-0.310300907	0.01602036	-0.554596979	-0.363012956	-0.492646542	-0.376192967	-0.598935924	-0.43039372	-0.635400656	-0.656137773	-0.376373447	-0.017625599	-0.239152478	-0.521468704
AATK-AS1	0.365168962	0.676375019	0.203872363	0.279028691	0.26420002	1.347409062	0.343333105	0.998670441	0.566581514	0.607412733	-0.376009674	-0.401412199	-0.283799168	-0.14492413	-0.075140733	-0.326176012	-0.241661665	-0.141389401	-0.120072851	0.224458802	-0.43553242	0.065816698	-0.04054031	-0.203477449	-0.3429418	-0.363859373	-0.128411396	-0.250177377	-0.228808497	-0.091391873	0.173582266	-0.251611731
ABAT	0.36832246	-1.404512993	-0.104660462	-0.491069668	-0.752888517	-0.851439936	-0.251476614	-0.08813853	-0.10436263	-0.511787777	-0.497712355	-0.230304133	-1.076244228	-0.247577052	0.196149428	-0.266736414	-0.504231215	0.230265972	-0.659205134	-1.038321423	-0.223147755	-0.234880388	-0.202764744	-0.286726496	-0.070824907	-0.525079113	-0.027001148	-0.889581793	-0.074638242	-0.264003869	-0.103952012	-1.115843989
ABAT	0.234250137	0.172088051	-0.211235652	-0.252436028	-0.00793362	-0.173231045	0.092377309	0.062564544	0.09878304	-0.132820208	0.066522145	-0.060354565	-0.242632906	-0.280575677	-0.15667805	-0.236267687	-0.127658136	0.175219939	-0.230924209	-0.347056544	-0.040203414	-0.217380213	-0.246134936	-0.289802355	-0.281335819	-0.18913281	-0.152012286	-0.1913897	-0.262924056	-0.024591586	-0.177739507	-0.167613095
ABCA1	-1.292421288	-1.145155229	-0.12963326	-0.597306601	-1.042430629	1.154629152	-1.193840356	-0.290723289	-0.183779498	-0.075668196	1.117120713	2.352767754	1.070857334	1.54118648	2.214299219	2.156213099	1.56215884	-0.434031252	1.973988055	0.807865944	1.176666271	1.797476357	1.42156801	1.100196299	0.828063351	0.83810047	0.946196544	0.400790201	0.959354734	-1.831300505	0.767556432	-0.628670198
ABCA1	-0.673201454	-0.51750055	0.044241864	-0.238148404	-0.309598239	0.833437742	-0.498634847	-0.494063341	-0.244408229	-0.277359594	0.827181718	2.005427642	0.599193434	1.154431137	1.603324516	0.963378814	1.1988693	-0.468394569	1.596592754	0.027741945	0.62219301	0.686320039	-0.136848574	0.937603138	0.502666134	0.521178085	0.398581195	0.118362896	1.193090031	-0.16369115	0.173506787	0.371659625
ABCA10	-0.077172694	0.800345723	-0.349032445	0.093846156	-0.070721714	-0.113163943	-0.064486346	-0.081611879	-0.075717493	-0.143570195	-0.06796705	-0.306729486	-0.165329351	-0.129161121	0.042148	-0.080397969	-0.11323395	-0.101103956	-0.289487607	-0.010846098	-0.045536316	-0.038406976	0.472816783	-0.030154891	-0.101951575	-0.172558601	-0.169659609	0.0647302	-0.106629008	-0.033582136	0.086785465	-0.021120024
ABCA11P	0.257452136	0.27740463	-0.210018427	0.052153659	-0.019577971	0.062905148	0.179570485	0.002737702	0.093230803	-0.221858555	0.078836824	0.080758196	0.879929303	0.62693245	0.55176349	0.241794604	-0.353217921	0.45437394	0.647656602	0.901131395	0.647271711	0.657168174	1.256875935	-0.448883622	0.48563029	0.573455289	0.161517185	0.498070889	1.039732305	1.073805585	0.907808579	0.156438328
ABCA12	0.055211441	0.112489738	0.218216261	0.028211537	-0.083554753	-0.021802197	0.026508004	0.183903046	0.021334151	-0.082733221	0.147278549	-0.285553568	-0.06206994	-0.314887801	-0.244634502	0.095167586	-0.257396715	0.209742728	-0.152621063	0.021029095	-0.056817566	-0.095943949	0.165567146	-0.063505288	-0.169194181	0.00859879	0.172647916	-0.058731106	-0.064130405	-0.005813776	-0.101802019	-0.035511111
ABCA13	-0.230772971	0.073884056	-0.132311001	0.031306989	-0.003643717	-0.183417585	-0.170795893	-0.213921893	0.063566795	-0.219832896	0.035157791	-0.066915058	-0.075038448	-0.14122045	0.577361594	0.052146152	-0.007548954	-0.064342891	-0.061303609	-0.017787189	-0.135986379	0.015454045	-0.270898644	-0.056745635	-0.111470549	-0.233486114	-0.078016319	0.038573049	-0.068696227	-0.158236726	-0.050451748	-0.230283243
ABCA17P	0.050296257	0.111682812	-0.254043494	-0.297450547	-0.206870352	-0.266031359	-0.223262288	-0.224319293	-0.189965002	-0.010066338	-0.284797162	-0.272121124	-0.808112477	-0.514964778	-0.321202964	-0.282205704	0.053703607	0.478128992	-0.594771429	-0.448600763	-0.681785726	-0.281405963	-0.684173281	-0.034928328	0.079273632	-0.361556329	0.558766315	-0.975500511	-0.76671284	-0.532264602	-0.189778778	-0.238344943
ABCA17P	-0.075722337	0.031883771	-0.029566332	-0.164756908	-0.013590519	-0.163833818	-0.011565613	-0.196941798	-0.047679336	-0.16120752	0.11386538	-0.197791263	-0.048149725	-0.086416762	-0.009765261	-0.059172967	-0.065828129	0.034268932	-0.097894526	-0.129353054	0.062369389	-0.067283319	-0.19728477	0.147152376	0.017912303	-0.04905303	0.059293132	0.048999169	0.006785144	0.152985804	0.097009113	0.031975778
ABCA2	-0.092506878	0.496935338	1.215960775	1.045330584	1.078919138	0.954668589	-0.297806926	0.891776303	0.074323947	1.360340131	-0.305125822	-1.764099805	-0.542209774	-0.587410927	-0.807658054	-0.980110289	-0.839246995	-1.219655929	-1.112043449	0.135535394	-0.910276371	-1.237510197	-1.087099099	-1.256484263	-0.563421558	-1.222451153	-0.673982848	-1.605469904	-0.841879551	-0.383503058	-0.726185255	-0.954772181
ABCA2	-0.023766282	0.449218599	0.746458067	0.931037588	0.912670642	1.113854234	-0.110123682	0.485224966	0.178362199	0.393858566	0.007808267	-0.12862031	0.451430075	0.715909167	0.259689474	-0.114928268	0.235577317	-0.318705185	0.746087314	0.456290326	0.575028505	0.268936727	0.108168277	0.24367584	0.378079175	0.433330521	0.765132884	0.068543386	0.834274493	1.41882554	0.406074496	0.780196958
ABCA3	0.357118658	-0.608220469	-0.097521239	-0.258504474	-0.288278649	-0.161317539	0.055915039	0.255335148	0.148352048	0.165189913	-0.60496205	-0.325938732	-0.846432628	-0.358552892	-0.548483133	-0.253832148	-1.044863093	0.240977672	-0.251073694	-0.486434928	-1.154645786	-1.110964915	-1.07898616	-1.267682098	-0.871482227	-0.957292814	-1.081496437	-1.118599742	-0.6040624	-0.5925238	-0.539749066	-0.30433933
ABCA4	-0.087019499	0.562595479	-0.068580248	-0.035225668	-0.068354491	-0.063934303	-0.070961524	-0.263825631	-0.005497353	-0.194277465	-0.037711267	0.029568405	-0.132035317	-0.053345744	-0.000565195	-0.197248036	0.059362815	0.188418128	-0.067278863	0.038341886	-0.058009707	0.012888454	0.158153185	-0.06503304	-0.04959799	-0.188922842	-0.237219363	0.119906219	-0.022875613	-0.110811475	-0.104859775	-0.03492222
ABCA5	-0.347022692	0.151256231	-0.048823831	0.125462318	-0.295560574	0.175055141	-0.298851872	-0.329997814	-0.73518551	-0.435242948	-0.368304346	-0.776736637	-0.997280542	-0.409555623	-0.393789328	-0.365650314	-0.463401464	-0.187129996	-1.443418621	-0.284797744	-0.722427702	-0.521266695	-0.296847064	-0.285902207	-0.040948799	-0.679374682	0.277891161	-0.688660997	-0.84790918	0.419471155	0.050564109	0.226836492
ABCA6	-1.177719455	-0.222144589	0.757180391	1.370035445	0.688957489	0.331829703	-1.673317215	-0.243227712	-1.880580623	-0.747532858	0.747464857	-2.351038551	0.065632556	0.177566071	-0.390917164	-3.050038811	0.152945074	-1.119284712	-1.72375329	0.460795051	0.919196217	-0.040949072	-2.959844973	1.0112409	2.209427061	0.867094339	2.329373693	-2.200918975	1.389624196	2.456310673	-0.228622584	1.96911107
ABCA7	-0.001297146	0.026361612	0.025362978	-0.323536656	-0.015626403	-0.510436469	-0.40279201	-0.16084449	-0.3354892	0.182218328	-0.406497468	0.323763175	-0.951389837	-0.321053165	-0.425509839	-0.042269796	0.123818243	-0.111002758	-1.130982272	-0.770484087	-0.746833366	-1.012164923	-0.868600115	-0.274189346	-0.736127878	-0.896639776	-0.558486445	-0.987815685	-1.23841135	-0.839975305	-1.06496244	-0.148786443
ABCA8	-0.579085107	-0.028758368	0.711784489	0.58947427	0.503348483	0.275193992	0.387954962	0.255557934	-0.099237532	0.697423506	0.82961582	-1.287223083	0.344395921	0.142990353	-0.416971502	-0.484642541	-0.420723981	-0.17355339	0.007787078	0.741466077	0.684155878	0.488832264	0.649063881	0.298843855	0.601264121	0.549779097	1.029832249	0.498137946	0.489794342	1.224449147	-0.036222167	0.271907638
ABCA8	-0.61905854	0.813553461	0.596880025	1.017188407	1.50581291	0.672792797	0.156037257	0.220163619	0.402838087	0.102571174	0.116265843	-0.570708156	0.613386133	1.225116329	0.182755211	-0.665235402	-0.681058122	-0.760559036	1.184574304	0.691937164	1.256023116	1.002203302	0.02852311	0.149829955	1.063946298	0.860955918	1.284597609	0.852151148	1.600025225	2.277911619	0.186794312	1.049664633
ABCA9	0.314483386	0.24845582	0.507060083	0.825772522	0.520391834	0.49727643	-0.485610213	-0.265212351	0.01172506	-0.222207034	0.787286786	0.742307481	0.418724759	0.252679492	0.299116911	-0.815383756	-0.382811871	1.150718432	0.73390391	-0.866660528	-0.205242323	-0.667493311	-1.627839599	-0.615981577	0.05636941	-0.888452117	-0.876978617	-1.019783128	0.807805166	0.49278544	-0.406247299	0.29510064
ABCB1	-0.387025968	0.010561586	-0.298152749	0.009764266	-0.411912714	-0.66615904	-0.104271599	-0.498745321	0.211287935	0.208415229	0.355220222	-0.628587221	-0.732390261	-0.870143116	-0.222077239	-0.288821067	0.087288407	0.728417595	-1.213398987	-0.68325336	-0.499791839	-0.271359817	-0.078073988	-0.898839486	-0.598793016	0.044890064	-0.682434969	-0.075922591	-1.163276949	-0.390567219	-0.397832596	-0.268303839
ABCB1	-0.242008414	0.454052484	-0.272753558	-0.012538602	0.072836176	-0.51645457	-0.133265751	-0.584070892	-0.060624026	-0.473083917	-0.061950959	1.193712758	-0.080591983	0.269824718	0.85576907	-0.412322017	0.012697423	0.206123875	0.14034361	-0.481803984	0.052921356	0.55258226	-0.130006153	-0.478935154	0.213486961	0.21883908	-0.125951932	0.232213807	0.162987138	1.014956421	0.696305283	1.235734656
ABCB10	-0.01267796	0.200798968	0.076692103	0.200317432	-0.181418566	-0.032455524	0.048952514	-0.10409039	-0.167988439	0.061245612	0.075176641	-0.509553541	-0.108300101	-0.129131682	0.095120308	0.049697558	0.18685657	0.060709131	-0.599598536	0.2619517	0.399089109	0.405662294	0.285185628	0.333736556	0.175691555	-0.271687078	0.692154007	-0.206195088	-0.22838516	0.093224297	0.051890545	0.221895021
ABCB10	-0.087088297	0.013081308	-0.079897825	0.084300682	-0.024651061	0.170312522	0.064852894	0.018624218	-0.13593427	-0.049002271	0.123947684	-0.202446574	-0.043646769	0.181307557	-0.045542837	0.00885428	0.011157849	0.103282918	-0.20443782	0.287009347	0.519630195	0.338995108	0.576595402	0.250467622	0.186620715	0.09683115	0.605923144	-0.164025672	0.017678859	0.325219082	0.329486346	0.155585992
ABCB11	-0.346292157	-0.136139696	-0.386603961	-0.245851436	-0.173926542	-0.38664547	-0.162338972	-0.332335514	-0.324158699	-0.368383528	-0.312253244	-0.402030859	-0.354639087	-0.346008055	-0.191393945	-0.703682103	-0.235666433	-0.57554751	-0.493959425	-0.3298079	-0.42004779	-0.521741501	-0.587856259	-0.470411289	-0.382568986	-0.041719181	-0.351815331	-0.50684241	-0.620695147	-0.432703794	-0.526365952	-0.521687902
ABCB4	-1.512170756	-1.067447977	-1.603944141	-0.78016614	-0.774335784	-1.239918552	-1.405411087	-1.632446533	-1.247527469	-1.289582881	-1.329581924	-1.142767052	-1.059509895	-1.413967346	-1.072186457	-1.732762328	-1.457088739	-1.478476178	-1.453092187	-1.212641098	-1.388519228	-1.046220149	-1.602150401	-1.730616066	-1.465024433	-1.334917035	-1.663979827	-1.055720106	-1.43114034	-1.211272416	-1.183354794	-1.42219665
ABCB5	-0.009106801	0.538346268	-0.036062342	-0.031687498	-0.049298869	-0.079724549	-0.060681012	-0.104759369	-0.04867941	-0.080967315	-0.244255967	-0.06573579	-0.065717333	-0.060639614	0.109268322	-0.051644768	0.094035896	-0.089649099	-0.001787693	-0.05600206	0.02509341	0.012612267	0.023169504	0.037888641	-0.074185727	-0.074964944	-0.095461013	-0.001833791	0.012708836	0.019035129	0.041378667	0.013181176
ABCB5	-0.079549886	0.39768826	-0.175317475	0.076021773	-0.122924599	0.010998959	0.036881214	-0.054207097	-0.096258859	-0.202439433	0.089577179	-0.236875639	-0.14874776	-0.146075427	-0.153845431	-0.134530777	-0.051855535	-0.216970594	-0.026133228	-0.173776628	-0.000581665	0.006672219	0.003726837	0.045245883	-0.098982831	0.156519398	-0.170711296	0.018928326	-0.078272315	0.120402489	-0.157614562	-0.085765336
ABCB5	0.035808547	0.427480537	0.002966296	0.020419172	0.032313327	0.072449127	-0.107555547	-0.03700965	0.028165153	0.030593269	-0.346693662	0.096354823	0.135910012	0.048983292	0.188272992	-0.068731834	0.081316148	-0.119826141	0.046991119	-0.144401899	0.020621676	-0.028596803	-0.049002148	-0.054182945	0.045558152	-0.044344161	-0.008614458	0.054025874	-0.104863187	0.058517835	-0.018675814	0.067091404
ABCB6	0.019681621	-0.403938648	-0.004887725	-0.059761703	0.023561335	-0.197215084	-0.188346864	-0.527805462	-0.222868957	-0.141533143	-0.627487793	-0.320753067	-1.488176973	-0.64671025	-0.524529852	-0.829558678	-0.091480719	-0.416429427	-1.287813491	-0.820246087	-0.79316449	-0.994105609	-1.013036171	-0.063562093	-0.205489568	-1.206989347	-0.365176051	-1.229142856	-1.388580765	-1.335973087	-1.001221976	-0.144787217
ABCB7	-0.198348002	-0.366821657	-0.068428031	-0.065441544	0.19929964	0.036828687	-0.121358136	-0.031073738	-0.027064867	-0.156566343	0.453082202	0.866982605	0.83153835	1.004503018	0.888736946	0.34772591	1.306720391	0.434325609	0.858205226	0.401780964	0.24593537	0.815327457	0.21779278	1.155192882	0.677670027	0.49673909	0.611775751	0.620871685	0.977278868	0.801879275	0.740674203	0.918822982
ABCB8	0.353779945	0.654674533	0.299912479	0.089194759	0.24946936	0.23650704	0.12515144	0.15460315	0.250580994	0.133696557	-0.076742404	0.029874908	0.093409642	0.172629395	0.190403004	-0.007034848	0.116399327	-0.139190044	-0.047476492	0.129727496	-0.256208881	-0.195443263	-0.128804764	-0.216368709	-0.121024536	-0.07097625	-0.114107082	-0.336584102	0.014886582	-0.022166593	-0.13157433	0.110437079
ABCB8	0.344461648	-0.082574778	0.200049455	0.183011032	0.368376398	-0.1989771	0.279441695	0.234176222	0.077447097	0.020267226	-0.322494239	-0.195255684	-0.560451493	0.003699216	-0.163251704	-0.186398113	-0.895991931	0.073006001	-0.786528504	-0.269965779	-0.407212582	-0.323927932	-0.297466903	-0.967229421	-0.075199829	-0.887974713	-0.111699044	-0.800870146	-0.482344929	0.125825295	-0.169980543	-0.581913907
ABCB9	0.493927399	0.176001072	0.369586315	0.073163965	0.056664323	0.122059103	0.025440004	0.207745344	0.091371198	0.04532294	-0.15874612	-0.313550011	-0.261040575	-0.279116122	-0.448379536	-0.277523607	-0.567299605	-0.139463805	-0.352005951	-0.112096906	-0.31381847	-0.334953602	-0.2244669	-0.451010753	-0.435669705	-0.274193626	-0.522509181	-0.157217131	-0.537474254	-0.111235529	-0.233148898	-0.329510351
ABCB9	0.232799182	-0.182878448	0.309289852	-0.055702877	-0.085052639	-0.069996434	0.121018236	-0.176673776	-0.326104335	0.135844407	0.184167413	-0.383213997	-0.297782488	-0.32194629	-0.461462544	-0.501235343	-0.480273397	0.504894645	-0.490806412	-0.374155396	-0.455919231	-0.515993778	-0.513417905	-0.564921836	-0.39681039	-0.361204731	-0.537220412	-0.256349087	-0.676402614	-0.43715871	-0.59377965	-0.303223325
ABCC1	-0.026435001	0.553870904	0.010980647	0.016524372	0.007244575	-0.099230052	-0.20053144	-0.206206125	-0.207781392	0.040148221	0.16152688	-0.065757275	0.089394826	-0.011560272	0.309061812	0.270694381	1.216628565	0.139370591	0.239295356	0.088769661	-0.311191633	-0.089355865	0.408028291	0.987950192	0.348689297	0.292770102	-0.050605417	0.112141435	-0.025288796	0.260014454	0.280205081	0.261729946
ABCC10	0.03854258	0.042725501	0.357648575	0.172957548	0.00025403	0.087777183	0.083522926	0.151424982	0.053726078	0.228009602	0.176997485	0.019874413	-0.270669857	0.02725072	-0.138531274	0.081951329	-0.167023663	0.12735774	-0.098841005	-0.077588374	-0.212560581	-0.308327127	-0.275087353	-0.269526335	-0.129895561	-0.259416508	-0.162458088	-0.383676782	-0.394723151	-0.142304655	-0.144009184	-0.233630604
ABCC10	-0.000544123	-0.184746658	-0.098252128	0.017198236	0.204267664	0.093178296	0.097599013	0.115731454	0.290327783	-0.032599662	0.149949357	0.505940756	0.116112211	-0.064358487	0.193862403	-0.038571428	0.132122956	0.106658774	0.386441585	-0.081897397	-0.147894495	-0.168636688	-0.043145638	0.065452282	0.156374947	0.058533509	0.079269365	-0.134492667	0.266197514	0.448509394	0.116071501	0.417720779
ABCC10	0.070301462	-0.100291908	0.218291141	0.159127253	0.235135261	0.238846601	-0.050031252	0.102171	-0.029838011	0.095431523	0.286933287	0.172720699	0.012568405	0.129116734	0.091919724	-0.198385785	-0.309586471	0.107375458	0.218986693	-0.18534544	0.01411701	-0.282262404	-0.634126193	-0.232262764	-0.114607461	-0.169774009	-0.412677239	-0.238931729	0.151273997	0.120332755	-0.213503288	-0.045635177
ABCC11	0.243522532	0.060848087	0.305901939	-0.144176243	-0.044296666	0.202867385	0.205120849	0.343696806	0.219622946	0.347700473	0.114083615	0.40520125	0.342530123	0.267528402	0.297868729	0.814358326	0.295846869	0.010102772	0.283353257	0.488981781	0.025664	0.170726217	0.952928612	0.326709043	0.278665702	0.592678125	0.198918681	0.269363191	0.417270524	-0.31286055	0.388378084	-0.084839943
ABCC12	0.419846193	0	-0.126581536	-0.089300971	-0.089048839	-0.155016012	0.326695331	-0.004245413	0.026299834	-0.064037365	-0.82297045	-0.168323596	-0.10454632	-0.066945365	-0.095144675	-0.101366126	-0.09488489	0.424461558	0.003972017	-0.258097159	-0.32396908	0.040855505	0.014100409	-0.111632043	-0.159864235	-0.098410799	-0.235647895	-0.200435142	-0.279565748	-0.118298613	-0.178955119	-0.143343567
ABCC13	0.068157832	0.030502512	-0.028080132	0.184088317	0.193558008	0.091479774	0.053739635	-0.109422901	0.067905537	0.205217194	-0.04459122	0.029847548	0.128220609	0.143438457	-0.184775009	0.079240237	-0.04491499	0.162523395	0.054155951	-0.057569061	0.049173972	0.08057988	0.04872221	0.017269414	0.075966344	0.257723911	0.165170159	-0.018431503	-0.074587165	0.018759059	0.044474165	0.03365539
ABCC13	-0.219080875	0.147583169	0.140161321	-0.020839698	0.000748117	0.012687833	-0.046854681	0.085053294	0.036760622	0.103254556	0.103313498	0.001939265	0.181647381	0.084446058	-0.096795531	-0.06266857	-0.046306018	0.005432247	-0.154414117	0.088765046	-0.122746426	-0.10122387	-0.185343558	-0.04301732	0.218076539	-0.053388244	0.202157043	0.049276505	-0.033958322	-0.15680295	-0.088737089	0.070166639
ABCC2	-1.105939215	0.163804285	-1.048652832	-0.626126906	-0.603512404	-1.136355364	-1.081208322	-1.055303397	-0.988170956	-0.856896446	-0.799432024	-1.020287798	-1.155303347	-0.804457688	-0.973070838	-1.099884263	-0.273255579	-1.148289978	-1.228616239	-0.945203682	-0.904370673	-0.957747252	-1.257813012	-0.545400076	-0.895892765	-1.056677046	-0.877873963	-1.073836749	-1.02455137	-0.866138871	-1.226741921	-0.944930951
ABCC2	0.121623387	0.749182792	-0.086392635	-0.119980363	0.019223041	0.036631412	-0.107441484	-0.260661346	-0.127818742	-0.096656933	-0.032119025	-0.13473116	-0.160429799	0.001201308	0.099526828	-0.147096357	0.005861089	-0.13048192	0.13493296	-0.081596922	0.067976882	0.077302261	-0.072728769	-0.039157527	-0.049710319	-0.124452149	-0.271092416	-0.021358225	0.05368215	-0.114475679	0.05343233	0.014341427
ABCC3	-1.950705626	-0.936365869	-1.733980162	-1.448515906	-1.300290639	-1.255008484	-2.049252871	-1.85996064	-1.753992405	-1.397470408	-0.887376554	0.37039152	-1.540924135	-1.342559152	0.034946135	0.126107835	1.276614957	-1.967458096	-0.259609148	-2.104122366	-1.9071221	-1.495687163	-1.056576526	0.942632469	-1.730880767	-1.114755578	-0.886693938	-0.98038331	-1.554810807	-1.948228841	-1.886481202	-0.890105224
ABCC3	-0.436093379	-0.474829958	-0.415460072	-0.37994018	-0.267425463	-0.035519983	-0.508059939	-0.275666672	-0.450624663	-0.367194481	-0.274301219	0.363779034	-0.203778746	-0.181520215	0.367157102	0.512139786	0.581054988	-0.298635962	0.212342901	-0.291019978	-0.225371517	-0.217911797	-0.024974782	0.265453762	-0.504225239	-0.237300267	-0.269974691	-0.351374968	-0.40371439	-0.436211051	-0.558721036	0.053546976
ABCC4	-0.295017542	0.080059082	0.142430695	0.082274785	0.02473565	-0.020940502	0.248849256	-0.065100215	0.216983123	0.772983403	0.358633337	0.68440411	0.777674006	0.767534299	0.329442279	0.71780354	0.270545078	-0.341552841	0.739823139	0.500314348	0.636178409	0.777567235	0.60411845	0.166695724	0.349004213	0.41096534	0.193718014	1.031417044	0.502765123	-0.152047139	0.607118252	0.160327484
ABCC5	0.103189149	-1.215819988	-0.927396723	-0.271550271	-0.781660296	0.231726771	-0.578071826	-0.603136763	-0.620958775	-0.567325285	-0.217143513	0.151005349	-1.410295266	-0.049764346	0.051192523	0.177460428	-0.736231063	0.792370139	-1.830280621	-1.057797298	-0.37544465	-0.868181916	-1.038135033	-0.965419364	-0.491171299	-1.535759119	0.245457383	-1.615112859	-1.62124424	-0.61164964	-0.837942001	-0.198100076
ABCC5	0.113174549	0.351243447	-0.141183751	0.239752821	-0.022355717	0.245826117	-0.164424203	-0.132448301	-0.131397053	0.041656174	0.249754495	0.076496943	-0.081362256	0.532537548	0.212609669	0.183675111	-0.015779007	0.403826057	0.189679863	-0.170668103	0.465724054	-0.036456162	-0.075282718	-0.016580785	0.010986141	-0.14930377	0.024548282	-0.104609397	0.161236714	0.393265268	-0.108189472	0.150560804
ABCC5	0.204154763	0.288443912	0.599276016	1.4154754	0.60628968	1.142168765	-0.209447728	0.053171136	-0.305875293	0.508085383	-0.025859024	0.286497309	-0.888576967	1.187965533	0.644685248	0.69190592	-0.586723321	0.525023799	-0.870994077	0.07063567	0.914881528	0.112477233	-0.007856275	-0.449127558	0.280081233	-1.202477796	1.339383664	-1.061057255	-0.575196477	0.264992408	-0.138361059	0.185992567
ABCC6	-0.283344437	-0.165015863	-0.171257649	-0.072672056	-0.126927228	-0.329123626	-0.270723358	-0.3245412	-0.306520536	0.129830719	-0.154769506	-0.129702484	-0.277632737	-0.212731082	-0.045521166	0.099220233	0.428864987	-0.409842133	-0.266366983	-0.227060307	-0.323891673	-0.123195031	-0.00163326	0.321566245	-0.075072453	-0.118162846	-0.084389278	-0.256216236	-0.373183419	-0.431911651	-0.179914831	-0.157474129
ABCC6	-0.061465329	0.299178167	-0.062402522	0.070982509	-0.094912338	-0.132498409	-0.121614983	0.166623602	0.085605376	0.214671982	-0.027864217	0.332216983	0.036381153	-0.090585796	0.240203938	0.595430698	-0.036214653	-0.563709804	0.249709629	0.053490251	-0.009852897	0.073228607	0.451486689	-0.128872666	0.008842641	0.111154775	-0.106606385	0.353737755	0.075128095	-0.50842552	0.090440932	-0.246106824
ABCC6	0.333943261	0.564222016	0.281375468	0.183075023	0.354791548	0.053191109	0.759356922	0.345919858	0.207313713	0.346202255	-0.172299847	0.125589591	-0.018159811	-0.229483231	0.214202754	0.108006369	0.292698591	-0.26438785	-0.042279847	-0.008259937	0.050127907	0.041647348	-0.05121722	0.010794303	-0.19758192	0.906596236	-0.211983817	0.036403422	0.154040351	0.068373905	-0.052166843	0.020856524
ABCC6	-0.004339768	0.053069743	0.127558371	-0.129221302	-0.117570112	-0.247591632	-0.122640262	0.099819258	0.021735246	0.392561784	-0.099875054	0.317255677	0.198119087	-0.057457287	0.157322013	0.836190629	0.023270688	-0.481615943	-0.054278761	0.066210288	-0.074266871	0.258186881	0.807111202	-0.321027813	0.123935451	0.043463083	0.020526336	0.492172119	0.048323511	-0.651857515	0.192717821	-0.551753255
ABCC6P1	0.003353004	0.406007993	0.067295938	0.061110199	0.02919309	-0.288398691	-0.190366782	-0.274670931	-0.069018771	-0.169320516	0.06093005	-0.02485434	-0.240693867	-0.208115501	-0.083948867	0.425310749	-0.128908224	-0.138300736	-0.309643278	-0.147234349	-0.015983963	-0.013935195	0.340497154	0.021449998	0.009340676	0.014843602	0.350055868	-0.025294374	-0.08223708	-0.307847658	0.233332317	-0.25338176
ABCC8	0.926586286	-0.222459772	-1.450259559	-0.239644847	-0.212767187	-0.136558193	-0.610519216	0.774710766	0.26970986	0.112098371	-1.283822729	-2.09684469	-1.867750585	-1.659409854	-1.656946811	-2.025648127	-0.827536311	0.359408065	-2.188276464	-0.894944458	-2.133309137	-2.009696051	-1.96545696	-0.788568588	-1.375589891	-1.621489056	-0.79832545	-1.672724659	-1.892348617	-1.15335236	-0.813243894	-1.18157276
ABCC9	-0.03353387	0.133853709	0.179268424	-0.171528109	0.019509307	-0.092474359	-0.001299788	-0.238236641	0.113845002	0.381953333	0.269146886	0.500625243	0.411654062	0.303991944	0.219243848	0.970915545	0.378563449	0.033077785	0.428505772	0.470717462	0.303201403	0.406648751	0.701257848	0.281508414	0.366072619	0.523795978	0.399448846	0.744110285	0.597519818	-0.407454899	0.339255348	0.172636062
ABCC9	-0.504533944	0.156446575	0.025617862	-0.420692611	-0.220221802	-0.367195835	-0.054360699	-0.38550913	0.253828043	0.155631524	0.344184557	1.342727555	0.950055072	0.459076457	0.794513625	1.541071609	0.902980464	0.075017485	1.143971026	0.703911417	0.390373665	0.746005876	1.115076561	0.692123086	0.889297887	1.029904714	0.692932461	1.467422143	1.355321146	-0.452369726	0.974420257	0.861504486
ABCD1	-0.005783822	-0.030556491	0.090321176	0.12339716	-0.046264491	0.392494247	-0.234087569	0.005485553	0.238783743	0.343240669	0.056844857	0.19875561	-0.41192957	0.099887831	-0.14085777	0.008308408	-0.04608805	-0.203427121	0.059910828	-0.150503752	-0.190604059	-0.493096663	-0.207968204	-0.34557594	-0.300212272	-0.330483244	-0.381235954	-0.258883978	-0.271302658	0.04452885	-0.062043533	-0.12612578
ABCD1	0.212827224	0.546317317	0.197866725	0.106457352	0.278748261	0.30581408	0.237612291	0.13636574	0.072265153	0.131093767	-0.068140904	0.164491263	-0.035175026	0.184899423	0.309631308	-0.052210131	0.349889819	-0.03311768	0.102020842	0.070249507	-0.067473543	0.088951947	-0.132032968	0.096121295	0.049936946	0.462457008	0.036506496	0.023339681	-0.050027953	0.103662402	-0.046383999	0.105689042
ABCD1	0.058636494	0.622580422	0.003544241	0.053135842	0.040460867	0.044741511	-0.12139784	0.016686949	-0.016735759	-0.130340895	0.037272067	0.089778093	-0.102919414	-0.013635938	0.081766721	0.024362003	-0.068398879	-0.018022088	0.046640868	-0.080138558	0.136357294	0.077956664	0.063918109	-0.03343272	-0.227748106	-0.127149686	-0.055071286	0.175986228	0.011596063	-0.099986466	0.080399213	0.11640125
ABCD2	0.106098881	0.302609981	-0.314218576	-0.260951169	-0.04923206	-0.536876986	-0.131231203	-0.271613141	-0.117294579	-0.47394509	-0.352166273	-0.552364056	-0.445474706	-0.430474227	-0.605056366	-0.417552147	-0.651921759	0.123756156	-0.498294175	-0.308407641	-0.32842662	-0.414079037	-0.256139196	-0.660361038	-0.531088444	-0.353901683	-0.434089767	-0.510179853	-0.318948778	-0.565736065	-0.349624614	-0.692888714
ABCD3	0.087048031	0.111685351	-0.09674335	-0.250532738	0.541611074	0.277741491	0.431695404	0.363440042	0.314608144	-0.379221002	-0.120829412	0.233757956	0.017459853	-0.147198275	0.051472316	-1.072355775	-0.075604785	0.168390394	0.186738739	-0.296748215	-0.093911973	-0.061228944	-0.769609279	0.052495245	-0.322248697	-0.157920567	-0.197732162	-0.250638418	0.285253668	0.32548569	-0.104291217	0.822470213
ABCD3	-0.143544081	0.070915978	0.227952673	0.379535005	0.250717741	0.338315909	0.13026711	0.304995147	0.266055643	0.119855862	-0.111625922	0.333738461	0.459830406	0.717018202	0.459740341	0.245870464	-0.008044279	-0.191617847	0.71411089	0.473916718	0.572856708	0.571883357	0.329867504	-0.035683083	0.440187982	0.431034704	0.441569428	0.668755197	0.960063121	1.004286302	0.546066754	0.353028784
ABCD4	-0.672762904	-0.287225391	0.394386808	0.41121909	0.118458647	0.808035855	-0.410444778	0.086561488	-0.331011592	0.180545207	-0.185230667	-0.231138029	-0.518407348	0.179968499	-0.010103575	-0.179005503	0.496821264	-0.330963511	-0.879493007	-0.067960975	-0.417659552	-0.195021894	-0.462910016	0.781202142	-0.239295603	-0.316415173	0.542641733	-0.829042975	-1.023550344	-0.058260755	0.053107688	0.951036245
ABCD4	0.109363442	0.178102611	0.084116394	0.169794928	0.133671184	0.204319743	0.137772224	0.019057834	0.061111901	0.098092692	0.090131051	0.143002686	0.145504614	0.069804056	0.005416714	0.006677659	0.051308229	0.293509737	0.263163755	-0.019814335	0.090040245	-0.026754859	0.152875109	0.222160462	0.132012942	0.14682812	0.201387285	-0.058953332	0.07795193	0.181177407	0.069713047	0.121677126
ABCE1	0.187185047	0.368318664	0.28479846	0.47309112	0.270469739	0.274428316	0.361934486	0.329534137	0.180979436	-0.059511429	-0.260750524	-0.122517713	0.705915222	0.647814834	0.378439894	0.178967296	0.057790059	-0.154233207	0.763485017	0.821248689	0.793257475	0.863053133	0.489745256	0.342144157	0.255580683	0.4632277	0.328266128	0.512291691	0.6893129	0.569376232	0.720908562	0.211685245
ABCE1	-0.155239519	-0.295008599	-0.011714535	-0.072110847	0.036565057	-0.06927628	0.215029168	-0.106381672	-0.185602897	-0.128585985	0.132467038	-0.490486006	0.134988924	-0.040743909	-0.070202753	-0.225078111	0.383139249	-0.084832598	-0.231956207	0.271613076	0.398093816	0.618110593	0.517039085	0.960294144	0.022138448	0.510443099	0.331569861	0.385767204	0.164987715	0.289514665	0.235599407	0.203018552
ABCF1	0.182795483	-0.27357881	0.408369906	0.046596869	-0.025571078	0.088449467	0.238926622	0.128870485	0.158039236	0.252836614	-0.332554869	-0.192285559	0.076964613	-0.122599177	-0.128719938	0.225722798	-0.151193485	-0.406946993	-0.017032864	0.140008959	0.263089576	0.204412861	0.033544182	-0.038153992	-0.180730919	0.060168557	0.053346948	0.06534044	0.015501385	-0.087708362	0.236300946	-0.198118398
ABCF2	0.53009112	0.512592569	0.450561431	-0.081576747	0.027724955	0.096101029	0.29217957	0.177931287	0.250050145	0.658940169	0.096140873	-0.20502847	0.005057572	-0.192495895	-0.149993079	0.247535167	0.218492239	0.115880048	-0.278824315	0.084556915	-0.07978187	-0.105773349	0.011847281	-0.002313078	0.080470571	0.049045213	-0.231673088	-0.008239607	-0.44502509	-0.362853282	0.075214564	-0.481109122
ABCF3	0.350898953	-0.246564272	0.168203314	-0.09422912	0.332766615	0.133663425	-0.021017668	0.124170806	0.157780101	0.122270072	-0.358525991	-0.123876816	-0.536465685	-0.308049629	-0.280457343	-0.531551211	-0.246716644	-0.203669671	-0.791124644	-0.36856605	-0.435530788	-0.600879163	-0.705976174	-0.44664903	-0.402521367	-0.892024757	-0.64110209	-0.615359462	-0.822786607	-0.535496025	-0.513904732	-0.45495116
ABCG1	-0.024441017	-0.039893933	0.390079043	0.564943796	0.098524852	1.024257618	0.320082011	0.191763818	0.484835714	-0.258504073	0.095722502	1.050592142	0.44532227	1.169768169	0.878307531	0.451793028	0.153504332	-0.412558927	1.039043822	0.171769646	1.021892697	0.669909056	-0.346533933	-0.276795702	-0.595131768	-0.362997259	-0.140741144	-0.410627678	0.159186983	0.181735747	-0.164529086	-0.291962901
ABCG2	0.189109794	0.477122112	-0.412785629	0.202954412	0.125664536	0.273880516	-0.057377634	-0.252875666	0.443395159	-0.27209834	-0.225935401	0.140894415	0.007563883	-0.178478188	0.389068921	0.102409516	-0.452089844	-0.057153587	-0.242781667	0.137202053	0.022708189	0.282498488	0.597093651	-0.324548024	0.116749349	0.011180903	-0.130077459	0.553629189	-0.004995834	0.026712117	0.400335917	0.352130533
ABCG4	0.867158272	-0.103717409	-1.273694899	-0.944559951	-0.761225746	-1.624344419	-0.175220841	-0.065133986	-0.353530487	-1.524046032	-0.913015274	-1.288174714	-1.689264008	-1.611114291	-1.716389717	-1.721324604	-1.697625206	0.319435818	-1.534724721	-1.336112826	-1.875624786	-1.638396915	-1.914587526	-1.673486534	-1.794420293	-1.621155334	-1.780556727	-1.815219542	-1.553068268	-1.643731714	-1.950770583	-1.42754624
ABCG5	-0.224255619	-0.301510126	-0.366301333	-0.269223074	-0.1360556	-0.465727429	-0.2546921	-0.311480744	-0.155090845	-0.355574298	-0.515258817	-0.27750821	-0.44803038	-0.431744291	-0.536187127	-0.498231814	-0.512194484	-0.359591413	-0.297120753	-0.437257964	-0.463310978	-0.395910365	-0.567926307	-0.30679142	-0.390211382	-0.335779428	-0.352305835	-0.257187121	-0.42539329	-0.316710019	-0.511209603	-0.450245095
ABCG8	0.214931425	0.185166735	-0.201292067	-0.100726698	-0.169335078	-0.060148131	0.054560014	-0.021441058	0.216849184	-0.196999203	-0.166805251	-0.322267273	-0.144292544	-0.149210916	-0.545038978	-0.40219271	-0.394444248	0.274345886	-0.355589402	-0.239164756	-0.275346558	-0.371373889	-0.481421761	-0.398920559	-0.177917327	-0.264505445	-0.266516497	-0.505616951	-0.364835112	-0.334411997	-0.386473467	-0.49181464
ABHD1	0.033552477	0.027234119	0.153177107	0.531203616	0.217127305	0.186510406	-0.060354253	0.240097006	0.46681262	0.243578331	-0.172811178	1.006377342	-0.03914865	0.514598379	0.598528905	0.801973231	-0.338032196	-0.660349595	-0.203454501	0.181888664	0.170537483	0.207910647	0.46391791	-0.381480556	0.273694783	-0.260819903	0.279377158	0.079721655	-0.055710591	-0.094827812	0.433946195	-0.424254347
ABHD10	-0.06329083	-0.14760416	-0.113803742	0.09997724	0.108720704	-0.144127687	-0.066507948	-0.150169267	-0.0318107	-0.230821929	0.096058401	-0.115220509	-0.065388237	-0.240402855	-0.050247209	0.042848803	-0.083283525	-0.069518802	-0.122394991	-0.048794989	-0.018560742	-0.006849238	-0.070608073	0.015104288	-0.145234788	-0.285878352	-0.143754364	-0.066534028	0.000131721	-0.04271417	-0.139092554	-0.152693559
ABHD11	0.539628515	0.232112771	0.390567162	0.418484915	0.291794886	0.42732025	0.106704085	0.171724336	0.505497557	0.0506403	-0.250401869	0.667933673	-0.217256704	0.406528705	0.089250732	0.578947905	-0.66241976	-0.034059533	-0.029557365	-0.209692714	-0.122438641	-0.505164989	-0.290157167	-0.923873362	0.125872579	-0.32355739	-0.356013235	-0.171417661	-0.542197507	-0.587884028	-0.079910064	-0.508659541
ABHD11	0.077994695	-0.005976484	0.242115154	-0.156392914	-0.107341302	-0.038796536	0.208727298	0.19002332	0.216545246	0.171591549	-0.318001138	0.301247584	0.095783392	0.016641937	0.0428127	0.379355588	-0.007265235	-0.252210245	0.209089829	0.312810783	-0.093622422	0.046927436	0.208114972	-0.30724695	-0.076930731	0.19777947	-0.265993562	0.408775535	0.108900593	0.112702966	0.060286714	0.23306149
ABHD11	0.250952598	0.17791873	0.205711771	-0.091788017	-0.082720524	0.081139789	0.198027804	0.110610939	0.152515091	0.293765126	0.059145148	0.254923347	0.159712573	0.075993262	-0.074050844	0.552692039	-0.200676112	-0.089659104	0.157856015	0.350496002	0.050107883	0.026673783	0.26713195	0.045665121	0.060721329	0.274595841	-0.06298834	0.359814614	-0.030429542	0.079490759	0.002927172	-0.007886665
ABHD11-AS1	0.132024658	0.233222478	0.272870089	-0.10647736	0.119263236	0.289365348	0.013409977	0.633911458	0.116217443	0.205212446	-0.919016226	0.333035048	0.19078551	0.180456539	0.386355656	0.249880547	0.364547436	0.248959549	0.242053303	0.161610587	-0.117074121	0.179349469	0.202535099	0.238284734	0.369799161	-0.062328258	0.008358631	0.070149865	0.137758035	0.315202358	0.086624593	0.247826203
ABHD12	-0.225269074	-0.447314961	0.370911353	0.180109181	0.020801647	0.118909857	-0.039160054	-0.073344821	-0.364099575	0.404677051	0.26381817	-0.613983332	-0.308616472	-0.455507658	-0.781362427	-0.570547915	-0.298381992	-0.066892264	-0.117988777	-0.006468891	-0.117843703	-0.618810963	-0.364401247	-0.182464121	0.271871628	0.320783329	-0.191724856	-0.200752471	-0.586279736	0.36806669	-0.540525229	-0.105828939
ABHD12B	-0.087966784	-0.125010617	-0.328063982	-0.20005616	-0.218564692	-0.385479728	0.071090281	-0.327521614	-0.116303346	-0.339629333	-0.195508539	-0.416427196	0.063358973	-0.24360683	-0.388089173	-0.211470037	-0.489461559	-0.292934801	-0.339040971	0.031154378	-0.111560169	-0.181348073	0.064368624	-0.438875119	-0.457104101	-0.173158467	0.463921135	-0.029529546	-0.174382474	-0.102586027	0.109997771	-0.306030969
ABHD12B	-0.030831696	0.583385596	-0.297306411	-0.026868191	-0.013255141	-0.301473069	-0.045476892	-0.013744471	0.074206284	-0.308446417	-0.278006156	-0.409658445	0.071136076	-0.175969541	-0.333573307	-0.284115203	-0.172954284	-0.254046328	-0.074200703	0.177297261	-0.014656684	-0.047883585	0.09721817	-0.160116321	-0.297584749	0.069163678	-0.202852764	0.057363749	-0.023748734	-0.069891799	-0.092631082	-0.262532997
ABHD13	-0.059054803	-0.23629951	0.038402012	-0.026986336	0.122384106	-0.005113859	0.009273484	-0.163974921	0.213379022	-0.259508575	0.038802478	-0.236885788	-0.274544023	-0.184125569	-0.155561264	0.029558645	-0.202949827	-0.011084257	-0.109660943	-0.102711175	0.123990359	0.196911159	0.19149551	0.113102281	-0.136294039	0.004979928	0.082548531	0.151630389	0.080177186	0.222888396	0.149351749	-0.113142743
ABHD14A	0.869012677	-0.103719545	-0.440115647	-0.623869433	-0.398252874	-0.528375144	0.301940708	0.254907423	0.056462079	-0.669638552	-0.79942958	-0.468978252	-0.772155285	-0.637328086	-0.645666255	-0.597941813	-1.722125536	-0.145094044	-0.568238029	-0.966176571	-0.995185676	-1.121600635	-0.934893951	-1.822657605	-0.758933717	-0.879232185	-0.957869589	-1.165146618	-0.939130422	-0.999394644	-0.995544924	-1.327964857
ABHD14A	0.76273211	-0.244294289	-0.444397418	-0.717407163	-0.489188554	-0.541118238	0.367196162	0.243339691	0.103830453	-0.660235428	-0.832071461	-0.4804587	-0.689416102	-0.59526127	-0.629797502	-0.578772223	-1.686768927	-0.136099637	-0.571636272	-0.925079605	-1.171399299	-1.050444108	-0.929301929	-1.832069887	-0.843124846	-0.845237922	-0.947896721	-1.103626688	-1.002980797	-0.925813294	-0.899545653	-1.431059188
ABHD14B	-0.246626374	-0.176352251	0.222040254	-0.112374014	-0.064252963	0.185634444	-0.125021918	0.050294306	-0.008564788	0.594013783	-0.020071538	0.301777288	0.460365312	0.414939005	0.09830723	0.323585821	0.07319899	-0.3197481	-0.399234139	0.12221466	0.183017105	0.044954149	0.252500812	-0.234260885	0.045253029	-0.158910982	0.050428515	0.239849055	-0.413766274	-0.538629219	0.186565076	-0.481371549
ABHD15	-0.027249219	0.207622488	0.076218012	-0.068345966	-0.04337503	0.255533457	-0.090393365	-0.135122732	0.115948371	0.267569964	0.568477995	0.409363285	0.118480262	0.463958938	0.246918274	0.316186997	0.55338392	-0.327489248	0.157272981	0.003660315	0.250789198	0.116082797	0.055952381	0.348308424	0.17671879	0.07500271	0.297863722	0.182211576	-0.125656686	-0.194947497	0.140575859	0.179802544
ABHD16A	-0.105529497	-0.395818884	0.144386072	-0.197687771	-0.264535635	-0.428740586	0.22535167	-0.359331322	-0.457647564	0.25410694	-0.001077499	-0.697136935	-0.394576059	-0.614881404	-0.222669919	-0.0338173	0.130104238	-0.097654876	-0.786161624	-0.090705446	-0.407495639	-0.530115031	0.09731257	-0.150618662	-0.171483843	0.341791728	-0.247737848	0.321723903	-0.668682121	-0.271867315	-0.154469891	0.089780457
ABHD16B	0.038548312	-0.000855764	-0.16579548	-0.106070991	0.142114092	-0.042130409	0.040891221	0.16063694	0.051184003	-0.023489753	0.132414875	0.180261936	0.126238951	-0.019619101	0.07455619	0.003180657	0.191689878	-0.157187827	0.23302494	-0.011157876	0.077181548	0.014808055	-0.110273825	0.090464533	0.003801293	0.092189603	0.007952537	0.259259538	0.156486644	-0.034026909	-0.088867532	0.204794585
ABHD2	0.066525686	-0.291852268	-0.128591056	-0.207830373	-0.435665529	-0.461214268	-0.104151877	-0.053318293	-0.320595609	-0.153730228	-0.094384518	-0.845188753	-0.917418246	-1.073872679	-0.745850184	-0.500162617	-0.368056725	0.182704864	-1.038562676	-0.707262847	-0.766850532	-0.854971248	-0.958548882	-0.499745646	-1.167562198	-0.606502133	-1.184347155	-0.544483931	-1.047540297	-1.226957045	-0.819159526	-1.22444129
ABHD3	-0.593155892	-0.519050997	-0.044430636	-0.252830717	-0.252386923	-0.527094694	-0.394508383	-0.399691341	-0.456402357	0.033338189	0.595936116	0.000270607	-0.410758931	-0.02927519	-0.09333604	0.284933365	0.402937457	0.032908591	-0.144742258	-0.242291183	0.227090286	-0.141397961	-0.268501761	0.43301432	0.166291779	0.300292659	0.185359241	-0.109682134	-0.292591483	0.181711838	-0.28315221	-0.236322039
ABHD4	-0.415150377	-0.497498731	0.108306012	-0.464226126	0.046942825	-0.04697037	-0.209880159	0.497046951	0.264962933	0.431701415	0.330061268	0.68722087	0.37144234	-0.035025399	0.277217713	0.082145196	1.200072834	-0.105597381	0.339876235	-0.022895252	-0.251925492	-0.195676096	0.10331176	0.856943346	0.690627337	0.275557037	0.539366523	0.151551928	0.441508774	0.802644312	-0.073506996	0.655586052
ABHD5	-0.823239765	0.161645071	0.582720577	0.260920292	0.178267114	0.734619235	-0.459609769	0.123815105	0.007706957	0.518569569	0.521365763	-0.323933889	0.661678772	1.131914184	0.214125929	0.237759477	1.350847286	-0.146616841	0.606038826	0.831353939	1.264881213	0.260598644	0.41645918	0.907145448	0.390610491	0.857370209	0.870785526	1.41502704	1.064698856	1.421733535	0.373179652	1.004495369
ABHD6	-0.13007467	0.589334539	0.461232177	0.40520388	0.58614311	0.455576811	0.36650491	-0.113642076	-0.004025541	0.109394576	-0.360779098	-1.489887461	0.218593529	0.454459835	0.233977472	-0.16123679	-0.026494134	-0.405010625	-0.427600639	0.552659429	-0.098188891	0.532380568	0.333245092	0.463277329	0.58050697	0.475139382	0.969053044	-0.124830982	-0.105286793	1.046959391	0.590500527	0.390052162
ABHD8	0.793283318	-1.630702327	-1.507802628	-1.776281719	-1.307278684	-1.627017575	-0.020867367	-0.163826044	0.280729024	-1.112589775	-0.460497718	-0.568516132	-1.756378703	-1.659865259	-1.221522142	-1.324700812	-1.560617894	0.973114238	-1.073530813	-1.874978242	-2.410054476	-2.096314349	-1.973257918	-2.172305079	-1.125843607	-1.759596148	-2.096524916	-1.97940314	-1.577719392	-2.341777571	-1.642165781	-1.653432172
ABI1	-0.040398911	-1.03463361	0.144408438	-0.444391399	-0.510111458	-0.379383732	0.151268282	-0.057889354	0.399216933	0.067522991	0.140486006	0.181096349	0.2367677	-0.008405402	0.240985055	0.845938928	0.741129849	0.596674524	0.396375819	0.258388462	0.360677218	0.578790554	0.785539158	0.855896903	-0.017257295	0.535636318	0.245116153	0.483738871	0.214715697	-0.609040449	0.569075014	-0.232294906
ABI2	0.536000543	-0.917968252	-0.406281492	-0.108749903	-0.363454694	-0.549449456	0.111242952	-0.004488113	-0.431109949	-0.316800391	0.002398493	-0.036078059	0.175733999	-0.368116231	-0.137222034	-0.144431653	-0.454092027	0.551702482	0.380310737	-0.003507922	0.02783937	0.194488854	0.287154424	-0.291118819	-0.166399905	-0.015194795	-0.351630712	-0.022972725	0.638582578	-0.147866356	0.191052599	-0.309671545
ABI3	-0.727638553	-0.315872392	-0.158636167	0.112936831	-0.247304374	0.040952484	-0.578600024	-0.208824594	-0.425940696	0.723369053	0.659367497	0.87618208	0.390271221	0.587498592	0.688263169	0.459183965	-0.260688771	-0.4172927	0.462221235	-0.060477642	0.332772146	0.207902601	-0.607402439	-0.666576104	0.091856698	-0.173098417	-0.675483009	0.236174642	-0.320602468	-0.857132012	0.186559958	-0.312632516
ABI3BP	-0.698604157	0.236340589	-0.151081142	-0.444733104	-0.195577177	-0.265551444	-0.438033638	-0.442146505	-0.362540364	-0.200933421	-0.210134171	0.594502396	0.027942748	-0.206781375	-0.005277783	1.10125867	-0.078399577	-0.87273982	0.309872849	0.329370378	-0.167065518	0.180887335	1.050912117	0.27167177	-0.091239402	0.323295187	0.544761409	0.30343819	0.348310153	-1.1136657	0.19780368	-0.790028877
ABI3BP	-0.398848134	0.209959022	0.003178042	-0.020667129	-0.07406698	-0.247415555	-0.205200295	-0.228393747	-0.063907143	0.237989205	0.219409982	1.602910046	0.419956771	0.449022529	0.951468206	0.818260659	0.47046382	-0.536583595	1.122343091	0.335861407	0.021600481	0.51979073	0.966217209	0.295694103	0.824915772	0.30681992	0.71291644	0.481029595	1.461120454	-0.251628285	0.677350863	-0.053271574
ABI3BP	-0.001135935	0.237652467	0.00711178	0.079682616	0.102649869	0.019556087	-0.146229232	-0.126701	0.126992838	-0.083073385	0.268865118	0.350638224	0.16698423	0.02927043	0.325957631	0.442945997	0.013839432	-0.261027668	0.454500999	0.108372609	0.231199059	0.189362028	0.648878076	0.411380458	0.346836502	0.310797498	0.375494075	0.490824893	0.64371719	-0.140410312	0.266919119	-0.108489929
ABL1	-0.322670454	-0.054260305	0.367437011	0.469455007	0.281429793	0.331741452	-0.022333732	0.478255014	0.402295771	0.338545181	0.145587185	-0.113939185	-0.154701883	0.18596174	-0.227388105	-0.254977037	-0.36393248	-0.244023023	0.208873296	-0.234382364	-0.340848319	-0.698115743	-0.491994792	-0.448285779	-0.063841789	-0.43372323	-0.21322524	-0.692402539	0.047016123	0.123008307	-0.289084984	0.508715028
ABL1	-0.165332664	0.19259069	0.374873989	0.069921677	0.121404681	0.466274273	0.124802709	0.279149577	0.158449619	0.050826168	0.235058649	0.085235659	0.087053182	0.300708794	-0.145812385	0.074056761	-0.058990686	-0.110808364	0.030706748	0.296516859	0.445214299	-0.052683523	-0.08896554	-0.173504582	0.11079991	-0.112032422	-0.009052759	-0.002228932	0.107166645	-0.044697501	0.189935013	-0.284857661
ABL2	0.361672699	-0.262505807	0.221595489	0.318863818	0.139236218	-0.058716439	0.077644519	0.126652957	-0.083703768	-0.082925583	0.141633532	-0.429676251	-0.129247443	0.394806221	-0.09583041	0.176764642	0.021186686	0.404933474	-0.096950496	0.049560455	0.544861574	0.207851111	0.244684594	0.238573173	0.219228269	0.286852164	0.064186425	0.156831703	-0.059303285	0.407577929	0.022877976	0.145982343
ABL2	-0.02425425	-0.342464698	-0.089594719	0.164584088	0.098618639	0.028069111	-0.11135599	0.070092468	-0.026651711	-0.202803269	0.472096097	0.346234416	-0.036128439	0.460597824	0.265948367	0.071982827	0.740999035	0.376961902	0.533448178	-0.14851899	0.257178764	0.172841779	-0.281834206	0.659307853	0.191447495	0.235833025	0.265306381	-0.04855143	0.199270023	0.376718658	-0.016598606	0.470382146
ABL2	-0.055446283	0.383275713	0.18701684	-0.038476001	-0.160714272	0.013583838	0.044516518	-0.103968913	-0.049411935	-0.011927719	-0.01450441	0.054203407	0.118388501	-0.006619984	0.213842632	-0.120191785	0.157583816	-0.074916219	-0.054449631	0.047129623	-0.032310146	-0.023291188	-0.12923225	0.175337557	-0.070308508	0.017841255	-0.115489529	0.013805668	0.13848812	-0.006348226	-0.037967068	0.19208911
ABL2	-0.106607498	-0.28871303	-0.294561585	-0.233133166	-0.146911089	-0.174567887	-0.328609791	-0.375954815	-0.093644271	-0.811008075	0.460383595	0.314485015	0.559141463	1.024057539	0.720071229	-0.071399991	0.671271496	0.752186001	0.85785644	0.309115244	0.776347903	0.63228227	0.246641914	0.810309227	0.784038524	0.82267384	0.343350335	0.305129997	1.112002884	1.047722811	0.396128463	1.104163579
ABLIM1	-0.251238704	-0.847451954	-0.419962178	-0.919474848	-0.61187778	-0.447854157	-0.707207709	-0.258763499	-0.06676389	-0.271172315	-0.23629595	0.881330389	0.084650154	0.138511552	0.528434546	0.657664411	0.121094124	-0.271045728	0.511171821	-0.205179896	-0.147728011	0.044270798	0.478330671	0.081834611	0.364574156	0.10830715	0.540358047	-0.190756437	0.334059538	-1.323705402	0.000150673	-0.562805941
ABLIM1	-0.157385144	-0.074974991	-0.110410135	-0.276435292	-0.121859626	-0.493712102	-0.378015126	-0.135679678	-0.054195442	-0.077128725	-0.313492684	0.44157016	0.083928893	-0.03373673	0.277129525	0.410245863	0.02029414	-0.174757001	0.573989465	-0.076091554	-0.177529514	0.289295439	0.130209819	0.003490777	0.304179816	0.202121285	0.143702154	0.140103243	0.272124489	-0.797684313	0.065921869	-0.080323737
ABLIM1	-0.744663707	-1.125892136	-0.663210114	-1.277910336	-0.628127254	-0.966469857	-0.717681198	-0.156669639	-0.060601801	-0.077187338	0.430608444	1.667339778	0.462344095	0.298202607	0.764044905	0.344274335	0.22087151	-0.052550116	1.163549435	-0.509727984	0.02073093	0.168251561	-0.11918904	0.048835097	0.479410607	0.376224036	0.146593076	0.315955847	1.109649002	-1.870309046	-0.330420202	-0.214005863
ABLIM2	1.332719428	-0.539774873	-1.106167008	-1.185224796	-0.833344897	-1.581307196	0.261216894	-0.429028881	-0.20493271	-1.880995816	-0.733023065	-1.8577842	-1.326529337	-1.40061346	-1.338481003	-1.284904151	-1.788188902	0.958008982	-1.264725695	-0.971010586	-1.444521468	-1.539373882	-1.513270258	-1.738457358	-1.54456887	-1.11439366	-0.991136908	-1.911955182	-1.802302843	-1.682162391	-1.32442613	-0.938611802
ABLIM2	0.613607071	-0.054370624	-0.70397571	-0.614507641	-0.155088094	-0.980298234	0.050368157	-0.106459842	-0.002516428	-0.680769272	-0.301686967	-0.478242755	-0.504214255	-0.626463746	-0.739184195	-0.622806929	-0.89343844	0.6021475	-0.610007191	-0.502169627	-0.797972142	-0.728511856	-0.738946154	-0.692242731	-0.680070897	-0.490854485	-0.686083019	-0.856777627	-0.928489166	-0.472838157	-0.885424544	-0.297162106
ABLIM2	-0.064028548	0.517876782	0.1904234	0.037066397	0.078716266	-0.324498801	-0.027594619	-0.208151639	0.033814891	-0.198492234	-0.103209091	-0.088157873	0.329866229	0.0261516	0.280703758	0.331157549	0.073257142	-0.182906596	-0.067604291	0.49056558	0.224442691	0.302811835	0.224372235	0.130978152	-0.06307013	0.133269346	0.42564131	-0.034098163	0.07100463	0.099860047	0.147600422	-0.203522622
ABLIM3	-0.805280096	-0.922929048	-0.952399811	-0.064137871	-0.328295047	-0.511818391	-0.768899712	-0.356827134	-0.607947529	-0.218957199	-0.30126065	0.986320161	-0.237639217	-1.37909985	-0.537700217	-0.710344281	-0.439000142	-0.868331715	-0.264067988	-0.825544444	-1.692781886	-1.039900475	-0.986124618	-0.848396774	-0.782575477	-0.81505019	-1.308070687	-0.261554839	-0.093725895	-0.509998486	-1.017837995	0.087853832
ABLIM3	-0.692774879	-0.453198518	-0.353416373	-0.03686305	-0.205485533	-0.403951192	-0.671503113	-0.237596036	-0.295720555	-0.19061877	-0.434836882	0.375201934	-0.322543685	-0.658017685	-0.104556216	-0.43355967	-0.111340071	-0.537607758	0.174399106	-0.747552442	-1.224605458	-0.84377019	-0.882653197	-0.324065243	-0.435481086	-0.212844524	-0.439751725	-0.348108286	-0.184295743	0.387937477	-0.82838407	0.357626633
ABO	0.098165625	0.922431625	-0.234592982	0.098256903	0.01931064	0.002913564	-0.100464638	0.290321184	-0.007505905	0.065150436	0.058438458	0.124833991	0.29068389	-0.011122365	0.28564103	-0.160214256	0.314084648	-0.025333483	0.43090894	0.3695722	0.622478649	0.454500133	0.167982629	0.263292702	0.374512211	-0.111075485	-0.025708599	0.091658112	0.629544677	1.112716604	0.307779885	1.022495892
ABP1	0.100439422	0.430201069	0.076108979	0.029351043	0.034311497	0.148238326	0.105610716	0.327034263	0.066859208	-0.154730234	0.17132281	0.34297557	0.172740661	-0.108328908	-0.062879297	-0.037574135	-0.044460092	0.032358182	0.172418641	0.087971417	-0.009829513	0.04711945	0.009524315	0.185179081	0.242887206	-0.004902741	0.065873791	0.213383547	0.226129318	0.274425535	0.007705022	0.423658297
ABR	0.735950894	-0.776116367	-0.78351433	-0.73928136	-0.713358313	-1.024761947	0.099245056	-0.159604485	0.521238317	0.046691559	-0.053214291	1.199688704	-0.585639905	-0.047447462	0.378096838	0.185865783	-0.324569524	0.880689312	0.212009064	-0.438123421	-0.412982246	-0.41180438	-0.513305126	-0.727516875	-0.140660892	-0.869716667	-0.248506673	-0.784872935	0.002013404	-2.540998744	-0.228545627	-0.701213339
ABR	0.400293771	-0.321501897	-0.377146831	-0.136675495	-0.17405058	-0.502897031	0.066203117	-0.033678868	0.401283795	0.018485808	0.174859317	1.248138	-0.091406017	-0.255433683	0.286161628	0.038339334	-0.040977615	0.737945787	0.704526658	-0.274363643	-0.262692497	-0.43062148	-0.572662551	-0.391949808	-0.145135306	-0.204561475	-0.55488015	-0.108208882	0.283452067	-0.756351847	-0.425597603	0.124448656
ABRA	0.001004669	0.289594629	0.046351853	0.039508868	-0.065221797	0.220412613	-0.054183302	-0.005492341	0.17090215	0.105733966	-0.213021444	0.136532581	0.158767963	0.109154324	-0.073345695	0.025071388	-0.083290223	0.523233134	-0.07483726	0.134596773	0.059212127	0.040067295	-0.005552927	-0.079669681	0.038393725	-0.027843264	-0.061841187	-0.133029024	-0.084083829	0.077610296	-0.177065975	-0.08894855
ABT1	-0.154995163	0.080390521	0.139896739	0.159179892	-0.024240539	-0.307452026	0.041522203	-0.290443216	-0.152710158	-0.046492552	0.012034926	-0.123437837	0.006745183	0.081008085	-0.136872667	0.310788455	-0.133407542	-0.23327562	-0.241999979	0.379970287	0.612888405	0.30455617	0.476366889	0.179199832	0.244819862	0.087851096	0.209597371	0.540182905	-0.124190194	-0.028241293	0.265827909	-0.287398441
ABTB1	0.520679216	0.091103933	-0.161396737	0.096064815	0.254426438	-0.055907739	-0.174582852	-0.012735422	-0.095593059	0.305438208	-0.487352449	-0.465162488	-1.364737739	-0.378012067	-0.736700931	-1.1160388	-0.681888653	-0.156224708	-1.467816548	-0.783971056	-0.903651937	-1.205282747	-1.332550821	-1.251683909	-0.31725421	-1.684884375	-0.431242829	-1.876749276	-1.229091019	-0.408876923	-0.974178674	-0.926188241
ABTB1	0.374317072	-0.522025076	-0.203281269	-0.045999848	0.178563771	-0.152185944	-0.054482981	0.118382029	0.036143409	0.581126654	-0.163226203	-0.224553169	-0.881362586	-0.556133305	-0.50304707	-0.909258862	-0.400892177	0.014382899	-0.972808934	-0.63622856	-0.468613812	-0.834017906	-1.022955513	-0.860016395	-0.381474765	-1.221024151	-0.52654409	-1.035257785	-0.891914441	-0.486260622	-0.88637406	-0.676194696
ABTB2	-0.247153429	-0.057747776	-0.272932196	0.604795294	-0.309783149	-0.818587276	-0.205939077	0.378073475	-0.718936165	-0.450484883	-0.049244446	-1.67717185	-0.821417994	-0.683479469	-0.616678351	-0.804547493	-1.263093727	-0.886804842	-0.540449323	-0.368771317	-0.489871347	-0.732921318	-0.562139089	-0.940655361	0.43844054	-0.200950082	-0.96313209	-0.360383699	0.195208986	1.417479181	-0.936597466	-0.213670239
ACAA1	-0.248864477	0.001313435	0.351783206	0.187281017	0.249236944	0.154078224	-0.015483886	0.088182313	-0.114386582	0.290945645	-0.333186291	0.008339374	-0.229588037	0.261179777	-0.143748542	0.088623223	-0.225542329	-0.620287647	-0.393287994	0.115381398	-0.031294755	-0.317182937	0.009242965	-0.224577142	0.153677048	-0.202553159	-0.002893141	-0.260559569	-0.275643573	0.029695556	0.2307602	-0.102248937
ACAA2	-0.51826878	-0.472843679	0.149394233	-0.151683035	-0.257646772	-0.024380664	-0.251856734	0.21026773	-0.120742608	0.185173725	-0.118273933	0.063844663	0.055700085	-0.529461638	-0.066746018	0.190395419	-0.293358665	-0.942030302	-0.081749997	-0.176172945	0.108477728	0.355699674	0.313868075	-0.322146461	0.198891837	0.421314189	0.086719568	0.245734583	0.109719009	-0.268285973	0.174079525	-0.342563994
ACACA	0.20847737	0.3429715	0.029281054	0.210071283	0.435097617	0.110260624	0.073274248	-0.115210627	0.026741392	0.122680119	-0.121903356	-0.421300112	0.280814684	0.08399202	-0.089262707	-0.267083452	0.09799208	0.06791817	0.17329506	0.429552186	0.274976811	0.120167559	0.001352214	0.118782344	0.182328207	0.617284753	-0.019713132	0.268880293	0.296690462	0.580190296	0.11409066	-0.024661502
ACACA	0.388093082	0.144424434	0.11621334	0.352497572	0.211504756	-0.229637458	-0.003213071	-0.231231715	-0.111655499	-0.373139299	-0.373491746	-0.929276633	-0.617900297	-0.443264268	-0.384096896	-0.405322951	-0.537997672	0.237686793	-0.897824467	-0.264617795	-0.302270335	-0.518109224	-0.4368023	0.023670368	0.016464603	-0.06306849	-0.12559502	-0.472368361	-0.382720819	0.170979349	-0.418520466	0.120961606
ACACB	-0.116930904	-0.081824733	0.157062793	0.067776983	0.030442962	0.380436872	-0.075359829	0.532405597	0.248792956	0.330736622	0.184731601	0.210203731	0.038994791	0.595816016	0.34922223	-0.079153205	0.182741951	-0.403865705	0.14838705	0.043928024	0.472604695	-0.109722107	-0.265855954	-0.166997804	0.399673758	-0.137201516	-0.004345207	-0.311210974	0.292384969	-0.037904994	0.176125503	0.040741504
ACACB	0.174270271	0.262752009	0.50592066	0.026921525	0.05541988	0.250505846	-0.140456516	0.251191884	0.217352892	0.196062289	-0.583306873	0.187357514	0.185726092	0.193779342	0.390474994	-0.06125713	0.284576997	0.046017961	0.192216532	0.173207068	0.123117547	-0.209211214	-0.135968888	-0.093796822	0.203895814	-0.126251986	0.120135998	-0.223930123	0.191169602	0.127827346	-0.045281846	0.063310484
ACACB	-0.55887671	0.140411487	0.253080927	-0.033406739	-0.161533714	0.356237967	-0.466719443	0.439244862	0.056608448	0.011539975	-0.321441489	0.276538998	-1.427016045	0.313176264	0.021364155	-1.119659561	-1.021624178	-1.315701407	-1.769139325	-0.723338253	-0.138576252	-0.686464555	-1.677215718	-1.248927335	0.078198675	-1.72690051	-0.519399405	-1.721067123	-0.642650876	-0.666773967	-0.546883419	-0.734631984
ACAD10	-0.138759595	0.572962863	0.647573189	0.276773821	0.362958173	0.449647777	-0.011080062	0.231571571	0.075542434	0.490359638	0.253026627	0.73213448	0.065850469	0.122470125	-0.071175977	-0.193317196	0.078686639	-0.094227079	0.447886361	-0.05951341	0.125150534	-0.270755401	-0.409258291	0.009009126	0.15443116	-0.045181886	0.137247401	-0.240610871	0.215904376	0.135668836	-0.285519516	0.120781914
ACAD10	0.112329624	-0.067206555	-0.133514938	-0.187416296	0.374094412	0.088349585	-0.021580652	0.052787215	0.056705147	-0.049334694	-0.087318082	0.37531544	-0.204192299	-0.354304552	-0.320687815	-0.365285241	-0.225307376	-0.101723551	0.318789667	-0.442146061	-0.509339645	-0.647183257	-0.59866356	-0.351583262	-0.194265933	-0.285741194	-0.503078495	-0.240561178	0.014021933	-0.020728134	-0.41108116	-0.089168179
ACAD11	-0.083714571	0.208585836	0.607403991	0.600569827	0.267222658	1.126619034	0.224495624	-0.003468802	0.168933159	0.673568224	0.207491928	-0.340216493	-0.132561288	0.502058549	-0.224810243	-0.406066432	0.107989352	0.325897347	-0.454991432	-0.015777465	-0.151529126	-0.176221912	-0.279356693	0.353051256	0.090964785	-0.334997796	0.482127179	-0.539363898	-0.347600146	0.051267378	-0.070971936	0.547174745
ACAD8	0.017772247	0.379011149	0.307729113	0.190432503	-0.150834654	0.289658504	0.208144998	-0.016149277	-0.057515933	0.095445534	0.009399022	-0.240620881	-0.080333901	-0.0019507	0.007805507	0.159329556	0.131386201	0.196727047	-0.355785732	0.160290451	0.030289643	-0.003889129	0.558291042	0.063872659	0.063039721	0.032828922	0.209802782	-0.054990271	-0.368055182	-0.081979932	0.205188775	-0.158928457
ACAD9	0.34426697	-0.239821665	-0.249443813	-0.190076579	-0.241487639	-0.291264537	-0.114257772	-0.036807176	-0.186122691	-0.538615836	-0.655359782	-0.075927603	-0.263980655	0.031492274	-0.074748015	0.120712738	-0.576735223	-0.526126956	-0.396077953	-0.235346917	-0.206144084	-0.200132014	-0.474388905	-0.837230932	-0.347991561	-0.515043424	-0.339998612	-0.277952986	-0.435966676	-0.310736171	-0.003663958	-0.580015255
ACAD9	0.164623151	-0.575287863	-0.098975533	-0.184356567	-0.137356792	-0.165812134	0.096151086	-0.098122297	-0.101730253	0.040929172	-0.417197089	-0.169433258	-0.098067928	-0.182794904	-0.369960864	0.245143475	-0.524012009	-0.445808636	-0.434080874	-0.101458982	0.049165029	-0.162749254	0.068212902	-0.664292576	-0.421129158	-0.244483484	-0.365503423	0.009329933	-0.453239184	-0.393797999	-0.177811054	-0.542067583
ACADL	-0.511199426	-0.144606131	0.156420555	-0.075729763	-0.091567605	-0.283075542	-0.217928253	0.113231291	-0.378667803	0.090847389	0.224514591	1.010543091	0.357048557	0.097388796	0.120976814	1.125343311	0.15645049	-0.703470615	0.689792315	0.087967701	0.208395885	0.139002369	1.084479447	0.142464717	0.536620024	0.593677579	0.718130409	0.956088661	0.745693404	-0.886783983	0.363019203	-0.325458417
ACADM	0.166972932	-0.118421217	-0.016293371	0.018066901	0.325087974	-0.145490937	0.079361417	-0.23111481	-0.217491166	-0.249123784	-0.024341502	0.661197177	0.648519308	0.671233768	0.632471085	0.635041101	-0.060163253	-0.224013651	1.049923927	0.654817175	0.707125282	0.770535764	0.763390731	-0.100523245	0.744456532	0.523799083	0.485628753	0.791409129	1.384879758	0.614482444	0.795932188	-0.090721371
ACADS	0.063829984	0.184930266	0.45260278	0.017444549	0.07205461	0.353632375	0.190766384	0.28487537	0.462312735	0.374838773	-0.891045366	-0.471158707	-0.584636621	-0.562475103	-0.600778134	-0.421453347	-0.511361198	-0.763217899	-0.60133764	-0.250633625	-0.572029814	-0.798562229	-0.733421494	-0.719316519	-0.728467002	-0.312488577	0	-0.46755963	-0.751017034	-0.630004838	-0.518706093	-0.636412011
ACADSB	-0.265042468	-0.238606573	-0.08577126	0.047366702	-0.032402601	0.075874158	-0.246714797	0.084717926	0.000235197	-0.011575144	-1.197302294	-0.158863508	0.005314012	0.116485754	-0.196302305	-0.069889135	-0.066385215	-0.670792332	0.145033854	0.012927984	0.141475985	-0.122042312	-0.157229567	0.042666349	-0.214593149	-0.127952191	-0.031155383	0.060435973	0.376273107	0.058874918	0.027053824	-0.090650073
ACADSB	0.224311548	-0.476634263	-0.134362675	0.292761747	-0.335474184	-0.12766127	-0.427331526	-0.467453364	-0.426571705	-0.520146687	-0.965367949	-0.889707277	-0.695369641	-0.3631592	-0.616507036	-0.144616243	-1.327040973	-0.827290947	-0.90044951	-0.224577096	0.126188042	-0.206142056	-0.365018299	-0.944127416	-0.381708369	-0.982543245	0.032847973	-0.672878071	-0.402299214	-0.235553864	-0.196060566	-0.930341569
ACADVL	-0.335427872	-0.175776246	0.520544429	0.119307723	0.083317372	-0.030630689	-0.585294739	-0.147665747	0.097689982	0.247240288	-0.449926866	0.362900384	-0.779621982	0.262498713	0.341751029	0.026705406	-0.221612671	-0.584255163	-0.544825456	-0.327319272	-0.368405006	-0.544742934	-0.838177981	-0.586377373	0.171573026	-0.852585118	0.172367946	-1.11675479	-0.712446884	-0.728392957	-0.124980331	-0.099399345
ACAN	-0.25326703	-0.339325421	0.215094327	-0.284246155	0.361775804	-0.51315924	-0.691109746	0.043396965	-0.070772158	-0.076029815	0.4829417	0.308100889	1.942383071	1.03172416	2.489446991	2.304270059	3.292185026	0.220065111	1.867697668	0.871106739	0.554088879	1.282478471	2.035776929	2.444081462	-0.385999236	0.612746743	0.702825252	0.006455912	1.182174866	0.446881424	1.076203178	1.997129977
ACAN	0.079255152	0.106309307	-0.040875046	-0.06006712	-0.028538831	-0.031939298	0.00525029	0.114535502	0.111586426	-0.170656675	0.219342103	-0.03525438	0.178322495	0.092775626	0.177089013	0.160539699	0.392637281	0.15029613	0.139252624	0.004384054	0.109144416	0.233514702	-0.102648722	0.337034924	-0.155712118	-0.099312129	0.106763581	-0.047964786	0.034286224	0.247568172	0.19684944	0.26647739
ACAP1	-0.392538256	-0.27318593	-0.078654908	-0.308026664	-3.01E-05	-0.127136318	-0.457835034	-0.126961837	-0.335220884	-0.192562868	-0.284516968	-0.287474135	-0.454614953	-0.418235733	-0.392131681	-0.126757393	-0.27563395	-0.438932161	-0.232990918	-0.317831448	-0.654736522	-0.576034804	-0.655821936	-0.321103399	-0.304484092	-0.323593208	-0.338644594	-0.333664869	-0.399897172	-0.394765067	-0.521306328	-0.350213196
ACAP2	-0.438063524	-0.627995101	0.090383408	0.011474771	-0.208416369	-0.00813945	-0.223955098	-0.075592606	-0.16826276	0.100209521	0.249115437	0.239854261	-0.001666766	-0.134726458	0.102105751	0.391155154	0.138227968	-0.034969928	0.624903384	0.283436459	0.288909489	0.440335802	0.293929018	0.385530995	0.258403419	0.42633725	0.236565835	0.417947119	0.254249315	0.023787958	0.354728514	0.085767387
ACAP3	0.104553771	-0.097276529	-0.23120937	-0.201535743	0.391176473	0.137354418	0.025861733	0.353595702	0.46290482	0.069060913	0.091442205	0.968982594	0.130392684	-0.172330536	0.278757065	-0.237203562	0.310803367	0.178371822	0.559330738	-0.328302152	-0.293143402	-0.393676819	-0.499029711	-0.152099276	0.167427404	-0.270034662	-0.117288952	-0.188274072	0.334623549	0.485246735	-0.217979888	0.728547567
ACAP3	0.416077847	0.711811697	-0.101194641	0.864206188	0.827760341	0.487142803	-0.148812304	0.407417649	0.550092481	-0.052599336	-0.793004792	-0.001908875	-0.889211767	-0.338125408	-0.365180753	-0.589763386	-1.002917737	-0.541300791	-0.832948855	0.045620258	-0.997844163	-0.906763283	-1.100856496	-1.107183746	-0.349092482	-1.262402125	-0.451897828	-1.566693169	-1.081989607	-0.485615885	-0.639630176	-0.481435448
ACAT1	-0.425240578	-0.606638361	-0.081688245	-0.384401684	-0.575436175	-0.506390925	-0.196992146	-0.436089033	-0.175678217	-0.297324539	-0.456689904	-0.472348969	-0.330755705	-0.675437762	-0.950826893	-0.196031093	-1.065445554	-0.859419964	-0.707459396	-0.090091743	-0.18904558	-0.217639805	-0.105601431	-0.862167767	-0.720515421	0.004907334	-0.700949901	0.299763963	-0.441741095	-0.709239633	-0.364186022	-0.917636916
ACAT1	-0.083010738	-0.208503088	-0.051067144	-0.064839714	-0.082197226	-0.349672546	0.180862915	-0.297250375	-0.136611973	-0.120717785	0.118037293	-0.391455566	0.615898414	-0.123819246	-0.282701503	-0.070156551	-0.611719505	0.005087267	-0.262133955	0.251642254	-0.099697312	-0.037287669	0.442961947	-0.663774443	-0.041668789	0.209460843	-0.587767872	0.416202999	0.032633243	-0.033993931	-0.190685582	-0.598688147
ACAT1	-0.19721141	-0.284634075	-0.053481977	-0.185986974	-0.055253439	-0.288426779	-0.076679702	-0.153754587	0.140738952	-0.062358264	-0.405720988	0.23976821	0.199687694	0.4214968	0.326941226	0.13776079	-0.268822781	-0.396889255	0.456339718	0.34016712	0.387587117	0.346562234	0.277744481	-0.238837194	0.145160581	0.364073492	-0.25195786	0.542262264	0.637051102	0.528004911	0.344234911	0.177677463
ACAT2	-0.215998389	0.209023613	-0.000549484	-0.330569068	-0.166452584	-0.866749611	-0.108706292	-0.4823336	-0.353924168	-0.45936248	-0.666573309	-1.433522025	-0.515215929	-0.740996013	-0.63004675	-0.235861654	0.212428606	-0.501106244	-0.793275352	-0.203134754	-0.092203323	-0.392244597	-0.15272694	1.119683814	-0.521757941	0.616417352	-0.25866981	0.053672853	-0.635833306	-0.308548648	-0.439359393	0.70597625
ACBD3	-0.248298232	-0.129740983	-0.235641539	-0.159749029	-0.247416665	-0.520239474	-0.050153068	-0.26822386	-0.224838509	-0.063908182	0.288971236	-0.126481094	0.065112763	-0.480759087	-0.155822323	0.053691346	0.356627355	-0.336788919	0.191981926	0.1117109	0.197368372	0.151714851	0.344438969	0.777515443	-0.131911649	0.481579477	-0.036118248	0.430234682	0.441753049	0.128517676	0.140824842	-0.053674049
ACBD4	0.08212782	0.390469729	0.2185452	-0.204436517	-0.296716972	-0.066219339	-0.037983887	0.06761045	0.072801054	0.355985793	-0.226142804	-0.158878019	-0.550696563	-0.254304779	-0.17462688	-0.147565073	-0.108594091	-0.203669719	-0.266776235	-0.262015859	-0.685376237	-0.612989887	-0.484810987	-0.426006391	-0.118435212	-0.477953117	-0.521288086	-0.714461038	-0.546994343	-0.46867473	-0.527262284	-0.311617025
ACBD4	0.154494379	0.121143876	-0.171823293	-0.234125526	0.269877145	0.093017438	0.116555823	0.339003106	0.354490951	-0.106629015	0.019995488	0.394779395	0.035487399	-0.119535946	-0.161868795	-0.344376256	0.008178112	0.007576009	0.344424647	-0.286544731	-0.360568049	-0.591703919	-0.700835282	-0.266022578	-0.070573823	-0.213139749	-0.126460233	-0.181320449	0.092925029	-0.069848729	-0.346466412	0.291816067
ACBD5	0.123991836	0.242805048	0.118192306	0.298711705	0.648034802	-0.001670384	0.073921352	0.150186543	-0.003279108	-0.544912395	0.458696329	0.992187045	1.062422124	0.957273923	1.14990934	0.521566677	0.623164402	0.059264255	1.355965616	0.521387199	0.610036836	0.919605754	0.488936896	0.69084756	1.277787904	0.913221974	0.958581397	0.804418952	1.807236482	1.085390479	0.895034598	1.259059209
ACBD5	0.077083695	0.026523246	0.181102608	0.167785638	0.147984907	0.091822523	0.11061215	-0.048423782	0.12501505	0.129840814	0.193933453	0.177227215	0.108322645	0.281900848	-0.086117133	0.313956029	-0.079874642	0.133697861	0.014767084	0.183490395	-0.005005618	0.000640449	0.446732092	0.132824333	0.155150875	0.212682723	0.335468013	0.001872931	-0.058186828	0.121589243	0.16115497	-0.00608429
ACBD6	0.176964235	-0.050093481	0.164986723	0.200473572	-0.088619749	0.032028676	-0.022129502	0.033800365	-0.012524617	-0.235483166	-0.43357826	-0.033053597	0.039959799	0.17429867	-0.063866547	0.253932816	-0.411915818	-0.512600688	0.198814657	0.139623779	0.111034675	-0.089448752	-0.091119646	-0.483999781	-0.231451824	-0.270916188	-0.106978859	0.186136349	0.320557138	-0.084212609	0.416690627	-0.075556935
ACBD7	0.121011876	-0.019250184	0.39032086	0.414972466	0.368718208	0.576659713	-0.203018547	0.190302456	0.152461617	0.110274839	0.454625546	0.586656775	0.324878181	-0.04680175	-0.109869273	-0.645413876	-0.453155827	0.335741627	0.452036104	-0.358787672	-0.338905696	-0.468287294	-1.327393611	-0.637876578	-0.219191624	-0.467756524	-0.583889155	-0.789642299	0.399421068	0.494340983	-0.505899773	0.452279644
ACCN1	0.816483405	-0.713129099	-1.097476452	-0.787267109	-0.852734467	-1.35419876	0.637675998	0.068428152	0.603409426	-1.132479946	-0.479268933	-0.934663328	-1.384083238	-1.274758912	-1.139664533	-1.25282909	-1.423127956	0.809467644	-0.51457043	-1.284198815	-1.070941292	-0.952326617	-0.899311149	-1.069674979	-1.034355028	-0.829338452	-1.104431492	-1.195308268	-1.205978604	-1.469938919	-1.440446498	-0.72122596
ACCN2	0.533669242	-0.084566423	0.175466402	0.784730371	0.6026017	-0.00941864	0.253949718	0.317466723	0.249524927	-0.366090753	-1.214418215	-1.41377198	-1.075651883	-0.75133817	0.044402488	-0.558757881	-0.783760447	-0.495001445	-0.935143602	-0.240759199	-1.063529755	-0.319200355	-0.977577654	-0.866367182	-1.6610901	-1.441043207	-1.054709193	-1.986045335	-1.343364386	-1.193306667	-0.697403365	-1.484974496
ACCN3	0.393560105	0.666854869	0.548598623	0.493459475	0.36270773	0.987730141	0.107656378	0.498456523	0.303620778	0.711774097	0.002809276	-0.024690725	-0.407818296	-0.169105843	-0.433400134	-0.209225011	-0.364224464	-0.167051919	-0.140542929	0.061899237	-0.425748097	-0.483673139	-0.453838931	-0.303412495	-0.061248874	-0.354661249	-0.225867129	-0.489198666	-0.535122317	-0.316854598	-0.05027793	-0.105662846
ACCN4	0.102049037	-0.10738953	0.263615876	0.29279193	0.331181223	0.202304716	-0.401075419	0.537549339	0.040359883	0.433944576	0.455649777	0.319798991	-0.023971387	-0.16180576	0.838461676	0.344434469	0.830048492	0.481816383	0.088503275	-0.120217349	-0.457545339	-0.121684768	-0.248997564	0.44064856	-0.017768358	-0.257462563	-0.05162434	-0.479247545	-0.242033387	-0.271472245	0.036495613	0.291097427
ACCN5	0.252226724	0.271717324	0.026075676	0.064706536	0.236079219	0.096235493	0.211392585	0.332182355	0.180244966	0.135412965	0.202444672	0.045994502	0.013597806	0.03759999	0.174545246	0.16172444	0.222786412	0.187429842	0.099492155	0.217332786	-0.057029617	0.023313243	0.052535493	0.086592957	0.084677512	0.120991937	0.186833194	0.070835528	0.042779002	0.102861748	0.009318677	0.048594751
ACCS	-0.419750405	0.123701913	-0.037690571	1.065033172	-0.196090361	0.905627193	-0.040384773	0.005828219	-0.058470256	0.378447704	0.125478226	1.441179333	-0.304594974	0.294548443	0.198232919	1.285054906	-0.686546946	-0.398837817	0.096072484	-0.017643046	-0.312118447	-0.470205234	0.354308216	-0.805460743	-0.053793137	-0.676192457	-0.379621419	-0.476359704	-0.542245447	-0.683811817	-0.006326408	-0.648667584
ACCSL	0.179868356	0.069335657	0.093783371	0.105046265	-0.004576014	0.060021595	-0.026093505	0.282524205	0.078144671	0.121195975	0.119695343	0.157247918	0.05183204	0.132949262	-0.111331044	0.08488008	-0.171032498	0.024523238	0.059405711	-0.004106144	0.027174108	-0.062090877	-0.110137995	0.092651205	0.069350578	0.136984716	0.10299024	0.039102365	0.130864266	0.080437939	-0.135797222	0.071284074
ACD	0.127107524	-0.169962142	0.021189125	-0.312879762	0.056608155	0.106492579	0.081102806	0.241512583	0.222191945	0.202828	-0.456410113	-0.330205317	-0.752171452	-0.421830659	-0.622625337	-0.486699154	-0.35891371	-0.130276966	-0.678216133	-0.417418085	-1.163345664	-1.127771141	-0.764122654	-0.623677022	-0.274234146	-0.718518139	-0.07239195	-0.967106182	-0.813709094	-0.280997949	-0.598552717	-0.137469236
ACE	-0.071558638	0.267481776	-0.006707618	-0.000382108	-0.032950848	-0.041852054	-0.075391068	-0.052010014	-0.028372946	-0.071293194	-0.26840907	-0.03993615	-0.072910584	-0.103636084	-0.145129796	-0.068146389	-0.100888303	-0.032981381	-0.044220064	-0.031930796	-0.010991884	-0.010118431	0.034152157	0.011965085	-0.077915757	-0.094347461	-0.069399207	0.006878445	0.061800597	0.02645537	-0.010372355	-0.016740246
ACE	0.128225358	-0.16976308	-0.205461714	0.007412224	0.220721399	0.079357828	-0.223493638	0.163387981	0.147554461	-0.090340631	0.033051331	0.356925842	0.01563883	-0.088363444	0.002108879	-0.244180815	-0.064431601	0.016514603	0.301357798	-0.215839992	-0.196152795	-0.262282209	-0.32538094	-0.150129808	-0.09750097	-0.230010598	-0.167329292	-0.313726082	0.157958579	0.288899784	-0.115407353	0.168835157
ACE2	-0.036656004	0.075861857	-0.066624701	0.093423604	-0.01904505	0.008901023	-0.065021261	0.062707156	-0.057380021	0.098666391	-0.239135745	0.001817136	-0.070182292	0.092929023	-0.000444119	0.141511386	0.020638614	-0.155932186	0.032164223	0.083665497	-0.022215791	0.112582609	0.028112187	-0.217082524	0.32931357	0.182322389	0.218389365	0.034683473	-0.108541675	0.100192885	0.005824555	-0.067394704
ACER1	0.095318169	0.145539512	-0.109990787	-0.159465925	0.038991168	0.194749492	0.07283795	0.264978193	0.1052197	-0.045952073	-1.38018656	0.094176528	0.002107237	0.090893377	0.010566867	-0.030566109	0.084405329	0.044587312	0.260205145	-0.019793332	-0.03616546	-0.066433978	0.246388299	0.095432892	0.146115082	-0.044509107	-0.125715886	0.157555265	0.146236154	0.353322795	0.077438507	0.092208637
ACER2	0.140673824	-0.003347444	0.387761036	-0.31375643	0.130032616	0.130353189	0.07427896	0.030281907	0.244512201	0.219359756	-0.436047629	0.224950965	0.143902059	0.286874397	0.000614774	-0.042451883	-0.051799554	0.369578658	0.041065756	-0.074626836	-0.133318116	-0.131517968	-0.109328187	-0.054003417	0.200717881	0.072458405	0.35130442	-0.141821836	0.091321651	0.171482221	0.016549087	0.441970653
ACER2	0.124759266	-0.246541282	0.043779573	0.031420727	0.144036296	-0.003946457	0.033966504	0.269721435	0.266627013	-0.03308351	-0.057308113	0.280353441	0.095429552	0.013613469	-0.174093339	-0.112965251	-0.040432449	-0.069529325	-0.010074937	-0.035834201	0.082726101	0.017931841	0.199438044	0.020773187	0.063760115	0.005840204	0.31503258	0.04531178	0.245311321	0.422919792	0.050878455	0.32820988
ACER3	0.048200546	0.182009889	-0.053675831	0.847527433	0.306745354	0.458676462	-0.003522145	0.206429695	-0.128951064	0.199843061	0.252415535	-0.257125316	1.036831613	0.882372373	0.588464288	0.666000861	-0.099324186	-0.24999672	0.813203626	0.801511971	0.820582361	1.079469188	1.181350677	0.181047433	0.619409017	0.533866346	0.996478472	0.450027154	1.441440722	1.547233679	0.785972348	0.761194772
ACHE	0.070056513	-0.480544232	-0.566224071	-0.659280447	-0.028091709	-0.502380462	-0.230622125	-0.076131333	-0.264622539	-0.28676831	-0.670630113	-0.470329025	-0.61462861	-0.826887444	-0.768747999	-0.860506699	-0.758785276	0.125706412	-0.447152384	-0.669069946	-1.093007156	-0.917470615	-1.302051668	-0.809148273	-0.568683682	-0.724453887	-0.788467939	-0.791108653	-0.664005621	-0.760796141	-1.054299512	-0.555775597
ACIN1	-0.140681707	-0.165536732	-0.529341593	-0.539449887	0.672569121	-0.06266747	0.033057648	-0.067672143	0.136346545	0.463316232	0.521911481	1.946985332	0.6243037	0.202631616	0.582580662	-0.734035343	1.076392413	0.852453548	0.748105291	0.150602631	-0.761799499	-0.311089233	-0.746015687	0.569017653	0.673519678	0.054833925	-0.467024565	-0.321265527	1.060594537	1.020726858	0.036427031	1.251465325
ACLY	-0.213358703	-0.276384519	0.030622082	-0.197842612	-0.338269817	-0.436584551	-0.175346824	-0.245406317	-0.396314803	0.156761959	0.041099789	-0.576604086	-0.193854023	-0.320178762	-0.216033037	0.128362051	-0.032070586	0.170714341	-0.070512869	-0.134862335	-0.194513125	-0.194881617	0.139720483	-0.224228301	-0.112676829	0.133744116	-0.410029597	-0.010407179	-0.190454523	-0.286799757	-0.059697791	0.047191703
ACMSD	-0.515041381	0.201070168	-0.291145621	-0.339629321	-0.220962053	-0.546830736	-0.3471002	-0.602448033	-0.529062089	-0.350080655	-0.638529586	-0.643945971	-0.544622158	-0.462849912	-0.649764723	-0.420359142	-0.70801964	-0.662196837	-0.654498899	-0.624253174	-0.754905079	-0.748860926	-0.737523573	-0.771476728	-0.427585474	-0.526307447	-0.435056896	-0.662287332	-0.54633967	-0.623095985	-0.63189458	-0.68225393
ACN9	-0.289052118	-0.866886957	0.120214264	-0.348434072	-0.563074109	-0.460561363	0.006061136	-0.436381961	-0.640607882	-0.062073234	-0.304020457	-0.719845167	0.037855071	-0.726316843	-0.500000242	0.204773683	-0.415278143	-0.766670306	-0.456947973	0.366772	-0.23656846	0.178621338	0.375677023	0.054072064	-0.188930021	0.552450925	0.196141476	0.382767551	-0.23774408	-0.199791262	0.102472757	-0.882870111
ACO1	-0.031489971	-0.486612291	-0.419988978	-0.394708907	-0.525698029	-0.694603146	-0.257502914	-0.165725875	-0.147832069	-0.233229762	-0.040371662	-0.366330187	-0.080141008	-0.255622985	-0.086988297	0.12855039	0.108676479	0.148095734	-0.30662392	-0.076069639	-0.025534812	0.045371117	0.085076672	0.153514183	0.06360673	0.110113387	0.180082092	-0.186182505	-0.165199867	-0.359076614	-0.058304357	-0.329931702
ACO2	0.362178742	-0.048445098	0.048757523	-0.409777275	-0.035305385	-0.042994166	0.332781979	0.392929849	0.773490106	0.057294341	-0.43780558	-0.267859149	-0.023109269	-0.479455728	0.045176953	-0.113251187	-0.676191636	0.111074095	0.264388708	-0.039872818	-0.761576546	-0.495237369	-0.56200497	-0.736025444	-0.332002787	-0.120175189	-0.327217423	-0.473298258	-0.441320704	-1.090424873	-0.201015979	-0.758491611
ACOT1	-0.17036774	-0.776637382	-0.408694072	-0.86379879	-0.769067187	-0.491810065	0.30996347	-0.458962234	-0.14373975	0.263730324	-0.248509674	0.276113224	0.640054588	0.025226297	0.442634607	0.761023964	-0.145512118	0.035232914	-0.220556542	0.521273319	-0.149861508	-0.147181991	0.38172003	-0.313976199	-0.756123128	-0.117812541	-0.191652029	0.601032222	-0.228795839	-1.556631729	-0.262141022	-0.569439712
ACOT11	-0.144163912	0.210545851	0.058431577	-0.29851352	-0.025590819	-0.024211254	0.155467045	0.127986815	0.22082995	-0.041801472	-1.463941196	0.407667894	0.216020662	0.052626963	-0.026019123	0.004570538	0.150227243	0.191300931	0.481019286	-0.154739861	-0.330244465	-0.162858748	0.015211291	0.110673814	0.142049324	0.047277086	0.074396636	0.125796911	0.178804951	0.2959421	0.038196383	0.195207734
ACOT11	0.648846037	-0.121998616	-0.51180506	-0.156411716	-0.083500114	-0.482718631	0.026211306	0.034885547	-0.047793929	-0.63982887	-0.719848341	0.230694255	-0.819620295	0.610974008	-0.017743139	0.255911972	-0.707993077	-0.641000331	-0.390672115	-0.551880948	0.397943942	-0.536993068	-0.453500963	-1.083066716	-0.516455298	-1.074029989	-0.946767722	-0.335844541	-0.877515431	-0.859330321	-0.76855122	-1.024394403
ACOT12	-0.364596315	0	-0.069743106	-0.112274602	-0.07688243	-0.64155134	-0.322680793	-0.254261265	-0.181143929	-0.347668604	-0.524156677	-0.552523065	-0.345848967	-0.533316779	-0.334705127	-0.512068232	-0.421748532	-0.465835841	-0.414646397	-0.420066981	-0.39083761	-0.454432151	-0.783625368	-0.453443397	-0.335218331	-0.35031851	-0.556058847	-0.536893293	-0.519633925	-0.650467264	-0.622990463	-0.592936935
ACOT13	-0.249091186	-0.495358329	-0.529093252	-1.042932907	-0.982213481	-0.529927666	-0.087701064	-0.272335825	-0.096965103	-0.403240548	0.080646499	0.020727223	-0.162410313	-9.82E-05	0.245321808	-0.078746074	0.347298574	0.013361961	-0.246360476	-0.269184772	-0.176532882	0.146760634	-0.102706933	0.397246822	0.073487865	0.396143354	0.05729994	0.096773555	-0.451938736	-0.516566411	-0.058949947	-0.052097817
ACOT4	0.739745149	0.087722034	-1.098880853	-0.814429889	-0.679448085	-0.870072109	0.215084834	-0.360185015	-0.082082565	-0.477280126	-0.565553339	0.091945288	-0.23651682	-0.631154722	0.091853515	0.720761766	-0.610534356	0.205634315	-0.192525973	-0.464808204	-0.604607692	-0.521668104	0.165324567	-1.188259508	-0.914927136	-0.294138819	-0.713312436	0.075953864	-0.557107965	-1.035573908	-0.420278007	-1.015258498
ACOT6	0.100568652	0.363236676	-0.214180537	-0.17492561	-0.158047684	-0.022167043	-0.250303484	-0.036539975	0.011413352	-0.277400514	-0.956536564	0.114839132	-0.220008262	0.2606235	-0.081208116	0.203934965	-0.22447767	-0.333339053	-0.089538103	-0.134017665	0.226152039	0.138303147	0.650480573	-0.187702747	0.023241332	-0.222847667	-0.282183441	0.310557934	-0.206385903	-0.307984011	-0.142966418	-0.317627394
ACOT7	1.403888178	-0.852697426	-0.284992993	-0.675714203	-0.905413289	-0.708800833	0.911793103	0.674418006	-0.557582305	-0.431906186	-1.123719792	-2.076080819	-1.324662549	-1.639348382	-1.641422749	-0.928072962	-1.620678476	0.155135626	-1.07096457	-1.011343941	-1.407133643	-1.552551769	-1.019900182	-1.160445229	-1.619733037	-0.727560332	-1.431688726	-0.953459177	-1.285943494	-1.335262326	-1.384445479	-0.500237487
ACOT8	0.343286207	0.319426878	0.226542672	-0.13130954	-0.024933488	0.040454647	0.381689921	0.29577824	0.260881922	0.213967303	0.274223246	0.019789916	0.182980957	-0.001326374	-0.043428761	0.397305888	-0.206365276	0.351185054	0.124245839	0.091911741	-0.092521831	0.130852049	0.451856812	-0.079660091	0.117626086	0.001729943	0.064615016	0.027762816	-0.216055129	-0.126032539	0.188212778	-0.182375785
ACOT8	0.287975423	0.366857286	-0.176220986	-0.446756416	-0.008862362	-0.41304564	0.281752439	-0.120213672	-0.112732701	0.059235428	-0.195390792	-0.576997546	-0.036751978	-0.52471492	-0.501197004	-0.264331714	-0.294718686	-0.052098399	-0.597680719	0.013405157	-0.560703347	-0.183311596	-0.046329964	-0.216534215	-0.125163327	0.119091543	0.030204398	-0.060016718	-0.594346792	-0.087207549	-0.423733128	-0.362258595
ACOT9	-0.128859537	-0.899839578	-0.176932258	-0.587318021	-0.627372623	-0.517105631	-0.447858195	-0.172219398	-0.193133548	-0.205572899	0.209586803	0.860080471	-0.023322212	0.228056499	0.384626422	0.468186983	1.463922721	0.174572675	-0.006741026	-0.384852989	-0.18496705	-0.30357819	0.025802118	0.771913294	-0.051699225	0.00492445	-0.497260704	0.068066705	-0.264552315	-1.085362858	-0.176967282	-0.000135
ACOT9	-0.067538828	0.106752289	0.026922713	-0.183170145	0.156845774	-0.123973716	0.168495341	-0.110042352	-0.03616403	-0.202313205	0.033528104	0.207242055	-0.025838864	-0.111276651	-0.042274278	-0.024688996	0.636538652	0.05374452	0.029488417	-0.456722634	-0.159781535	-0.293794675	-0.377454961	0.086652427	-0.322268681	-0.137621632	-0.456939526	-0.206057152	-0.107153611	-0.509731051	-0.413429971	0.013650817
ACOX1	0.197154517	-0.535774197	-0.01287102	-0.124606441	-0.305945841	-0.079231366	-0.256418517	-0.20237683	0.432318429	-0.278620677	-0.180801804	0.435862359	-0.549581332	-0.028810033	0.007404182	-0.847420914	-0.325494652	-0.105287541	-0.595895358	-0.533042543	-0.393221821	-0.384232573	-1.204673587	-0.273121269	0.152746636	-0.437999931	-0.750190442	-0.390169769	-0.142864312	-0.580416311	-0.100069789	-0.018886664
ACOX2	-0.498305729	0.043295988	-0.252302576	-0.601131163	-0.428224116	-0.803098292	-0.483013218	-0.695398288	-0.335819823	-0.12316028	-0.381982806	0.381652276	-0.150671182	-0.421947104	0.004084008	0.699731439	-0.6721573	-0.429072666	-0.367693063	-0.121641918	-0.392685927	-0.016783579	0.625744231	-0.720120579	0.049002997	-0.084630079	0.151672908	0.076373423	-0.135547648	-1.582186343	-0.032121554	-0.892047882
ACOX3	-0.300936015	0.43693705	0.403475304	0.318481688	0.121953564	0.704507282	-0.155612055	0.07612564	-0.140986279	0.536608483	-0.189121724	0.066723012	0.080304962	0.223707378	0.264076811	0.173632187	0.31695833	-0.259362965	-0.174863085	0.179261816	0.022932818	0.289189818	0.462188568	0.244129057	-0.035992207	0.238109589	0.559805586	-0.08608703	-0.144816352	0.32815217	0.475122354	0.077845719
ACOXL	0.03978261	0.26972306	-0.079257162	0.091417851	-0.006658144	-0.026828627	-0.06432658	0.056665883	-0.16202756	-0.117063716	-0.218785439	-0.062864955	-0.032826877	-0.132940161	-0.084001001	-0.012241613	-0.059438345	-0.072438698	0.126691887	0.059156953	0.055136212	0.067625033	-0.051512359	0.071912541	0.000215593	0.021041234	-0.338466979	0.053590587	-0.037344816	-0.028804359	0.008515753	-0.132461036
ACOXL	-0.008734776	-0.059190849	-0.112051966	-0.019350266	0.140497241	0.083262319	0.022032735	0.416369119	0.153868047	0.002079635	-0.178916301	-0.044661607	0.102752694	0.154011057	0.313853794	0.190314598	0.264043681	-0.23765005	0.030891148	0.106885749	-0.096689335	-0.20717541	-0.191697552	-0.014722674	0.04839214	-0.079093126	0.038520853	0.006719002	0.037460756	-0.026024225	-0.113971043	-0.078742963
ACP1	0.211488586	-1.013070096	-0.209443218	-0.236955272	-0.626114984	-0.364156752	0.223675663	-0.32853961	-0.33404828	-0.179729564	-0.439878209	-0.382841085	-0.090664789	-0.478881678	-0.188371439	0.002770295	0.080780315	-0.123966966	-0.469079649	0.271891925	-0.034744835	0.052468705	0.139432357	0.100541521	-0.465143638	-0.282041362	-0.08530773	0.128691234	-0.207654177	-0.477848698	-0.121085982	-0.431074994
ACP1	0.07235306	0.612585404	0.087031145	0.233005776	0.136989251	0.262231618	0.075938816	-0.068329125	0.251955895	0.050986611	0.250769808	0.089855499	0.331343076	0.440765489	0.363868454	0.396926339	0.682553306	-0.030322082	0.66296015	0.207206344	0.498516403	0.39905598	0.284743887	0.803142382	0.229059853	0.472275896	0.475537373	0.251218544	0.485481796	0.641011964	0.311575735	0.361162152
ACP1	0.013533468	0.048878532	-0.201583806	-0.038068056	0.081466211	-0.103554412	0.042663465	-0.126400635	-0.052664412	-0.086857346	-0.038993493	-0.036975367	0.297009054	0.212656688	0.213200922	-0.069310668	0.430712835	-0.183652487	0.450818972	0.134054016	0.130892976	0.2648202	-0.035838814	0.422787262	0.15115818	0.177078674	0.528933434	0.274871004	0.37178614	0.488718083	-0.02492888	0.071210858
ACP2	-0.005393837	-0.4292548	-0.069346903	-0.18289619	0.063951355	0.081789282	0.093925797	-0.071881574	-0.059078595	0.172222707	-0.469145021	0.020831538	-0.171933779	-0.253394011	-0.327173705	-0.04141046	-0.17564085	-0.325091986	-0.181337967	-0.162775374	-0.565135202	-0.358405579	-0.27281993	-0.432850203	-0.480094211	-0.294345964	-0.421989825	-0.091733648	-0.371425351	-0.20108108	-0.412080244	-0.406014791
ACP2	0.179028328	0.037796552	0.182207043	0.138664159	-0.137008236	0.053548462	0.149808824	-0.116641894	0.034621501	0.143261701	-0.195083672	-0.11783581	0.004794319	-0.074945026	0.01966122	0.008765057	0.006971127	0.004691472	0.24433724	0.218645055	0.03066438	-0.103420516	-0.041061776	-0.032589768	0.02404855	0.128326039	-0.052436641	-0.071122922	-0.142753464	-0.037280542	-0.114594573	-0.085112316
ACP5	-1.852149944	-0.493325601	-1.219206674	-1.618740775	-0.981612573	-0.583156234	-1.32393617	-0.849413166	-0.630432525	-1.211295516	-0.12654379	2.850695227	-0.348952359	-0.059106829	2.415650869	2.453686171	2.926414829	-2.627714039	-0.514646513	-0.86763601	-0.806168592	-0.713312904	-0.499074326	0.340564629	-1.327281592	-0.537708947	-2.127498437	-0.208825913	-1.695923886	-2.745542614	-1.22213602	-1.818572933
ACP6	-0.09196316	-0.025418018	0.172785975	0.086460221	-0.116516711	0.041694638	0.156400691	0.113928471	0.144417999	0.26201137	0.179590825	0.269629175	0.172712853	0.130156604	-0.02646816	0.548488789	0.377012544	0.043696457	0.025960593	0.127023491	0.132653877	0.135047443	0.624271997	0.189200995	0.122325032	0.161496221	0.161016222	0.372464264	0.081062421	-0.095504927	0.048520915	0.132869542
ACPL2	0.450966464	-0.709071647	0.32033409	-0.716551072	-0.3858927	-0.251623924	0.21048213	-0.087404424	-0.103073798	-0.078244544	0.130930622	1.149619393	0.231832119	-0.192764244	0.024917934	1.01365293	0.503662054	1.266204354	0.415027673	0.16683997	-0.247961074	0.123959167	1.341986052	0.716715042	0.327441452	0.99822421	0.20274202	0.85083541	0.359876254	-0.635689033	0.243093594	-0.628808085
ACPL2	0.134649636	0.338631873	0.277771074	0.426157527	0.245063287	0.309952029	0.067694467	0.21214418	0.432116912	0.544691987	0.134415581	0.604350604	0.106444166	0.212005057	0.055755956	0.421209625	0.14333244	0.149390301	0.213484731	0.101783751	0.25991468	-0.094226261	0.451177831	0.222652626	0.053201811	0.022770282	0.237969821	0.091835201	0.151022085	0.274877752	0.172581461	0.279930586
ACPP	-0.077228325	0.614851162	-0.181797308	-0.028652619	0.023225337	-0.007172189	-0.349148969	-0.023716836	-0.188658784	-0.030915079	0.007211063	-0.077097686	-0.247711336	-0.258742568	-0.095205888	0.106447562	-0.125674581	-0.180378107	-0.155224992	-0.009767266	0.015498054	0.019991811	-0.109116009	-0.113256394	-0.227240776	-0.228324321	-0.217423694	0.175081492	0.12688858	-0.256432391	-0.034359017	0.019831522
ACPP	0.025154485	0.063419995	0.150613156	0.076322779	0.02684586	0.038610319	0.134002346	0.137306403	0.01647108	0.558097009	0.456724925	0.528068606	0.520037538	0.170018237	0.007363842	0.154828761	0.059269446	0.326345616	0.130339276	0.185887574	0.126368267	0.083554583	0.108854965	-0.158579124	0.306360335	0.061363638	0.438077895	0.092942102	0.102548855	-0.226381975	-0.041127741	-0.130503483
ACPT	-0.049739399	0.292629935	-0.083876681	-0.058621612	0.108922131	0.146219375	0.119523548	0.181154319	-0.085060529	-0.023560058	-0.322009696	0.113432614	-0.075200201	0.023413159	0.036140247	-0.168687746	0.121518851	-0.097055873	0.309398946	0.04500745	-0.019265145	0.082134329	0.030455947	0.087133067	0.061561318	0.038478165	0.121092462	0.089565606	0.197007796	0.333378287	0.080229896	0.248322897
ACR	0.15953642	0.267071292	0.003314828	0.214596196	0.252543031	0.142131419	0.058738881	0.309377233	0.046379669	-0.151350423	0.087832268	-0.14897575	-0.218203672	-0.333184594	-0.157643538	-0.2949747	0.098741826	0.184080506	-0.13018943	0.026236873	-0.120731347	0.050198344	0.036244883	0.182461906	-0.001259708	0.081155727	-0.082323126	-0.048318673	-0.138903558	0.13809772	0.026954437	-0.060651335
ACR	0.16618066	-0.153822269	0.048630374	-0.09333558	0.132903764	0.206413678	0.062597596	0.103194888	0.16176973	0.015606045	0.273220535	0.350875841	0.070215854	0.008121939	-0.071854072	-0.030637118	0.074838329	0.108899183	0.046448991	0.095457402	0.01070006	-0.160598244	-0.151722509	0.191298945	0.070907268	0.080921764	0.173733406	0.071250279	0.188238217	0.291923441	-0.092888071	0.400586149
ACRBP	-0.297169948	0.247703663	-0.118902909	0.071021602	0.197367847	0.286409444	-0.259504718	0.112682426	-0.033247451	0.551424083	0.468674924	0.82941796	-0.01198765	0.215548047	0.195427967	0.610395598	0.149041973	-0.405642264	0.016224542	-0.049979678	-0.255738854	0.038789812	-0.174632725	-0.107085394	0.425569886	0.005319545	0.510843867	0.082493788	-0.028790919	-0.063251385	0.000599776	0.354372314
ACRC	-0.593197905	0.286387141	-0.51910988	-0.275577185	-0.22061707	-0.369048719	-0.650438228	-0.956030212	-0.714816109	-0.598725351	0.469757346	-0.412725193	-0.999298899	-0.465966403	-0.31087799	-0.470384199	0.342802535	1.471071792	-1.442048916	-0.493493565	-0.684028729	-0.448052578	-0.855700768	0.735802471	-0.030850661	-0.636305135	0.849185451	-1.303730411	-1.199053372	-0.924183084	-0.653309919	0.546642038
ACRV1	0.26147132	0.554460557	-0.103033509	-0.055888666	-0.027499004	-0.218762497	-0.009361804	0.032392886	-0.087789894	-0.096271516	0.010491239	-0.185414265	-0.026143479	-0.121006615	0.059394356	0.005215798	0.075374697	0.114486953	-0.120530741	-0.068197165	-0.161489725	-0.087866703	-0.060565807	-0.212074021	-0.019909753	-0.055647448	-0.065769671	-0.155707449	-0.145554746	-0.082493216	-0.027165233	-0.145092481
ACSBG1	0.007247552	0.596880077	-0.794325264	0.287822782	0.521904082	0.403856749	-0.183065232	0.747019636	0.336455156	0.733934768	-0.383562051	0.491389916	0.183492233	0.03240633	1.001390517	0.360369185	-0.225658651	-0.489396971	1.18081127	0.317317408	-0.053965285	0.042689716	-0.485788501	-0.137799658	-0.730362222	0.43311143	0.080286866	0.048685676	0.862882282	0.247154801	0.157435473	0.337210276
ACSBG1	0	0.309543165	-0.405544494	0.089873258	0.039233676	-0.04167795	0.078591952	-0.058279873	0.08380777	-0.095392748	0.029849923	-0.084332067	-0.036665178	-0.18174061	0.150413568	-0.054941985	0.118313947	-0.199029976	-0.207694104	-0.103236174	0.083596991	-0.090308284	-0.192509823	0.095511101	-0.131789072	0.045158108	-0.151559857	-0.010157077	0.107785306	0.062284357	-0.101563416	0.014022367
ACSBG2	-0.072253405	0.260467182	-0.211272022	-0.231012256	-0.029658713	-0.047447435	-0.162576654	-0.102838931	0.022601888	-0.055631933	0.175644996	0.34258667	-0.162374385	-0.101137708	0.050219787	-0.036940389	-0.013850244	-0.263030215	-0.036565623	-0.218849144	0.041480638	-0.036730162	0.081010026	0.158461858	0.114430703	-0.118591653	0.63146271	-0.058540794	-0.029133242	0.027848984	0.073258942	0.08723649
ACSF2	-0.183642148	0.149701648	-0.115566116	-0.233918168	-0.043901354	-0.148818483	-0.198739379	-0.035595799	0.114303382	0.502582381	-0.249185697	0.663734901	0.177310819	0.041765539	0.490651839	0.531886758	0.400422655	-0.877879825	0.10432272	0.130197976	0.044238126	0.332248347	0.212158503	0.133017602	0.113217999	-0.146864288	-0.128563697	0.011941427	-0.050649481	-1.127931963	0.349091418	-0.311249871
ACSF3	0.346642059	0.274335547	0.151833443	-0.036562653	-0.073211517	-0.19741336	0.22369994	0.257257484	-0.310721261	0.510125289	0.104221242	-0.416632513	-0.309868993	-0.354764423	-0.364539647	-0.030961853	-0.076620135	-0.118302416	-0.406592242	-0.017362812	-0.333771405	-0.613659838	-0.553983899	-0.617907924	-0.359063216	-0.110688532	-0.694973789	-0.312562695	-0.443832778	-0.506808657	-0.56134509	-0.625872024
ACSF3	-0.040120519	-0.358628482	0.023686986	-0.186005909	0.053275074	0.116357177	0.014680369	0.279266129	-0.160569985	0.433101595	0.06930252	0.416359743	-0.249545895	0.063906917	-0.117588094	-0.41725255	-0.01023853	0.104288255	-0.123184285	-0.414958341	-0.374371204	-0.631142665	-0.483563078	-0.418524383	0.019161157	-0.456838425	-0.143080762	-0.622839275	-0.281788181	0.158744557	-0.390926937	-0.037288748
ACSL1	-1.329007822	-0.370673197	0.32283079	0.04301921	-0.157781265	-0.407227477	-0.897021998	-0.738022815	-0.654483047	-0.127472266	0.082872726	-0.961549006	-0.374893717	0.264772893	-0.741718676	-0.6139153	1.327271716	-1.152468014	-0.514961027	-0.080778902	0.530969293	-0.4164082	-0.269640752	1.143186346	0.132338775	0.516707887	-0.146588519	-0.23646105	-0.662367799	-0.053312415	-0.255071293	0.47670427
ACSL3	0.778912732	-0.661537189	0.120321556	-0.022848819	-0.174104146	-0.253298016	0.512787085	0.234466635	0.147974324	-0.368141211	0.152879971	-0.952088469	-0.010531042	0.102801047	-0.049068341	-0.240161975	-0.078290248	0.995399583	0.248208791	0.248682297	0.866637305	0.461094091	0.287458451	0.319111249	0.168741375	0.464535857	-0.167007952	0.172379166	0.416504592	-0.195085747	-0.014571106	-0.242645151
ACSL4	0.000942824	-0.321101002	0.112783762	0.041505545	-0.132259984	-0.143192941	0.042006816	-0.077250179	-0.044354561	0.115539156	0.113112957	-0.294714285	-0.025632295	0.049125484	0.035264383	-0.109596205	0.967302867	0.404078021	0.022388256	0.134769211	0.193778557	0.212689752	0.357327634	0.665100782	0.128254145	0.279900766	0.081667598	-0.234452819	-0.267754705	0.203487209	0.041018253	0.419030787
ACSL5	-1.378614869	-1.254643617	-0.44710745	-0.724153378	-1.061010696	-0.684176165	-1.334958797	-0.668417506	-0.335718054	-0.652686393	-0.25200215	-0.064932493	-1.094343268	-0.661336691	-0.311405912	-0.565219987	-0.477060371	-0.284297809	-1.0396243	-1.233332741	-1.033449224	-0.853474829	-1.114677768	-1.257442291	-0.026383324	-0.558500309	-0.683958712	-0.853026756	-1.301285643	-0.40909504	-0.896318316	0.277378193
ACSL6	0.645686323	-1.057959114	-0.935732696	-0.99060506	-0.976883045	-1.296305044	-0.081041901	-0.100745292	0.145529634	-0.946736899	-0.784022552	-0.357039815	-0.822313461	-0.854925757	-0.470748209	-0.310457113	-1.268355247	0.218234744	-0.424943029	-0.543534036	-0.845425753	-0.721485172	-0.482304599	-0.830797561	-0.754968525	-0.544946961	-0.73990067	-0.61222991	-0.469505638	-1.787220247	-0.485249041	-1.599035405
ACSL6	0.573500542	-0.413875927	-1.22007782	-0.995539653	-0.462152729	-1.201633304	-0.188529909	0.070009645	0.301542258	-1.425567975	-0.63729886	0.615533379	-0.804152209	-0.636508847	-0.090258079	-0.731631169	-1.153831406	0.639423757	0.260002568	-0.801366408	-0.98967214	-0.743840176	-1.031075774	-1.058291028	-0.447908901	-0.586029746	-1.022661904	-0.580804176	0.082962446	-1.490804056	-0.581977068	-0.810900722
ACSM1	0.03277579	0.123287598	0.070695196	0.137147905	0.014048976	0.231597534	-0.082434571	-0.122819298	-0.09114331	0.01560506	-0.095569138	-0.092384074	0.019722284	0.06412448	-0.04462025	-0.045141332	-0.058867392	0.062442704	-0.101828183	0.047518723	-0.031870727	-0.089036387	-0.019330458	-0.046511807	-0.036332579	-0.145845372	0.110847583	0.002986331	-0.185778485	-0.118390417	-0.023048126	-0.016010821
ACSM2A	0.020198662	0.559671221	0.133477928	0.080490563	0.167336933	0.075604294	-0.066509812	-0.055353655	0.036724032	-0.105050581	-0.006862342	-0.038767932	-0.110208161	-0.131907276	0.098584275	0.049860729	0.162988784	-0.129416454	-0.036985437	0.019867287	-0.076356277	-0.081887988	-0.028064339	-0.042820709	0.133345128	-0.061975833	0.006487252	0.06260938	-0.020391969	0.040189051	0.001610541	-0.092750742
ACSM2B	-2.887123389	-2.393250057	-2.747445484	-2.528265029	-2.200643483	-3.577979959	-3.249393058	-2.816208044	-2.756769571	-3.103374528	-3.709414752	-3.090731103	-3.466239138	-3.602990733	-3.648323031	-3.836687747	-3.681007842	-3.336789391	-3.331429094	-3.493308114	-3.466054594	-3.260587463	-4.014441978	-3.218635344	-3.459499519	-3.295036523	-3.288163402	-3.356834381	-3.322058622	-3.273375505	-3.904715216	-3.649896944
ACSM3	-0.212978064	0.296846059	-0.113506801	-0.069485714	-0.082844427	-0.010015467	-0.244178724	-0.02600198	-0.307921416	-0.248223122	-0.461589746	-0.272590168	-0.414194895	-0.370740546	-0.133777385	-0.23076699	-0.132359746	-0.295766294	-0.162391973	-0.235237364	-0.343678701	-0.19428211	-0.277233442	-0.079444091	-0.219592782	-0.246260476	-0.23188908	-0.1405796	-0.208735567	-0.259309048	-0.192589542	-0.145307253
ACSM4	0.07363631	0.509641759	0.043073073	0.034752178	0.047499067	0.107816442	0.023760284	0.111562158	0.08679137	0.112267985	0.126669699	-0.110350911	0.042763775	0.002894586	-0.043387465	-0.012233271	-0.038430199	0.026500498	-0.151476099	-0.007982641	-0.015708789	-0.000664997	0.126699797	0.024450169	-0.060084496	-0.01038115	0.073545815	0.030140862	0.130479897	-0.157252972	-0.110252162	-0.037689128
ACSM5	-0.229572628	0.70174189	-0.23276117	-0.166623711	-0.042779295	0.004061001	-0.171699431	0.343921737	0.023018161	-0.069706845	-0.030013812	0.692435028	0.239869561	-0.002020391	0.125878946	0.453135979	0.083499061	-0.401910782	0.422330923	0.059815062	-0.342625712	-0.134458168	-0.186192195	-0.07286022	-0.043492768	-0.068725666	-0.10568783	0.376596933	0.341437247	0.250434973	-0.021984956	0.247982894
ACSM5	-0.946529302	-0.542787066	-0.701569557	-0.326676143	-0.388977236	-0.05644424	-0.68483236	0.610580584	-0.576204284	-0.290185961	-0.067809348	1.339698079	0.723214295	0.734538319	0.998418838	1.044553204	0.120105988	-1.709278041	0.925868284	0.323176024	0.432444431	0.798905647	0.575683728	-0.038767251	0.027131039	-0.036730924	0.37940545	0.903331835	1.103071989	-1.450088427	0.649088306	-0.576549979
ACSS1	0.063573332	0.289882008	0.469066346	0.477835587	0.542000325	0.586912625	0.35918315	0.4079332	0.695258899	0.554880487	0.080027055	0.803715974	-0.964198396	0.423795457	0.139849659	-0.026108557	-0.820490933	-0.509248159	-1.159677826	-0.164039637	-0.002834547	-0.256669918	-0.522316127	-0.956644341	-0.178632525	-1.332595069	-0.108476487	-0.902582292	-0.436968782	-0.938753452	0.001813584	-0.792022242
ACSS1	0.206914059	0.20621041	0.249723236	0.281726258	0.609267063	0.425346291	0.25206157	0.298489408	0.365639385	0.25261428	-0.04523311	1.077154886	0.139987321	0.591116253	0.52819431	0.152992586	-0.33794437	-0.467983506	0.574343464	0.366649816	0.392887524	0.318521763	-0.033282447	-0.55716678	0.301302095	-0.015691827	0.358571645	0.231898796	0.871799505	0.15942017	0.306032588	-0.260279078
ACSS2	0.079400797	0.121362067	0.947078791	0.871969468	0.698677959	0.845700226	0.207340163	0.49599646	0.42291683	1.010693668	-0.213011227	-0.802380132	0.318549812	0.631364475	0.194210795	0.042239742	0.258720377	0.061005945	-0.533282604	0.584085711	0.612653019	0.278628682	0.452101248	0.439488028	0.143634007	-0.523269608	0.823323255	-0.31493034	-0.379259335	0.206295519	0.411665746	0.447451374
ACSS3	-0.793918187	-0.292802707	-0.308369751	-0.635538161	-0.373406292	-0.209860184	-0.349621356	-0.278861146	0.380445936	0.109489378	0.124623956	1.086135544	0.032599072	0.450367935	0.597214132	0.313415714	0.403623255	-0.178172847	0.693524186	-0.013938311	0.356530354	0.321819407	0.280370398	0.530415962	0.388657446	0.571905656	0.4980024	0.298131273	0.836309373	-0.78783601	0.422721967	-0.070642432
ACTA1	0.593811495	-0.259667247	-0.495008408	-0.260038162	-0.284629295	-0.572291467	0.118188594	-0.119425998	-0.164155699	-0.437021672	-0.27489701	-0.644182938	-0.64290938	-0.561386438	-0.739510967	-0.599812493	-0.542689496	0.494247792	-0.676890925	-0.481274469	-0.663008225	-0.620037246	-0.539233731	-0.526236473	-0.634809187	-0.504399727	-0.484179046	-0.815863167	-0.879137988	-0.682292623	-0.62340579	-0.686248
ACTA2	-1.732513916	-1.336016226	-1.291774512	-1.444862363	-1.669368914	-0.859518788	-1.730307078	-1.729833044	-1.766551923	-1.15074394	-0.998496445	-0.978316625	-1.687595059	-1.774344694	-1.230413354	-0.952798059	1.272777206	-1.534452515	-1.689623087	-2.266643693	-1.715609168	-2.049575941	-1.513606434	-0.079462157	-1.590153637	-1.626038517	-1.77484537	-0.49001129	-2.161941405	-1.654176317	-2.242403247	-1.587483385
ACTB	-0.199115272	-0.037986907	0.172174519	0.25093975	-0.174443612	0.073544754	-0.195973839	0.298652906	-0.358707585	0.389543484	0.367548122	0.275852836	0.416901587	0.118365943	0.336610471	0.424641439	0.712114236	0.321329881	0.675210014	-0.139724571	-0.176945948	-0.332315048	-0.383846584	0.347281372	-0.025912844	0.154665315	-0.382231646	-0.106339938	-0.112626635	-0.589700898	-0.094034519	-0.336566066
ACTB	0.393142081	0.395166703	0.584943378	0.677136904	0.210509544	0.72501243	0.004641065	0.451472767	-0.024079975	0.656276203	0.329881013	1.128457195	0.89562178	0.979745691	1.265681055	1.10702534	1.501155698	0.587655885	1.447652678	0.562162521	-0.291513545	0.101850309	-0.19228544	1.187760342	0.900254186	0.360203974	0.618928792	0.050609486	0.195697444	0.023494613	0.749270389	0.323541109
ACTBL2	0.053723283	-0.182502491	-0.04227555	0.153053812	0.279248243	0.254936811	0.091317087	0.569826509	0.284582941	0.273367488	-0.018101598	0.146355864	-0.114733904	-0.451801422	-0.228505777	-0.210749281	0.154369159	0.083409867	0.480425804	-0.286563447	-0.674897828	-0.743104935	-0.817064878	-0.322584189	-0.314906483	-0.231594932	-0.483157192	-0.419435724	-0.165831362	-0.254849091	-0.522180458	-0.234400926
ACTC1	-0.138270647	0.202274067	0.101082432	0.009098258	0.00978786	-0.086145472	-0.069916894	0.23021441	-0.046345409	0.091264028	0.0333761	0.097443708	-0.110165913	-0.044188224	-0.166847732	0.037463756	-0.109311784	0.047755462	-0.214496725	-0.10592334	-0.142470685	-0.041140841	0.170680929	-0.017843992	0.001133407	-0.068034587	-0.0554872	-0.006441645	0.079555827	0.031749835	-0.003974096	0.026859543
ACTG1	-0.513519765	-0.546872792	-0.387534217	-0.1363781	-0.662469589	-0.887653866	-0.324087248	-0.134321343	-0.752697832	0.126637517	-0.276097917	-0.635267137	-0.34831989	-1.189370179	-0.77469228	0.06715162	0.250524256	-0.163099006	-0.238914192	-0.663829796	-0.910020378	-1.039231673	-0.403479346	0.11676401	-0.873094678	-0.420172456	-1.03941415	-0.249450939	-0.716237654	-1.049102426	-0.690485561	-0.927442359
ACTG2	-2.093360765	-1.450306018	-2.424394951	-1.868755465	-1.699490258	-2.305638784	-2.355327463	-2.235586795	-2.274134279	-1.924649707	-1.245776489	-1.857779279	-2.541327544	-2.649139439	-2.228449399	-2.543582833	-1.760449038	-2.410985871	-2.447083296	-2.644642234	-2.577220559	-2.770542219	-2.999247675	-2.584066698	-2.412071958	-2.625650567	-2.805500597	-2.019560378	-2.697558965	-1.765360516	-3.169527987	-1.096426334
ACTG2	-0.128707133	0.492923771	-0.010237127	0.002222292	0.048385138	-0.148331329	-0.101377937	-0.152835007	0.130389511	-0.105486488	-0.105487087	-0.152927775	0.006734649	-0.174166232	0.121756509	0.055623882	0.337565765	-0.106972649	-0.093735965	0.026432559	0.031561772	-0.010857508	-0.071702232	-0.017325891	-0.183720367	-0.167205291	-0.02788437	-0.017927282	-0.049240569	-0.094080758	-0.066809169	0.078846801
ACTL6A	-0.633251706	-0.159426336	0.443582964	0.100316201	0.204187142	0.083287527	0.055182053	-0.052358937	-0.078200624	0.369957594	0.590826067	0.724764109	0.700389623	0.978239258	0.888615904	0.855486997	0.563050698	-0.344488953	0.678164663	0.694652883	1.026402592	0.94875735	0.818633129	0.617504341	0.729068598	0.751644206	0.997244991	0.914309283	0.915306683	0.941976611	0.728443383	0.574039506
ACTL6B	0.728156116	0.767623984	-0.413319402	-0.300990069	-0.01429423	-0.300744829	0.368897022	0.083039484	-0.185854126	-0.441027559	-0.086578375	-0.065484675	-0.463878751	-0.518494418	-0.677612591	-0.779843238	-0.527044952	0.225674171	-0.355905783	-0.452104265	-0.765796687	-0.850451713	-0.727215121	-0.600817972	-0.552716175	-0.593428387	-0.594803964	-0.573509554	-0.358887068	-0.203988664	-0.767814489	-0.308318407
ACTL7A	-0.117633893	0.333774746	0.157460064	0.204358209	0.043426669	0.073258731	-0.071438606	0.013058961	0.045478511	-0.098773853	0.034940201	0.000406284	0.051469662	-0.00939235	0.023396676	-0.061933297	-0.056355774	-0.146119016	0.051420074	0.128301356	0.115923551	0.116490608	0.17148493	0.14364135	0.119556412	0.065007093	0.400291084	0.107558063	0.181216141	0.068972148	0.032279941	0.155647385
ACTL7B	-0.077440557	0.054000229	0.131173733	0.006319084	-0.024107102	0.131389397	0.095987939	0.026989611	-0.057922885	0.014449415	-0.102327477	0.031116472	-0.005269583	0.083851773	0.152463548	0.069842509	-0.02219319	0.044092986	0.084344075	-0.007904636	0.053622012	0.042889688	0.191389691	0.009182412	0.067417474	0.16856251	0.119467778	-0.16601463	-0.039619512	-0.072974404	0.118942874	0.009298412
ACTL8	0.208293237	0.226928897	-0.103768961	0.14501012	0.408921074	-0.015697478	0.263233912	0.229017453	0.225219463	-0.211661821	-0.038010973	-0.238725259	-0.166148862	-0.188052344	0.119455521	-0.177613902	0.019217196	0.100587581	-0.191601466	-0.119883484	-0.084859745	-0.200976085	0.328347349	-0.019334831	-0.161728288	0.217073651	-0.156780404	-0.12968894	0.055759086	0.441698726	0.020091991	0.009817389
ACTL8	0.066844395	-0.059097246	-0.143241251	-0.021592887	-0.037670438	-0.018622539	-0.103751498	0.041318159	0.003005304	-0.128018977	0.080954436	-0.009642072	-0.243228024	-0.216698295	-0.304059351	-0.263563389	-0.382804034	0.33413535	-0.091167415	-0.403478449	-0.409245867	-0.266083288	-0.620233291	-0.300682255	-0.38699565	-0.309308753	-0.221331413	-0.291743542	-0.054804018	0.001794947	-0.356488858	-0.296701009
ACTL9	0.01859219	0.293559116	0.078678373	0.039210246	0.064184805	0.151470103	0.132635467	0.370630594	0.205611372	0.101893197	0.082930872	0.77563278	0.158345034	-0.052836205	0.078542874	0.146005568	0.157049863	-0.108840809	0.2904601	0.196547841	0.091132094	-0.060118715	0.045769019	0.036984089	0.153052675	0.054184728	0.03920112	0.265396442	0.018083031	0.117385706	0.083879991	0.033973988
ACTN1	-0.006785487	-1.621756011	-1.358331252	-1.854715978	-1.881238668	-1.499288133	-0.739972844	-0.77916907	-0.489823703	-0.325338508	0.204968711	0.222956694	-0.513398696	-0.814745509	0.042821629	0.752876763	1.375789807	0.737942969	1.18384145	-1.247211579	-1.483739378	-1.361769358	-0.814641848	0.791627327	-1.07205626	0.273605171	-1.066025911	-0.555014747	-1.036578464	-2.210020695	-1.516783906	-0.289140892
ACTN2	0.256823986	-0.048588106	0.360099531	0.520565172	0.052537198	0.587313786	0.127966575	0.128777571	-0.14659393	0.359592843	0.01749834	-0.433172287	0.217580499	0.242229172	0.112778303	-0.018508631	0.638270998	0.4019962	-0.204349373	0.635950535	0.176598424	0.228494223	0.628980435	1.048492771	0.267961993	0.188607704	1.050005422	-0.171805344	0.194772923	1.000664306	0.606601948	1.330961514
ACTN3	0.156548215	0.193521963	0.146572687	-0.000146547	0.060087005	0.170354224	0.140534247	0.054381297	0.160183448	0.405647129	0.331228901	0.16802595	0.044684534	0.190256154	0.188453297	0.357064773	0.575308512	0.098037502	0.112551984	0.321556085	-0.005909914	0.020990324	0.019278038	0.353122712	0.167493257	0.205505186	0.346905784	0.174191632	0.131957602	0.209407214	-0.05306784	0.347888278
ACTN4	0.02452828	-0.518544445	-0.01384667	0.291731177	0.33847491	0.174881714	-0.041903216	0.376436082	-0.169263586	0.357138615	0.073671879	-0.798347525	-0.240591645	-0.500325873	-0.523788918	-1.054326247	-0.305055971	-0.248556121	-0.454873984	-0.1883597	-0.818887843	-0.999653345	-0.749410057	-0.921064042	-0.316987172	-0.912901779	-0.986763976	-0.756137849	-0.303316691	0.231587696	-0.893919364	-0.514209987
ACTR10	0.318622871	-0.051919695	0.317135949	-0.080371783	-0.102128835	-0.073867498	0.110169324	-0.135520344	0.235768763	-0.527734428	-0.442212023	-0.270954189	-0.271416829	-0.070154961	-0.140612994	-0.077107953	-0.622588629	-0.197947566	-0.267606042	-0.103572767	-0.030535789	0.102905801	-0.077994709	-0.59610682	-0.246965849	-0.167444216	-0.328063411	-0.341326558	-0.307837214	-0.038112102	-0.199961711	-0.518819993
ACTR1A	0.435225914	-0.532669985	0.546871977	0.057988074	-0.087162543	0.268898548	0.307865613	0.455876137	0.274628802	0.407525482	-0.123769917	-0.508079761	-0.222908229	-0.193746566	-0.24663946	-0.028380328	0.318393038	0.024590232	-0.412378198	0.021194191	-0.159053399	-0.471354545	-0.101551818	0.224522922	-0.006146567	-0.089027068	-0.025564918	-0.106625757	-0.360610397	-0.12515133	-0.008658922	0.146853001
ACTR1B	0.672932548	-0.274019669	0.282995816	-0.013992799	-0.199422036	0.051607464	0.336951993	0.235260319	0.043315234	0.257066757	-0.622066058	-0.6581757	-1.05667993	-0.845521689	-0.960758936	-0.695718882	-1.020063135	-0.088869076	-1.134433722	-0.60150896	-1.028128365	-1.170615874	-1.033233909	-1.24404087	-0.968815764	-1.059813945	-1.41907757	-1.153177995	-1.084837145	-1.167255805	-0.903324633	-0.797881848
ACTR2	0.164737607	-0.31190748	-0.091222811	0.314243349	-0.048350621	0.127337853	0.188596149	0.226833103	0.238974577	-0.278527038	0.401868802	0.585944455	0.380386643	0.597870055	0.527151091	0.339167257	0.490825242	0.650974105	1.094714436	0.103992679	0.688822072	0.505127192	0.048410191	0.377613834	0.264503084	0.477342434	0.202688865	0.692621949	0.887255644	0.518826463	0.272220991	0.470216278
ACTR3	-0.309918614	-0.92461818	-0.674411937	-0.53759683	-0.639173559	-0.668978366	-0.19138784	-0.680861879	-0.875248007	-0.450860439	0.453110781	-0.053590249	0.291535161	-0.103899482	0.154784512	0.106583197	0.440540272	0.358558354	0.129169936	-0.046542955	0.004924218	0.136714709	0.004809685	0.211987309	-0.037906351	0.089315078	-0.542443382	0.098764938	0.071705453	0.084919748	-0.01506902	0.157131626
ACTR3B	0.825205246	-0.569489037	-1.097076372	-0.607950052	-0.892599802	-0.801476548	0.364759246	-0.443319607	-0.085990851	-1.299992768	-0.970188023	-1.595543114	-1.627238091	-1.524423335	-1.534812474	-1.661753768	-1.834175196	0.556542945	-1.411702797	-1.100409655	-1.587309459	-1.515163193	-1.389488245	-1.686622272	-1.426564995	-1.540058531	-0.886532439	-1.806809762	-1.502869562	-1.274432228	-1.420416092	-1.278765371
ACTR3B	0.216524515	0.411549177	-0.515509246	-0.25958313	-0.085716438	-0.560203462	0.200985948	-0.011266799	0.014199267	-0.342079526	-0.569264281	-0.144074316	-0.345207899	-0.295846386	-0.375734619	-0.522053812	-0.341118679	0.222909771	-0.138866363	-0.366256086	-0.567954352	-0.487329537	-0.512245576	-0.612703575	-0.399966746	-0.577513214	-0.425222226	-0.399915452	-0.101312894	-0.098932308	-0.310358662	-0.284901224
ACTR3B	0.582327781	-0.198906146	-0.463540536	-0.331744255	-0.308184098	-0.251799783	0.394117893	-0.016558064	-0.345105622	-0.471642162	-0.425838642	-1.044248781	-0.776583408	-0.852380278	-0.812317374	-0.94055644	-0.724764277	0.582175155	-1.022574991	-0.610217406	-0.931583104	-0.997331391	-0.890591869	-0.860999392	-0.810250776	-0.668081206	-0.599841214	-1.078162442	-0.941307353	-0.902354449	-0.871199524	-0.829596288
ACTR3BP2	-0.022357716	0.539495014	0.233555689	0.024880973	0.015372084	0.23095926	0.043257671	0.082908602	0.183293393	0.047067328	0.162310134	0.023205935	0.106659013	0.0560226	-0.07867748	0.01398887	-0.055302116	0.074548098	-0.001089456	0.15981853	0.164899431	0.23263267	0.30115739	0.267309094	0.045703665	-0.006367001	0.377255762	0.18075814	0.060339061	0.217671922	0.341794618	0.109972166
ACTR3BP5	0.104771373	0.085531603	-0.244207176	-0.007790421	0.288591008	0.103980701	0.063170843	0.272775987	0.433549754	0.031990014	-0.064252746	0.752708424	0.086760324	0.100425918	0.107946811	-0.242171065	-0.18849115	0.164866616	0.406956492	-0.318328598	-0.241630498	-0.257383292	-0.323393416	-0.133139512	-0.143986055	-0.122150902	0.189206082	-0.186326425	0.243638756	0.373487679	-0.316849762	0.582537287
ACTR3C	0.190960372	-0.361161841	-0.198987946	-0.072975204	-0.122194502	-0.139954272	-0.064166962	-0.176933954	-0.135266816	-0.276722932	-0.183229639	-0.031081946	-0.07651874	0.034173207	-0.009414951	-0.113710131	-0.311223716	0.086564908	0.009342889	-0.250203633	0.191187486	-0.078377649	-0.155051353	-0.300331667	-0.071466087	-0.372127487	-0.261879429	-0.148085046	0.423620447	0.031100292	-0.109186992	-0.265657052
ACTR3C	-0.031033788	0.242141301	0.024946695	0.174513448	0.019152901	0.097134108	-0.035397365	0.004420676	-0.000421242	-0.068121819	0.092215653	0.147820391	0.01465731	0.067901305	-0.045135848	0.051764195	-0.256311641	0.025667456	0.18121025	-0.087356963	0.166773229	0.129449448	0.078553623	0.199943517	0.214172199	0.148520455	0.18904329	0.128699861	0.213840216	0.023893115	0.076655919	-0.071750194
ACTR3C	0.133758976	0.015800765	0.074810204	0.091000932	0.017567434	-0.032499076	0.075602526	-0.093601895	0.031410262	0.011147612	0.338699763	0.067615112	-0.043936393	0.085948541	0.211520765	-0.024878007	-0.088996135	0.174690803	0.206311588	0.059966715	0.187021714	0.200684391	0.091608552	0.151810006	0.158068344	0.153870403	0.219677477	0.221074437	0.173169073	0.162297895	0.06335831	0.200426983
ACTR5	0.070751909	0.678943468	0.367246595	0.077215525	0.360406906	0.302204943	0.119913293	0.270208186	-0.041374084	0.03306424	0.046562876	-0.043297685	0.151920387	0.703907033	0.262885694	0.467261455	0.242824585	-0.099276171	-0.088150362	0.533901	0.486471054	0.355449271	0.253715755	0.505919738	0.338654695	0.164514037	0.397180084	0.028659594	0.134784146	0.468403768	0.407870146	0.582260839
ACTR6	0.03806296	-0.538841877	0.177946533	-0.119912239	-0.413729941	-0.124279885	0.347215105	-0.103466132	-0.462369297	-0.327764163	0.202239978	-0.828132369	-0.029873707	-0.151268936	-0.363625816	-0.097665131	-0.201331366	0.030300322	-0.206844851	0.307624602	0.48198605	0.362930861	0.29824649	0.195890523	-0.246714598	0.359446514	0.161384291	0.452023011	0.23221348	0.384246928	0.30930858	0.111220789
ACTR8	0.182060038	0.940257471	-0.03190688	0.06276428	0.132161656	-0.038004225	0.234213434	0.186131147	0.105383918	0.038840358	0.095368127	0.127829568	0.459366774	0.064024938	0.138240945	0.361127117	-0.121905343	-0.154923778	0.444683628	0.509651676	0.324376451	0.609841054	0.568883342	0.139998965	0.03149676	0.060173278	0.24784753	0.42257285	0.520804604	0.35406974	0.311861459	0.14852981
ACTRT1	-0.022790992	0.246145838	-0.060801066	-0.089160729	-0.02834107	0.044729365	-0.093916802	-0.028212014	-0.014543666	0.119036181	-0.41886821	-0.035883636	-0.069613872	-0.001275819	-0.114679609	-0.101107361	0.070818183	-0.069202051	0.052645599	-0.030106494	0.10005916	0.037937954	-0.056756444	-0.033144985	-0.103871873	-0.112763768	-0.163522896	0.120450906	0.010450256	-0.052186727	-0.065720364	-0.127293767
ACTRT2	0.101288507	0.115525269	-0.164817441	0.076497105	0.216343227	0.003181544	0.034670416	0.10651637	0.186593754	-0.047744991	0.07006976	-0.048628037	0.003468385	-0.018638638	0.147563662	0.133881626	0.135384647	-0.216260636	0.068407397	-0.131188278	0.181468984	0.088643132	0.267131094	-0.018663409	-0.039440848	0.193879978	-0.011771392	0.007644853	0.114611067	0.090771612	0.012867838	0.090988367
ACVR1	-0.324877201	-0.645823285	-0.337394018	-0.095776094	-0.384937529	-0.438058228	-0.209586593	-0.456595756	-0.340929275	0.040098087	0.340187016	-0.433303469	-0.144095847	-0.288417363	-0.017280842	0.145398358	0.181206007	0.463996525	-0.201920099	-0.207390777	0.13979941	0.205735238	0.228823652	0.084141867	-0.087710171	-0.034109818	0.045023049	-0.122712736	-0.176524401	-0.447023475	-0.186851839	-0.200771495
ACVR1	-0.185066939	0.129968167	-0.068375864	-0.187268192	-0.29566766	-0.464062577	-0.101422882	-0.437875133	-0.192747974	0.061555196	0.369509788	-0.242154075	-0.019516807	-0.256357168	-0.137307337	0.165496662	0.252263414	0.143874703	-0.140043074	-0.02785273	0.032133956	0.121559722	0.463881935	0.182879502	-0.059779749	0.237134717	-0.029448222	0.072748286	-0.2593726	-0.125652203	-0.102299104	-0.297379166
ACVR1B	0.029477665	-0.154398204	-0.119680297	-0.147465217	0.013205246	-0.034546737	-0.14694496	-0.084973239	-0.218851679	-0.078770215	-0.156776389	-0.139204386	-0.086921428	-0.102470513	0.038084541	-0.09350599	-0.055196517	0.260139591	0.068465355	-0.314084415	-0.298550224	-0.311306082	-0.285049065	-0.189526534	-0.149775065	-0.098607822	-0.360143939	-0.2792084	-0.332487917	-0.227911995	-0.444320571	-0.10745229
ACVR1C	-0.020539374	0.040696846	0.19626584	0.341422137	-0.047680686	0.411914286	-0.121449018	0.268418502	-0.224309481	-0.41760351	0.029088526	-1.099758515	0.087102962	0.426567066	-0.209173657	-0.467284262	0.03042435	0.502888256	0.05748097	0.193280849	0.681927517	0.660581993	0.276630529	0.642278607	0.1447438	0.37644662	0.658346933	0.153934775	0.591382967	0.331757716	0.151473857	0.965443341
ACVR1C	0.05972661	-0.211397559	0.214080989	0.306711476	0.099628506	0.364757854	-0.034902431	0.166053281	-0.219910755	-0.169879878	-0.026050026	-0.756396023	-0.06095713	0.337634045	0	-0.461737052	-0.117299642	0.401123496	-0.274469475	0.457666302	0.734802946	0.546646035	0.582013174	0.338384145	0.18320775	0.228577383	0.720967769	0.078501421	0.057416822	0.255734179	0.119952427	0.383520095
ACVR1C	0.053124734	0.067352571	-0.007215229	-0.022262779	0.057781002	0.157712281	-0.10896206	0.318619731	-0.075831245	-0.044787769	0.113766293	-0.260861362	0.23564844	0.410292316	0.071965662	-0.11502877	0.326808623	0.203580178	0.017235813	0.163767465	0.432940917	0.467497899	0.084452778	0.511429245	0.17313906	0.297073968	0.274111598	0.115218076	0.227388464	0.21635958	0.150977986	0.473466636
ACVR2A	0.179947161	-0.126064166	-0.240251501	-0.004362905	-0.086655065	-0.322568425	0.083130799	0.037283912	-0.01189458	-0.32933147	-0.368886788	-0.197606083	-0.054184417	0.074253645	0.19216313	0.12190585	-0.06259703	0.218260375	0.193534004	0.260224895	0.239711354	0.341390532	0.239733352	0.121219672	0.160634789	0.134192113	0.163188354	0.364826491	0.471447383	0.55393666	0.16261814	0.083480549
ACVR2B	0.144312023	-0.129857038	0.171993971	0.402466686	0.023166577	0.358949615	0.005261366	-0.020991864	0.122488076	0.063846917	0.492140625	0.168470229	0.332274815	0.539532312	0.122877629	-0.165774176	0.040113196	0.410679499	0.395706521	0.24401418	0.45054689	0.340559286	-0.129651606	0.128974265	0.428856093	0.189951215	0.654334606	0.002795282	0.620232016	0.677357046	0.281399411	0.362306624
ACVRL1	-0.854962583	-0.415930476	-0.398150322	-0.550157965	-0.42275528	0.405342491	-1.9394692	-0.81664393	0.281965807	0.224730028	-0.026424396	-0.482210971	-1.70263258	-0.712802238	-0.150936434	-1.473128166	-0.442049472	-0.023289425	-1.868038286	-1.616160796	-0.687060165	-0.675293537	-1.596449502	-0.99191076	-0.169982488	-0.589531526	-0.87482576	-1.480473753	-1.684995739	-0.42546002	-1.060656263	0.769907236
ACY1	-0.334975305	-0.191318082	-0.050742634	-0.691784367	-0.17628598	-0.082720907	-0.16623124	0.335452763	0.236306524	0.156770635	-0.545188003	0.496349192	-0.062124748	-0.399271018	-0.033582962	0.154961501	-0.649557666	-0.700477125	-0.078226408	-0.095360534	-0.875836321	-0.495903441	-0.383567382	-0.95657959	-0.415983194	-0.379869075	-0.501538617	-0.207604476	-0.387358517	-0.603674553	-0.163308264	-0.609779978
ACY3	0.587799205	0.045414798	-0.179485809	0.857170075	0.510796718	0.217864156	0.404545181	0.033785891	0.278554905	-0.082476814	-0.149597476	-0.113677311	0.374366796	0.189939067	-0.482742691	0.156293725	-0.571418866	-0.118109671	0.257779023	0.737770924	0.400161537	0.178064168	0.990543154	-0.312616033	0.78425069	-0.105288916	0.404332913	0.767915737	0.225264902	-0.360550886	0.727368229	-0.34405772
ACYP1	0.30175476	-0.114123547	0.120932152	0.153126055	-0.361500583	0.046377761	0.098510208	-0.202729342	-0.413302013	-0.337965861	-0.238282223	-0.910266042	-1.219960124	-0.337699641	-0.706647224	-0.639121032	-0.249295717	0.282745906	-1.712659635	-0.38677007	-0.674716985	-0.763577753	-0.646552542	-0.088415161	-0.30398001	-0.793324547	-0.159128829	-1.312153013	-1.678475271	-0.656986393	-0.589948824	-0.224292955
ACYP2	0.281806787	0.046871445	0.115442581	0.133800225	0.18410258	-0.068686802	0.51812808	0.065631112	0.025451394	-0.054195594	-0.140081546	-0.689000276	0.046083546	-0.200459803	-0.303726772	-0.08362415	-0.663459886	-0.048004319	0.053265445	0.430355662	0.03681591	0.042608658	0.24936187	0.057963582	-0.27991421	0.172992904	-0.189461289	0.154547473	-0.204772505	0.10455831	0.291825476	-0.325070369
ADA	0.330436082	1.033461368	0.957394124	0.384620865	1.020533279	0.785296561	0.558530974	-0.159012686	0.859881789	-0.238656931	-0.806670673	-1.221876087	-1.000659176	0.229154587	0.707505026	-0.344383654	0.052725419	-0.702685338	-0.82649422	-0.199590479	0.055269912	1.216976882	-0.660500944	0.363919175	-1.275887652	-1.751727202	0.853492953	-2.541453735	-2.065122328	-0.48936044	-0.178250153	-0.364934952
ADAD1	0.17058798	0.432864023	0.155186484	0.361440157	0.46219954	0.232329036	0.294858201	0.623071036	0.505884024	0.092903453	0.480619803	0.282788321	0.203645807	0.22506068	-0.08378429	0.208939615	0.04348877	0.416795011	0.143800425	0.130428799	0.290101901	0.086586044	0.095193085	0.3818236	0.286351932	0.395046467	0.48568248	0.299525374	0.199014185	0.519383296	0.015074192	0.445670081
ADAD2	0.964570312	-0.184166326	-0.230192492	-0.635070071	-0.095754958	-0.129596852	0.090365509	-0.108335219	0.127695354	-0.28768661	1.20337196	-0.248760887	-0.63561869	-0.518254779	-0.486050136	-0.847702207	-0.387250269	2.971769725	-0.491620425	-0.775019034	-0.985961567	-0.748807211	-1.099116265	-0.669854477	-0.616169616	-0.795516241	-0.641357431	-1.028163206	-0.627817389	-0.657657416	-0.760894939	-0.369402893
ADAL	0.034166175	-0.242102794	0.21408779	0.189474253	-0.212891339	0.177615063	-0.284543296	-0.223738334	-0.007103336	0.005630757	-0.405218199	-0.395586595	-0.344347506	-0.716611198	-0.320554599	-0.097824425	-0.30411606	-0.115175144	-0.912994115	0.229030046	-0.601082977	-0.179111942	0.193733966	0.013625567	0.089274205	-0.083600701	0.346255504	-0.183332871	-0.597081274	-0.462069751	-0.162244232	-0.484598882
ADAM10	-0.132812336	-0.061788266	0.222741855	0.442970555	0.219269419	0.109614086	0.159149974	0.061554113	0.335842861	0.213426798	0.704478997	0.735371452	0.674879244	0.690359451	0.577830045	0.687533008	0.462443272	0.113828298	0.965964796	0.681496428	0.762565418	1.046933513	0.681613864	0.675773061	0.685690651	0.492872914	0.372680016	0.857036344	0.826414331	0.737431603	0.549733386	0.549844412
ADAM10	-0.322131832	0.094153537	0.043214776	0.283790278	0.431100344	0.046213242	-0.028482749	-0.056922668	0.104795352	-0.203978584	0.36461668	0.787799243	0.721313857	0.73088658	0.63874964	0.603994886	0.571406726	0.001204724	1.049799274	0.461346566	0.557282876	0.775427112	0.225621763	0.635378464	0.874343312	0.526697037	0.329077766	0.647455014	0.964218586	0.871226408	0.435257693	0.661622777
ADAM11	1.020388221	-0.646208095	-1.163894607	-0.610704362	-0.77798249	-0.776804708	0.284238949	-0.117806315	0.31714328	-1.194344289	-0.628708138	-1.338070853	-1.832109687	-1.568164234	-1.614368354	-1.645940041	-1.830867283	0.799505521	-1.646004862	-1.174798921	-1.75700566	-1.778227986	-1.378038296	-1.806194054	-1.764833267	-1.594699386	-1.501866697	-1.964043745	-1.978665269	-1.619970376	-1.432071967	-1.396961376
ADAM11	0.961604507	0.208934665	0.362363072	0.147349257	0.230241512	-0.012634125	0.649987234	0.501568159	0.256017383	0.265229109	-0.235326178	-0.172874116	-0.502718077	-0.376213526	-0.322586537	-0.500305377	-0.219579877	0.359704574	-0.505406735	-0.193251913	-0.575089392	-0.596249337	-0.47389501	-0.552555979	-0.293848954	0.719439876	-0.240658456	-0.6568645	-0.31996589	-0.393017173	-0.380155253	-0.136493567
ADAM12	0.185829653	0.229873247	0.035201001	0.15611789	0.144388015	0.129185168	0.00968461	0.053638324	-0.005047226	0.10280665	-0.11012307	0.185906561	0.133564409	0.347146661	0.049995749	0.210899555	0.163832458	0.310410473	0.075311399	0.075863868	-0.135215878	-0.00683463	0.011130855	0.083111624	0.167090071	-0.019659981	0.269323594	-0.083789331	0.02536802	0.035379203	-0.192077441	0.208965922
ADAM12	0.189165743	0.434542302	0.145277143	0.108631597	0.135360743	0.293090421	0.185123666	0.268620033	0.134922937	-0.012581133	0.242728102	0.168744842	0.165194756	0.134607823	0.015831302	0.137539853	0.195276803	0.080320722	0.274205249	0.085569775	0.100602777	-0.03374606	0.022738758	0.159208513	0.133595398	0.201264898	0.16709321	-0.049613238	0.101330798	0.148514343	0.165561467	0.287723375
ADAM12	-0.025012332	0.212740062	0.344848261	0.280194459	0.376761216	0.333099408	-0.143832177	0.12336438	-0.012967634	-0.195315118	0.150636058	0.124860209	0.312970462	0.492274053	0.683675306	0.06561997	1.341744058	0.311484086	0.780893957	0.117279658	0.332401019	0.246511592	0.002453163	1.835901741	0.086437133	0.660923149	-0.40040471	0.203884266	0.278936344	0.264617066	0.420006877	0.985703298
ADAM15	-0.416820927	0.180255219	0.44403259	0.191681253	-0.066562182	0.372134302	-0.17113284	0.633755241	0.531810423	0.308088393	-0.679861999	-0.443227378	-0.490185117	-0.524074025	-0.414251178	-0.723586073	-0.169041496	-0.934417251	-0.133104809	-0.150503731	-0.588367739	-0.635638932	-0.456447605	-0.340034647	-0.465876882	-0.263443475	-0.185892451	-0.01777768	0.020051828	0.381473835	-0.487598172	-0.411637688
ADAM15	-0.191905381	0.708433793	0.464641705	1.092198564	0.246541597	0.907728258	-0.372889631	0.765575475	0.414578857	0.24146229	-0.706705706	0.223761642	-0.427398431	-0.038703181	-0.143957344	-0.935655142	-0.341014286	-1.106615361	-0.402272732	-0.110039432	-0.616921117	-0.705189875	-0.97777959	-0.417325312	-0.037780282	-0.28652734	-0.10279397	-0.200754258	0.084417792	0.576045469	0.132842394	0.10946834
ADAM17	-0.094398916	-0.167703831	0.161292584	0.163110772	0.11209886	0.084101417	0.073034452	-0.093496918	0.127641583	0.319337086	0.517462269	0.290608836	0.57754829	0.49571132	0.604914319	0.341984553	0.607010499	0.255745339	0.696578857	0.277320533	0.400301079	0.582798968	0.404642012	0.544005617	0.267220068	0.410884918	0.313441155	0.4805747	0.859525186	0.382557483	0.402300162	0.206624741
ADAM18	-0.040397128	0.140668649	-0.086505352	0.1248779	-0.007850582	-0.102939845	-0.106817351	-0.017544891	-0.04718504	0.012445037	-0.197035395	-0.126405847	-0.201228127	0.052854249	0.049307686	-0.119564978	0.146703054	-0.12690338	-0.101022431	0.015843233	0.0395074	-0.083705403	0.06475174	-0.056330714	-0.124977182	-0.088800573	-0.212429571	-0.019262765	0.043420333	-0.041836521	-0.092739291	0.062785851
ADAM19	-0.070295641	0.075610338	-0.759645463	0.36870394	-0.120712346	-0.823814606	-0.109905759	-0.291285414	-0.426185278	-0.729025835	-0.169238838	-0.577013179	-0.3406479	0.004212366	-0.211612638	-0.431836319	-0.42556402	-0.174542124	0.004055906	-0.697151752	-0.62618645	-0.651472833	-0.829952257	-0.439931131	-0.282658606	-0.671626194	-0.751165052	-0.510975438	0.234224997	1.200821453	-0.531398452	0.61513183
ADAM19	0.141177422	0.150278688	0.088849127	0.184642637	0.120196539	0.061554652	0.124863344	0.111154026	-0.053927302	0.182420828	0.18082222	0.196532448	-0.093900778	-0.068841992	-0.171527629	0.240028568	-0.155667172	0.306840064	0.155913286	0.163719636	0.15077895	0.113224495	0.064387366	0.06387278	0.19946532	0.322504431	0.13750235	0.032007891	-0.018087911	0.165059173	-0.15461162	0.053968987
ADAM2	0.147262035	0.716327723	0.16799923	-0.006168468	-0.008449345	0.073613269	-0.005219828	0.019158995	-0.148560163	0.178369802	-0.276178804	0.08297292	0.119496131	-0.02015075	0.21315014	0.009598717	0.359214769	0.019270505	0.099074042	0.094203026	-0.064857267	-0.061535325	0.288584046	-0.026087438	0.015707687	0.000401109	0.021091423	-0.082657657	0.146924787	-0.096799044	-0.067259964	0.017634856
ADAM20	-0.139651379	0.587466477	-0.055407551	-0.17903413	-0.008138013	0.172953646	-0.232480553	-0.026209147	0.095962791	-0.090205934	0.315268802	0.922449199	0.312590815	0.63458057	0.370081911	0.005871698	0.479341382	0.874443297	1.083356848	0.116002524	0.555308195	0.473176221	-0.113394597	0.799299067	0.510723274	0.374478627	0.902711878	0.339121029	1.123612893	0.583378585	0.202765546	0.538717777
ADAM21	0.294419189	0.007438503	0.300599798	0.084235884	0.041084386	0.236075415	0.265188552	0.129518515	0.117181972	0.325771863	0.450839362	0.198058524	0.368544545	0.362565567	-0.014583225	0.249128752	-0.018311014	0.524552069	0.310245386	0.204616006	0.355654929	0.280288876	0.309811176	0.21918131	0.297136686	0.480777453	0.539650239	0.105289486	0.133953251	0.40580999	0.097287394	0.101442495
ADAM21	0.20793419	0.128921786	0.315683738	0.031117734	0.040118541	0.030579085	0.320806668	0.200832954	0.155451662	0.119410311	0.249853599	0.13251445	0.247623476	0.261145944	0.057464687	0.153481048	0.155478671	0.258742002	0.098235455	0.178869331	-0.06158302	-0.080854975	0.097785074	0.080924686	0.247731435	0.092980051	0.315412199	0.075524709	0.040247711	0.025996549	-0.054199852	0.043068437
ADAM22	0.225482653	-0.32920304	-0.363311895	-0.170513041	-0.265347539	-0.32038765	-0.018077139	-0.218140152	-0.316687627	-0.598506558	-0.592950703	-0.256121713	-0.164223436	-0.045242421	-0.281009437	-0.323473993	-0.588877028	0.505415915	-0.371013335	-0.169837662	-0.416586945	0.213876702	-0.015755941	-0.324847333	-0.031644734	-0.090491699	0.16563224	-0.180827422	0.365988019	-0.012379018	-0.077806605	-0.521853535
ADAM23	0.842803147	-0.596518974	-1.505388238	-0.996891598	-0.845487466	-1.175098884	-0.007919927	-0.09914692	-0.282446468	-1.521800229	-0.214733837	-0.761409189	-0.954862796	-0.778878405	-0.289643852	-0.832490343	-0.277525756	0.799705189	-0.683820293	-0.990170974	-1.045314617	-0.770387635	-0.907593697	-0.460156292	-1.174290864	-0.869361986	-1.380505971	-1.058657166	-0.828459358	-1.024346255	-0.532830302	-0.630278804
ADAM23	0.499406482	-0.119914273	-0.427125514	-0.306617551	-0.20670476	-0.533438745	0.117451863	0.039441119	-0.136506081	-0.38458969	-0.318269344	-0.470122189	-0.442985318	-0.426907457	-0.070477343	-0.261053225	-0.013367135	0.356065293	-0.124780524	-0.561479279	-0.652713365	-0.418509957	-0.388732368	-0.260869771	-0.509486646	-0.16689892	-0.575649952	-0.451297216	-0.316889629	-0.27212325	-0.293679472	-0.331640168
ADAM28	-0.799522146	-0.42021609	-0.042293093	0.350076411	0.093327059	0.130006047	-0.611268793	-0.835892619	-0.752895811	0.599444855	0.707263023	0.403004178	1.236318237	0.892417836	0.507069734	0.543267826	0.508717634	-0.736178807	0.586837774	0.185038273	0.657409567	0.587944419	-0.212154259	0.601704933	-0.10604407	0.277109651	-0.606517798	0.831992277	0.402843979	-0.860557583	0.711107391	0.332265089
ADAM29	-0.071176946	0.043914212	-0.368949769	-0.069329375	0.094179573	0.017667358	-0.022921369	0.039977011	-0.047488634	-0.13575211	-0.171721277	0.026535993	0.158983278	-0.061540145	0.112714214	0.226738095	0.078310128	-0.09950996	0.00251872	-0.045502666	0.049530048	0.035828473	0.338398736	0.068801667	-0.183915274	-0.054722911	0.041091695	-0.031975616	-0.067312103	0.179411821	0.010459397	-0.049962773
ADAM30	0.060392067	0.624224833	-0.114740582	-0.021031119	-0.066184153	0.016351193	-0.12889491	-0.141212504	0.041072533	-0.039594567	-0.187984711	-0.189931999	-0.110100593	-0.156603028	0.175017686	-0.205724866	0.189790493	-0.175089858	-0.18552989	-0.113538006	0.055563363	-0.017056058	-0.169340801	-0.045122617	-0.090011935	0.005714293	-0.204656291	-0.077206963	-0.01610407	0.006107091	-0.076334921	0.012650551
ADAM32	0.089469174	0.329170887	0.146026063	0.17553291	0.081044205	0.37390852	-0.047511424	0.03987656	-0.02302907	0.101255408	0.009772124	-0.040971017	0.220951469	0.185032417	0.368345923	0.280764785	0.210598685	0.456767855	-0.110104529	0.128095621	0.060224327	0.229965843	0.367071846	-0.006145517	0.134875235	0.124802812	0.232562884	-0.019984383	0.084976545	0.018591106	0.155675351	0.124065159
ADAM32	0.269497925	0.065286676	-0.003913964	-0.085837927	0.076947858	0.392956377	0.129124263	-0.01344361	0.138001094	-0.031316981	0.295480438	0.031843232	0.430174621	0.442501243	0.339720786	0.573092876	0.691440067	0.502285714	0.396659727	0.225104768	0.41933106	0.612728513	0.073323153	0.680149659	0.178333737	0.269824556	0.242045891	0.722856363	0.225191586	0.085050929	0.527428513	0.378303755
ADAM33	0.065945427	-0.015101932	0.002221237	0.248835028	0.190271698	-0.030887069	-0.220446958	0.021930565	-0.058151938	-0.017707549	0.371076411	0.636127255	-0.02114253	-0.02949701	-0.003769042	0.016737356	-0.019976922	0.110040251	0.144537034	-0.184993219	0.078352656	-0.139518579	-0.066315862	-0.056947664	0.0545812	-0.144751014	0.090783065	-0.355089921	-0.003386039	0.028309431	-0.299668914	0.166576797
ADAM33	0.074055421	-0.103891309	0.250997664	0.226179518	0.171207702	0.18850489	0.081238846	0.083225683	0.106404251	0.177460257	0.368232272	0.230774343	0.105785251	0.227002404	0.503571286	0.131337673	0.738965644	0.336777597	0.088860733	0.011145174	0.126306411	-0.06948027	0.157395458	0.120890131	0.005039451	0.012820221	0.123879456	0.048957987	0.111772663	0.211141492	0.073455859	0.110914231
ADAM33	0.091570387	0.810835605	-0.051982033	-0.0779912	-0.085632716	-0.183545833	0.019500214	-0.061164398	0.026469372	-0.046233425	0.13774762	-0.037948138	-0.097681059	-0.088633604	0.124627666	0.18615247	0.224888102	-0.231399415	0.011076103	-0.008072473	0.0017921	0.065848073	0.212981623	0.115038306	0.010907253	0.091623977	-0.001921806	0.160626005	0.012431533	0.175725603	0.036625834	0.008302608
ADAM3A	-0.02041577	0.846769401	0.020592313	0.155936938	0.147137986	-0.026153482	0.122632051	0.060152371	0.054533592	0.060850173	-0.088091691	0.142036239	-0.272106553	0.160427005	-0.1935703	0.15632362	-0.030388977	-0.000193839	0.109697162	0.258323234	0.159390083	0.037110374	0.023146531	0.015572747	0.094430766	0.015199483	0.166122545	0.042254155	0.093061369	0.010289224	0.052909952	0.056738034
ADAM5P	-0.01242264	0.330776699	-0.235560995	0.101827857	-0.030906122	-0.26786293	-0.017374179	-0.067369089	0.174564095	-0.121627276	-0.069084322	-0.262253808	-0.078367631	-0.189385607	-0.06672274	-0.229350722	-0.059277771	-0.047016637	-0.152113704	-0.139081637	0.136895238	-0.052884606	-0.109467252	0.008926797	-0.305038786	-0.078791819	-0.045858809	-0.014493284	-0.059730764	0.065315337	-0.008685216	0.087774751
ADAM6	0.048696179	0.415341954	-0.37734501	-0.131684985	-0.059943158	-0.154776107	-0.021696792	-0.071615468	-0.018451074	-0.068904234	0.086750283	-0.07362799	0.116820772	-0.011034109	0.060237936	0.035997804	0.229460181	-0.041375412	0.047309098	0.177263897	0.145057601	-0.050557467	-0.144501914	0.122049417	-0.067810583	-0.020795301	-0.122930503	0.092741923	0.048124299	0.053712021	-0.075037785	0.048377826
ADAM7	0.142448047	0.306186622	-0.136530695	0.082521826	0.114015693	0.205723129	-0.085273188	0.266950235	0.078417053	0.159679794	0.29749141	0.270931535	0.179961606	0.318990842	0.166695989	0.1298672	0.254707832	0.181332184	0.188022554	0.233731608	0.225512676	0.194536432	-0.057476456	0.242095722	0.100251343	0.07250419	0.224380677	0.202075548	0.131734798	0.344449809	0.016270863	0.232871975
ADAM8	-1.237995489	-0.814999649	-1.161353269	-0.721028853	-0.554721227	-0.679215195	-1.395776362	-0.4180115	-1.086223897	-0.395349127	-0.88028381	-0.991119665	-2.481124894	-1.487767707	-0.703055112	0.059613757	3.704683781	-1.178123099	-2.520410208	-1.430562749	-2.109715987	-1.941250754	-2.262607383	2.939173107	-1.254736047	-1.39632081	-0.261910891	-2.122304232	-2.368461495	-1.150960764	-1.623971355	0.518856739
ADAM9	-0.283341626	-0.133591342	-0.022179128	-0.092822288	-0.096945881	-0.161691487	-0.137491179	-0.154705704	-0.232486724	-0.016314397	0.23552634	-0.124499184	0.016629623	-0.078590105	0.179158755	0.242973824	0.182895604	-0.191625235	0.072385352	-0.165521907	0.185315613	0.152357664	0.163240401	0.396265632	-0.21152531	-0.054144945	-0.083033773	0.333095044	0.124337225	-0.17148431	0.252674292	-0.011746877
ADAMDEC1	-0.052989555	0.110767333	-0.082509719	-0.6078766	-0.030040653	-0.065105459	0.023225324	-0.045379342	-0.052758163	-0.069910966	-0.99179681	0.034273661	0.089606122	0.105309553	0.102234588	0.245769853	0.337276036	0.089374216	0.152235609	-0.02883805	-0.116408515	0.09339686	0.019371525	0.055866688	-0.020092309	0.058216535	-0.194900346	0.11661634	-0.001211289	-0.139430983	-0.012734602	0.01079494
ADAMTS1	-0.669847444	0.544667852	1.015622703	0.318547022	0.820714222	0.608353045	-0.081857623	0.425495286	0.04362803	0.167722786	0.533557763	-0.407413438	0.295066081	0.802235103	0.635574726	-0.245761515	0.86332815	0.049352622	0.616382122	0.12836395	0.704864448	0.687262436	-0.073359621	0.735769013	0.122557042	0.381155633	0.079542471	-0.385571055	0.405558466	1.136948583	0.009511286	2.060482643
ADAMTS1	-0.703071404	0.004394632	0.930389397	0.070661387	0.44436462	0.412607953	-0.017688555	0.210343657	-0.103546098	0.193605406	0.386666804	-0.745873919	0.276252598	0.606258494	0.47863278	-0.260722176	0.653787929	0.103149231	0.294296322	0.154272997	0.674585195	0.50470349	0.180410806	0.558827796	0.091129747	0.377924533	0.067988199	-0.342348552	0.074584073	1.143133349	0.12108681	1.646559618
ADAMTS10	0.206630307	-0.357966017	-0.823541628	-0.082336019	-0.017776303	-0.361509535	-0.266168278	-0.107572972	0.143194541	0.493608054	-0.004977077	0.622273971	-1.012133897	-0.398687372	-0.050835259	-0.224471412	-0.596032302	0.278863151	-0.963992642	-0.637545106	-1.29913553	-1.079881764	-0.788719703	-0.92859052	-0.219529802	-1.431779073	-0.157352368	-1.316393689	-1.276168923	-1.092163865	-0.459444332	-0.435307316
ADAMTS12	-0.162248313	0.370659154	-0.208084075	-0.160901863	-0.134716238	-0.206334188	-0.057746349	0.071940627	-0.09446931	-0.222260196	-0.213838013	-0.053109787	-0.114555085	-0.102874193	0.1078944	-0.044108058	-0.018792371	-0.090496381	0.102853654	0.032083436	0.051079579	0.015602556	-0.004303032	-0.018966352	-0.111411423	-0.112217431	-0.343431907	0.002740839	0.204059259	0.408865159	0.202985387	0.002926742
ADAMTS13	0.228435708	0.20343608	0.695097765	0.460338378	0.65017736	0.263971293	-0.151647682	0.504667755	0.071358063	0.495583184	-0.607742668	-0.103674962	-1.515536307	-0.286481769	-0.385637217	-0.545937007	-0.812013584	-0.309904667	-1.594302026	-0.378034468	-1.088640386	-0.959005886	-0.953768649	-0.873995082	-0.16506168	-0.939354652	-0.110003422	-1.804459777	-1.388010197	-0.560596449	-0.289734084	-0.930809423
ADAMTS13	-0.088248854	0.0903683	0.19639553	0.022556497	0.076848089	0.205123199	-0.145710806	0.363741097	-0.021786619	0.127941358	-0.217371724	0.307948061	-0.001854009	0.163802935	-0.03065509	-0.017089011	-0.032949764	0.031256117	0.114321555	0.138918571	0.023473022	0.012385959	-0.079075331	0.117111874	0.076993563	-0.139391403	0.137551829	0.092784773	0.222785503	-0.018319604	-0.027787094	-0.011298753
ADAMTS14	0.778414418	0.635362786	1.324599657	0.916941385	0.191665457	1.327393426	0.206324328	1.388479489	1.028453489	0.953234996	-1.425613935	-1.156613346	-0.381686769	0.258154062	0.286276408	0.090819986	-0.410210359	-1.410409571	-1.194079121	0.449137782	-0.238756071	0.44069754	0.533878264	-0.12278746	-1.125635531	-0.763212301	-0.406908695	-1.035907332	-1.215901699	-0.318377784	0.063287181	-0.344235788
ADAMTS15	0.165818749	0.287138248	0.110226987	0.018686865	0.014921524	0.073646227	-0.121708719	0.213056713	0.170924727	0.103928922	0.102287446	0.012170898	0.269822269	0.038630541	0.184677544	0.237741093	0.137559421	0.123161578	0.120336442	0.08101825	0.105822005	0.160182454	0.044538844	0.010204589	0.526157223	0.166797854	0.155690968	0.095753522	0.000937006	-0.160878762	-0.009484214	0.01728132
ADAMTS16	-0.142859702	0.324752146	-0.156813151	0.061494202	-0.005518801	-0.187987744	-0.153575072	-0.065324085	-0.042790359	-0.144700314	-0.061956159	-0.125902084	-0.212601966	-0.265802109	-0.29685281	-0.134240385	-0.182228831	0.087784718	-0.195583681	-0.032506152	-0.038161218	0.005332003	-0.207833799	-0.108718309	-0.134933503	-0.016269448	-0.000601836	-0.012769741	-0.129459947	-0.125463302	-0.078105072	-0.070382304
ADAMTS17	0.05508365	-0.114307185	-0.038438959	-0.000464592	0.097192721	0.084776847	-0.088487327	-0.066863455	0.095907817	0.037630191	0.036236066	-0.179078283	-0.038885257	-0.14451919	-0.001389913	-0.244459815	0.358464242	0.091811405	-0.409924778	0.127796268	-0.243306937	-0.008552992	-0.324305906	0.314042369	-0.254962913	-0.377528642	0.008423785	-0.360910196	-0.127273553	-0.221069989	0.068346188	-0.110305576
ADAMTS17	0.133570612	0.30300026	-0.027206242	-0.00022136	0.01074733	-0.037049839	0.041511097	0.109606251	0.097814212	0.089565441	0.28056213	0.038144394	0.128919425	0.040983802	0.213834021	-0.008279343	0.471387105	-0.069115143	0.22964677	0.189569485	-0.049778269	0.032987773	0.008714364	0.354316491	-0.062091277	-0.05713478	0.108818394	0.005313729	0.136148693	-0.009834528	0.08254444	0.037600506
ADAMTS18	-0.425254209	-2.518026409	1.517866146	1.936184116	-2.003171456	0.955652491	0.451862967	-3.05321967	-0.067491859	-3.160881469	-0.29457887	-1.331071096	-2.478472122	1.067726647	-2.737959509	-0.200731198	-3.156348734	-1.726418943	0.565453721	-3.152393168	1.066833117	-3.133113182	0.367077823	-3.243337513	-0.155186915	-3.293810404	1.226134101	-0.127596633	1.011263748	1.978235145	0.323290777	-2.32899791
ADAMTS19	0.176054474	0.122981771	-0.196268506	0.210744551	0.04621411	-0.18831586	-0.193055604	-0.244408842	-0.065334305	-0.354134132	-0.267689155	-0.185743655	0.343811135	0.151656281	0.003306521	0.043753509	-0.378463412	-0.191831435	-0.096069006	0.687198945	0.278786637	0.326492773	0.436803344	-0.084802717	0.590391978	-0.266465085	0.012021977	0.343101397	0.147850808	1.272079197	-0.210081677	0.304244565
ADAMTS2	0.095348493	0.07727714	0.009960969	0.00427801	0.110087892	-0.081324587	0.146994144	0.013207191	-0.030335249	0.008354889	0.021458048	-0.028138056	-0.121100402	0.050200332	0.032680122	-0.078573835	-0.026623973	0.061219885	-0.01096607	-0.033702388	0.089219029	-0.00786747	0.004017466	0.125707488	0.157007284	0.037676046	-0.024144489	0.020906519	0.02064048	0.053569263	0.059991738	-0.012729439
ADAMTS2	-0.016897935	-0.078371869	-0.22098972	0.045505041	0.132771609	-0.003437724	0.046512128	0.032161468	0.093512677	-0.13312704	-0.121151088	0.199122628	0.047949079	0.131197825	0.190462993	-0.009755403	0.116241685	0.015785719	0.014616166	0.125797605	0.066688166	0.200877212	0.129300322	0.174027865	0.099675	0.044736497	0.018655766	0.105560168	-0.00781663	0.023253448	0.017081294	0.099691519
ADAMTS20	-0.165357855	0.303636761	-0.213325901	0.143442719	0.031178901	-0.120031786	0.054769973	-0.184298931	0.062802491	-0.123585943	-0.014439184	-0.070724964	-0.036523618	-0.099778449	0.095606155	-0.053436643	-0.101339707	-0.261428103	-0.182370928	-0.174109618	0.1080407	0.005602156	-0.000346609	-0.014607906	-0.256107471	-0.079008499	-0.053981729	0.122023073	0.084818592	0.077492044	-0.021490054	0.033301254
ADAMTS20	0.061188972	-0.03349945	-0.153817243	-0.105597046	-0.071489957	-0.132912712	-0.192387619	-0.09020604	-0.001920095	-0.081810076	-0.10965463	-0.061839196	-0.09988403	-0.074647562	-0.109257629	-0.051848381	-0.046492908	-0.214082372	0.001477488	0.024394393	-0.021980766	0.007680249	-0.032809179	0.036592248	-0.088601973	-0.058873141	-0.219491979	-0.030405147	-0.015136718	0.042808407	-0.041026627	-0.039134826
ADAMTS3	0.132350803	0.044563254	-0.026368806	-0.119914268	0.065404934	-0.066019403	-0.019005583	-0.189240458	-0.25359761	-0.22759642	-0.026993152	0.214541342	0.207196194	0.185485273	-0.055460245	0.723570019	-0.281168694	0.272488231	0.344621412	0.195988718	0.0645687	0.335465779	1.085709298	-0.118970515	-0.093227414	0.14461176	-0.010781354	0.180746471	-0.235876066	-0.567206417	0.00419051	-0.394661412
ADAMTS4	-0.329184535	0.867427138	1.254055458	0.819320708	0.595595704	1.043473498	0.158621586	1.07809212	-0.009949214	0.348013071	-0.35133712	-1.882612654	-0.530181205	-0.503961716	-0.433896752	-0.498979787	-1.334442293	-1.425962288	-0.223928094	-0.072570681	-1.267461166	-0.617947728	-0.853925343	-1.195513295	-0.884139967	-0.154336125	-0.722995578	-0.710861159	-0.371465224	0.305073138	-0.044011616	0.229382674
ADAMTS4	0.117565335	0.291276944	0.848681062	0.660076949	0.469702868	1.0179343	0.18834318	1.05510903	0.23334672	0.399016668	-0.031035732	-0.291629027	-0.006424969	0.132214479	0.14361446	-0.007554863	0.337794626	-0.220711628	-0.128438976	0.23417741	0.012980526	-0.065401274	0.135661882	0.336192042	-0.112954002	0.069715056	-0.161897266	0.002532959	-0.06264651	-0.018042193	0.392273141	0.409961005
ADAMTS5	-0.507430618	-0.563578117	-0.663821077	-0.572527753	-0.32856005	-1.168096866	-0.792423822	-0.771133814	-0.61762792	-0.548551677	-1.108477255	-0.431298665	-0.414320325	-0.806182086	-0.610867615	-0.468929708	-0.634837549	-0.547885575	-0.648158766	-0.506044452	-1.064435032	-0.683766072	-0.518290438	-0.555755064	-0.484691742	-0.767923575	-0.279426422	-0.453883973	0.033999091	-1.047292569	-0.370105446	-0.949510623
ADAMTS6	0.113650554	0.151333494	0.145634737	-0.018937232	0.010042391	0.119647702	0.066395697	0.088436507	0.137070226	0.121629896	-0.036169921	0.013034499	0.151245153	0.08839417	0.159899006	0.347554644	0.10477714	0.139660316	-0.115366381	0.104809413	-0.018203332	0.149616734	0.517685937	-0.002511948	0.110632362	-0.07160698	0.126046996	0.026134371	-0.093044612	0.092107284	0.271413393	-0.071025254
ADAMTS6	0.214525348	0.421105612	0.169255402	0.197395298	0.058260252	0.064451195	0.192912247	0.077524087	0.1815585	0.149558917	0.006217896	0.13444287	0.025714469	0.024646706	0.237430728	0.150519392	0.144642415	0.188530848	-0.051892965	0.091471672	-0.011698348	0.072010064	0.115148367	0.261348441	0.090647436	0.079536784	0.263716516	0.093520271	0.019628987	0.026173154	0.166232508	0.039835928
ADAMTS6	0.011351418	0.692086495	0.047682484	0.114281969	0.030051061	0.007333835	0.012464761	0.019711718	-0.030401456	0.104516893	0.088078573	-0.076404633	-0.001172458	0.015141427	0.286770966	0.288023441	0.046110449	0.035810675	0.173461399	0.227536494	0.071014442	0.1339823	0.291427519	0.081720841	0.238722737	0.093505262	-0.089202406	0.181866664	0.039624029	-0.113243257	0.078438863	0.009968477
ADAMTS7	0.152682716	0.198443866	-0.284024747	-0.455058599	0.872226528	-0.214170441	-0.018302318	0.115635006	0.235628112	-0.316430415	-0.316306804	1.329415495	-0.175170873	-0.452985224	0.540199681	-0.182479479	0.282100658	-0.273309252	1.011976456	-0.745042402	-0.759871805	-0.880999573	-0.934927232	-0.222750813	0.103222187	-0.569287633	-0.873525602	-0.181015787	0.653711418	-0.047410029	-0.163627248	-0.077165341
ADAMTS7	0.055416198	0.413981162	-0.050296823	0.033457202	0.025563566	0.223879508	0.222661367	0.073131606	0.024876532	0.100513969	0.043012687	0.2705569	0.178213065	-0.040133775	0.125197779	-0.066297381	0.238641478	0.201331519	0.257474258	0.141625163	-0.092924495	0.010475458	0.078231456	0.111806914	0.128971034	0.096722903	0.100990223	0.011781363	0.076765306	0.333746469	0.095891638	0.195361031
ADAMTS7	-0.051926769	-0.413165936	-0.053795418	-0.233742762	0.587060899	0.073681252	0.107068422	0.328198548	0.173463345	-0.073077329	-0.561373602	0.657750839	0.053111594	0.128004499	0.054515871	-0.221258406	0.085356453	-0.210385922	0.439482493	-0.41066996	-0.906567915	-0.413207322	-0.492142404	-0.170317605	-0.091797354	-0.288368178	-0.401725229	-0.076747149	0.277283077	0.211866344	-0.184034803	0.264993309
ADAMTS7	0.158727669	0.245433644	0.264535561	0.226935049	0.280447062	-0.089342606	0.208183949	0.153816861	0.068026813	0.31919235	0.05195543	0.350584564	0.640100353	0.187899692	0.482759982	-0.145000941	0.449699806	0.213863447	0.206779911	0.321144464	0.185030449	0.212226177	0.152141147	0.183894964	0.326734342	0.137145682	0.377662538	0.165374732	0.122227913	0.163581317	0.038230486	0.203344252
ADAMTS8	0.924727393	1.24139912	0.348847974	0.003033768	0.197197387	0.866055284	0.9107627	0.385725043	0.564819666	-0.594916895	-0.622043236	-1.107222608	-0.189308388	-0.162128057	-0.489679976	-0.714892423	-1.073142066	0.438391774	-0.187975055	0.26316455	-0.139888697	-0.210684212	-0.278508989	-0.586067064	-1.259324152	-1.13307338	-0.331141714	-0.876333974	-1.182936413	-0.563220468	0.341247072	-1.178142256
ADAMTS9	-1.149588371	-1.160141353	0.715662348	-0.903891388	-0.772961245	-1.195474722	-1.430951335	-0.145411713	-0.715399169	0.108468694	0.141597818	-0.900132863	-1.857167973	-1.347229992	-1.28411693	-1.860269447	0.914793051	0.311106586	-2.184259206	-0.961543723	-1.072777137	-0.818052467	-1.194556787	0.027679365	-0.274109731	0.4213143	-0.770777563	-2.10251176	-1.257855747	-1.321537761	-1.283549899	2.09349942
ADAMTSL1	0.028296414	-0.031590499	-0.236906043	-0.043827908	-0.030870352	-0.248373108	-0.070379313	-0.079513797	0.224437853	-0.107159125	-0.127771861	0.136719216	-0.129880962	-0.322980581	-0.245574349	-0.044514621	-0.402332118	0.218028195	0.149563435	-0.122535397	-0.104453198	-0.09831845	0.004245519	-0.129295081	0.057461639	-0.106145697	-0.078892762	-0.106542686	-0.017660856	0.061970544	-0.143562351	-0.028426172
ADAMTSL1	-0.017559127	0.297901601	0.205887889	0.249955078	0.132726577	0.162298338	0.086132597	0.195991315	0.046023843	0.381135936	-0.592221979	0.283351962	0.116242956	0.203924111	0.20488133	0.300256983	0.158357316	0.280485886	0.13248007	0.2526925	0.067413439	0.122089491	0.077984116	0.172170678	0.38619447	0.328759615	0.269083959	0.101264086	0.11147646	0.034423714	0.149331526	0.130973246
ADAMTSL1	0.044561468	0.321391169	0.136823953	0.012634735	-0.066562649	-0.028163764	0.131722414	0.082673483	-0.001275861	0.024696548	-0.244179991	0.097484037	0.090000655	-0.016706079	0.233680607	0.053820393	0.193061918	0.088415858	0.18390916	0.031100066	-0.006482054	0.075141385	-0.264611881	-0.1129692	0.18388656	0.186154656	-0.066341094	0.016138409	-0.021374878	-0.017761119	-0.139699086	0.045528528
ADAMTSL1	0.105253263	0.118481883	-0.026896507	0.110597542	0.022960839	0.171714019	0.109727436	0.066701304	-0.090569868	0.009433871	0.206824253	0.101251878	-0.04062981	0.074208868	-0.100297752	0.069721024	-0.069140639	0.201178259	0.104559658	-0.02450131	0.127945902	0.045344917	-0.114481885	0.101638144	0.066011186	0.134444479	-0.166260885	0.178260674	-0.002511712	0.1577021	0.146289259	0.080495173
ADAMTSL2	0.123438369	-0.324360036	-0.532987722	-0.195304245	-0.093330986	-0.110014158	-0.363664986	0.107553999	-0.071571368	0.247127482	-0.324679401	-0.622811749	-0.464874161	-0.124946094	-0.472230384	-0.878690318	-0.94123425	-0.255944616	-0.532106175	-0.50250154	-0.549906348	-0.518926479	-1.365502749	-1.484632767	-0.741420918	-1.00758125	-1.063238525	-0.981609911	-0.745386626	-0.136008767	-0.604915628	-0.417093747
ADAMTSL2	0.05450464	-0.22676357	-0.137441149	-0.260151069	-0.184658361	-0.044176897	-0.066448699	-0.057410652	-0.126599879	0.350715535	-0.559639602	-0.481144521	-0.337534969	-0.218209491	-0.629090167	-0.553475677	-0.723501191	-0.169569676	-0.578068634	-0.329337863	-0.651778998	-0.592191838	-0.729057334	-0.91425541	-0.736704523	-0.630655732	-0.717255688	-0.706603751	-0.74402059	-0.327037381	-0.462154952	-0.581302441
ADAMTSL2	0.182670631	0.038746743	-0.648541259	0.047181763	0.100572769	0.175574699	-0.300028501	-0.20487176	-0.006062647	0.158830113	-0.501010293	-0.993490444	-0.882268717	-0.105509665	-0.828553169	-1.459869422	-2.379208176	-0.290395343	-0.942942093	-0.508462241	-0.851126422	-1.007698845	-1.439694942	-2.347708369	-1.427113032	-1.441559236	-1.069506182	-1.523478024	-1.37842755	-0.347333093	-0.684753667	-1.054922082
ADAMTSL3	-0.472959975	-0.3583275	0.713723221	-0.168540377	-0.037471378	-0.04414773	-0.188369681	-0.16874706	0.029043631	0.448627358	-0.358206955	0.167832918	0.022023107	-0.198087609	-0.316601443	0.736109936	-0.180115111	-0.743283283	-0.26294283	0.580323181	0.09943448	0.330870484	1.362821422	0.191525388	0.345778917	0.381607703	0.259520791	0.421329739	0.269743242	-0.232591937	0.53004787	-0.295713198
ADAMTSL3	-0.120951037	0.110311172	0.464554188	-0.019948982	0.13828195	0.075066503	0.155144915	0.081937259	0.166807918	0.351798834	0.37249437	0.811223141	0.354355464	0.394799364	0.072294436	0.684566828	0.054740814	-0.001986028	0.567821154	0.123071421	0.378166283	0.272954952	0.448900741	0.12007612	0.570925314	0.397282861	0.288733218	0.366593995	0.849690354	0.407430755	0.316779207	0.040515996
ADAMTSL4	-0.104408504	0.039954651	-0.02387751	-0.042078348	-0.070728726	-0.118859783	-0.142003067	0.022574315	-0.165619174	0.271363491	-0.065595001	0.016388751	-0.102758533	-0.110820467	0.006450424	0.016859015	0.41424427	-0.14154746	-0.100195329	-0.05143206	-0.154114492	-0.153309382	-0.122053885	0.147717616	-0.016007868	-0.052556296	-0.023787209	-0.159645811	-0.162494777	-0.15552367	-0.092911717	0.005273291
ADAMTSL4	-0.061888831	0.252935903	0.252621098	0.06984912	0.004571833	0.040530054	-0.066604904	0.101074357	-0.089066744	0.048534951	0.160488287	0.105492394	-0.005347127	-0.097056348	-0.016179778	0.072276713	0.303266232	0.201831352	0.181039702	-0.148961511	0.089758776	-0.050856771	0.063814116	0.034041549	-0.022705009	-0.065185651	0.048134263	-0.045822508	0.137842619	0.167898847	-0.038963553	0.156504337
ADAMTSL4	-0.046242676	0.091440292	0.239708111	-0.090094168	0.02096993	0.104708651	0.052471965	0.140871291	-0.092820383	0.156580565	-0.939762965	0.133089992	-0.14259076	0.016742652	-0.02603316	0.002257879	0.233692202	0.038344989	0.232622589	-0.053140321	-0.088374424	-0.017150402	-0.284155121	0.204436747	-0.133345845	-0.00810822	-0.119010451	-0.145724714	-0.048154361	0.092317416	0.109393586	0.12266752
ADAMTSL5	0.003932168	0.636900145	-0.143810404	0.172554953	0.17759936	0.193379161	-0.032920624	0.65366378	0.158058021	0.234213024	-0.071523028	-0.028978167	-0.266234908	-0.429747093	-0.534389489	-0.522520326	-0.459454917	-0.317369188	0.060121534	-0.217027325	-0.496310736	-0.633629843	-0.856201176	-0.552432647	-0.266597742	-0.317626446	-0.65209017	-0.325462046	0.063060889	0.261248125	-0.482397695	0.53498407
ADAMTSL5	0.035612557	0.159400481	0.029093725	0.309326358	0.163295643	0.148663088	0.015706813	0.447655747	0.295833455	0.117220579	0.025514478	0.28778069	-0.471395802	-0.685266707	-0.310783448	-0.792328199	-0.30106316	0.053638229	0.122082287	-0.573875794	-0.847262453	-1.132218598	-1.229588252	-0.656070181	-0.328819114	-0.615072293	-0.783675043	-0.629171694	0.030991566	-0.342817467	-0.746904841	0.02109445
ADAP1	0.153605602	0.432335835	0.108684873	0.369793951	0.321965327	0.635235806	0.345978504	0.690950619	0.426058993	0.460416091	-0.477502172	-1.022178727	-0.886324631	-0.523744993	-0.848302512	-0.940755927	-0.953459997	-0.001710844	-0.310208893	-0.091546275	-0.82299161	-1.047335546	-0.700366599	-0.825465863	-0.438522876	-0.13857824	-1.128662946	-0.471831501	-0.473857799	0.113041775	-0.505776686	-0.187032823
ADAP2	-0.236627862	0.407054712	-0.49929302	0.465652551	0.56259401	1.023109398	-0.278816912	-0.494077237	-0.207067568	0.660799366	1.038074641	2.59570482	1.927815891	1.422672795	1.951054274	1.605181571	0.433888682	-0.153782281	2.039562535	0.732839369	0.86340485	0.716082081	0.62374222	-0.558140532	1.240368785	0.549069633	0.088810746	1.197279425	1.184908469	-0.349928926	0.886327513	-0.652312432
ADAR	0.259407	-0.157730234	-0.225193082	-0.154388918	0.005791776	-0.111634441	-0.023516388	-0.15544074	-0.086766924	0.109138388	-0.385801784	-0.00944637	0.162563196	-0.203192499	0.194836269	0.186597231	0.416874909	0.142071838	0.106274646	0.107721985	-0.203201122	-0.123162873	0.337931204	-0.111579964	0.126762831	-0.248095649	0.261500091	-0.354102496	-0.399785741	-0.075649283	0.058852572	-0.515239524
ADARB1	0.333163395	-0.508442344	-1.556304809	-1.659263735	-1.546803944	-1.906834264	-0.574677447	-0.729595553	-1.121818111	-1.630967547	-0.932568093	-1.162757685	-1.725469989	-1.270983798	-1.065763345	-1.057573955	-1.707912793	0.301394834	-1.502596545	-1.92880141	-1.468942724	-1.495820601	-1.562655427	-1.877515937	-1.547668126	-1.814637595	-1.553380417	-1.696953505	-1.697439956	-2.264070114	-1.437521505	-2.09864512
ADARB1	-0.107435296	-0.112657569	-0.115647251	-0.167058891	0.015317039	-0.35181099	-0.059224249	0.246646627	-0.013053556	-0.142162855	0.208189992	0.253588006	0.03007031	-0.004253483	0.000347671	-0.177063963	-0.006157614	0.327545922	0.18274089	-0.180505419	-0.049718279	-0.044926755	-0.232106389	-0.142489218	0.005749619	-0.041343604	0.04101922	-0.000944999	0.168027677	0.164842021	-0.107012407	0.056651168
ADARB2	-1.231245413	1.516337468	0.52845686	1.074554521	1.085466209	1.252057574	0.082457624	0.974037795	-0.079724303	0.418745752	0.053971493	-0.911065697	0.085216198	1.792970487	0.084100432	-0.201583438	-1.474298098	-1.274426347	0.565969807	0.525977478	1.520336791	0.310253342	0.274389142	-0.822756056	0.875693367	-1.327244545	0.395665472	0.029431505	1.511880827	2.327626932	0.270953205	0.856586771
ADARB2	-0.324025425	0.585048547	0.234631394	0.281211899	0.240268681	0.593332717	-0.06215355	0.034973529	-0.262499609	-0.038397959	0.213024065	-0.166753988	0.125502816	0.71300686	-0.110135212	0.035645851	-0.385902303	-0.263906522	0.106000973	0.221554429	0.719377702	0.023435561	0.357087801	-0.367592662	0.233614336	-0.33871483	0.509936171	0.202668553	0.796669627	1.702661194	-0.114754171	0.603428462
ADARB2	-0.990748747	0.874670559	0.444267954	0.535460285	0.903224246	0.675781752	-0.056722636	0.840662037	0.047699943	0.388982508	-0.385562491	-0.898909192	-0.153768618	0.873352865	-0.213741946	-0.418753104	-1.576757662	-1.540257656	-0.20527487	0.33124202	0.818588555	0.00560372	-0.128922704	-1.147367702	-0.125474397	-1.357433272	-0.712727052	0.092613273	0.563933533	1.485527417	-0.124152042	0.274709476
ADARB2	-1.034863011	1.258302987	-0.385256358	0.598073633	0.648704655	1.03142602	0.225367494	0.352864843	-0.629133974	-0.263800553	0.089840102	-0.99559649	0.00246573	1.06826087	-0.573874192	-0.905999173	-1.167311573	-0.88368793	-0.271354561	0.143507516	0.779092541	-0.475856774	-0.222855737	-0.496124008	0.517236698	-1.644583913	0.513635267	-0.954543933	1.038594843	1.425440366	-0.389608817	0.597496553
ADARB2-AS1	0.065291068	0.946663405	0.880356247	0.305662271	-0.80102926	-0.414840052	-1.400385363	0.86843856	-0.970079985	-0.062791909	-1.739170842	-1.473270912	0.260738105	-1.957321277	-0.503045423	-1.269151773	-0.327365549	-2.425647953	0.41601477	0.551187058	-1.872099704	0.43820848	-0.390015808	0.405348866	2.041741237	0.332151471	0.374432688	0.891546659	-1.384996373	0.678579943	-1.842157273	-1.773395999
ADAT1	0.25154701	-0.336179423	0.679838667	0.369058304	-0.038092637	0.345947359	0.137311944	0.128381741	0.040604476	0.295328063	0.041211304	-0.628310686	-0.276189294	-0.71229771	-0.652390313	-0.341710224	-0.797975262	-0.140509563	-0.416358698	-0.149889455	-0.313308265	-0.37317346	-0.311751289	-0.81088996	-0.618593029	-0.223663465	-0.759748447	-0.425229099	-0.388260344	-0.411675255	-0.556471256	-0.973871568
ADAT2	0.194787184	-0.087021166	-0.072252357	0.171889422	-0.07091437	-0.264507585	-0.019427263	-0.018275971	-0.070164981	-0.378129171	-0.079734813	-0.240847217	-0.253391518	0.036864686	-0.164812972	0.317826103	-0.421934643	-0.154347862	-0.351097624	0.103220327	0.066030047	-0.058681661	0.074648051	-0.067289685	-0.290877616	-0.139286039	0.056486785	-0.086265184	-0.354964489	0.0823684	0.067183481	-0.251703163
ADAT2	0.554844778	0.669789195	0.855303124	0.955752472	0.894911382	0.941603775	0.354178134	0.48083912	0.642315681	0.539641877	0.791077769	1.007087047	0.920656092	0.940703184	0.878675358	0.280137174	0.443162235	0.966528215	1.376154374	0.183763597	0.571833226	0.495418937	0.007694971	0.335922876	0.71136232	0.143649609	0.428893623	0.135273013	1.460374811	1.274593384	0.573768752	1.139748129
ADAT3	-0.361021116	0.272732636	0.212406213	0.656016502	0.615596453	0.447930951	-0.211228732	0.498758339	-0.087332994	0.30567461	-0.114001193	-0.125246398	-0.480586991	-0.17653385	-0.272694943	-0.388030145	-0.41746153	-0.559657545	0.231470616	-0.19089889	-0.576664679	-0.632701529	-0.708626269	-0.743903061	-0.388789854	-0.539226159	-0.758262944	-0.564461171	-0.208856843	0.080376004	-0.274795139	-0.103986372
ADC	0.084600958	0.178151055	0.818401959	0.807286578	0.468624526	0.42574683	0.245017034	0.796324001	-0.128343509	0.972851334	-0.421822889	-0.770628141	-0.129491065	-0.698437134	-0.5893144	-0.250292319	-1.344783345	-0.240610789	-0.611722449	0.239286973	-0.567767111	-0.323767652	-0.133834547	-1.279983019	-0.554746226	-0.675854268	-0.71612812	-0.54150666	-0.516730201	-0.156289666	-0.322998377	-1.22519074
ADC	0.275167736	0.313771525	0.690681483	0.950463936	0.820729247	0.727226813	0.268600499	1.001204847	0.19542829	0.94431712	-0.160404526	-0.044608606	-0.128714523	0.085905556	0.217314828	-0.046359072	-1.279976358	0.108152691	-0.22998999	0.604663482	-0.36376612	0.194732921	-0.004300445	-1.357886303	-0.005259267	-0.856027698	-0.201146104	-0.648512171	-0.225440018	0.360501122	0.277835201	-0.576443138
ADCK1	0.157334772	0.302975513	1.013695471	0.509662997	0.276766206	0.709239059	0.042799492	0.04417227	-0.035671115	0.592342037	-0.601973529	-0.271260295	-0.043657765	0.082691498	-0.233926082	0.126750626	-0.42394409	-0.190824753	-0.488149426	0.390863719	0.001318332	-0.008526266	0.139420297	-0.386911335	-0.288600451	-0.487726995	0.09337037	-0.311683156	-0.430925883	0.267548352	0.270663815	-0.127734516
ADCK2	0.021143688	-0.140876579	0.324792368	0.057418818	0.096147036	0.129315968	0.27798164	0.284791627	-0.260877262	0.254757857	0.110522737	-0.364796048	-0.027705057	-0.32008653	-0.427208053	0.103306174	-0.384797146	-0.104408968	-0.323694201	-0.016075312	-0.111294287	-0.168795226	-0.042291956	-0.328697404	-0.480253228	0.020598408	-0.403078873	0.065909751	-0.27120543	-0.146881383	-0.115805784	-0.358493868
ADCK3	-0.305174438	-0.405801372	0.012097213	-0.039889902	-0.119399907	-0.060645545	-0.225083286	-0.240735239	-0.344475789	-0.011237436	-0.21679762	-0.459728728	-0.462464825	-0.259901821	-0.754950407	-0.209009838	0.07278269	-0.400264863	-0.648168956	-0.245699264	-0.157792142	-0.567230346	-0.52900084	-0.003196646	-0.370912538	-0.428692142	-0.040623518	-0.527319721	-0.529310835	-0.549585444	-0.337249269	-0.070653401
ADCK3	0.161535757	0.124668826	0.003568257	0.027086442	0.010926177	0.121816061	0.050499868	-0.026501253	0.156524202	0.028405952	0.172650592	0.072987589	-0.091660657	0.094391669	0.106544027	0.071452642	0.058383151	0.024369382	0.110292632	-0.053509763	0.085650006	0.049155351	-0.10249413	0.003976255	0.145029711	0.05260819	-0.041956438	-0.062744187	0.107873281	0.421546878	-0.020015322	-0.023489013
ADCK4	-0.073111813	0.666657953	0.44298919	-0.027958838	0.021014092	0.135524627	-0.046609643	0.045007438	-0.096009975	0.31326221	-0.013716698	-0.245095239	-0.133181946	-0.177927078	0.001669679	-0.068880319	0.073030484	-0.008462057	-0.461696975	-0.205778351	-0.312872609	-0.476075311	-0.374249443	-0.17719341	-0.261038573	-0.292664967	-0.606277655	-0.229702683	-0.271851517	-0.476176656	-0.475725359	-0.13006833
ADCK5	0.280981848	0.110295246	-0.051314941	-0.211716015	-0.053157804	-0.149240705	-0.081693299	0.127531959	-0.003130634	0.222917234	-0.179417466	0.017350531	-1.03570679	-0.16256533	-0.178732239	-0.192235899	-0.172248562	0.10371971	-1.17396162	-0.451832328	-0.482064441	-0.691273792	-0.843174577	-0.806234075	-0.229519583	-1.017367592	-0.250815852	-1.098338771	-1.072249582	-0.585316563	-0.558617729	-0.622812069
ADCY1	1.42069944	-0.44186704	-2.811505466	-1.826727815	-2.276340654	-3.245798808	0.711251055	-0.230526413	-0.105720767	-2.890515824	-0.976642871	-2.66615332	-2.907773072	-3.115561891	-2.488324082	-2.521286205	-2.972994514	1.063185616	-1.972271958	-2.506744287	-2.958411422	-2.198303951	-1.756281683	-3.232320681	-2.717502902	-2.909742978	-2.689707734	-3.052070201	-2.76773882	-2.833434714	-2.114539524	-2.240257325
ADCY10	0.174582038	0.082364966	0.036375198	0.1579599	-0.053046276	-0.03452647	0.140160867	-0.149329217	0.016612343	-0.032840924	-0.068967857	0.062142244	-0.167373697	0.061750021	0.201833573	-0.06545501	-0.014745992	0.1366422	-0.024952625	-0.070813254	0.101612475	0.116980324	0.040226409	0.083653894	-0.006858024	0.078281962	0.152477513	-0.063516133	0.026713777	0.057998466	0.290734844	0.023722565
ADCY2	0.556854328	0.065562163	-0.212476049	-0.118224444	-0.220547642	-0.372378362	0.488368873	-0.125563388	0.186429936	-0.402790266	0.12453577	-0.469052514	-0.365900354	-0.284837546	-0.303128128	-0.260409021	-0.725951869	0.768827838	-0.087692496	-0.390092806	-0.100940674	-0.021649326	0.267746502	-0.519643811	-0.461736529	-0.506911197	-0.177312278	-0.459560876	-0.368247205	-0.665660496	-0.16702078	-0.384588558
ADCY2	0.245377632	-0.152270094	-0.131390754	-0.131300299	-0.161851755	-0.342129965	0.301550977	-5.75E-05	0.037287901	-0.259250903	-0.083984846	-0.351736687	-0.151569857	-0.073706301	-0.002640284	-0.13434418	-0.278787413	0.712445895	0.239165505	-0.226188296	0.018246043	0.124682188	0.053737461	-0.31387162	-0.127221011	-0.068439632	-0.210618884	-0.178141773	0.000116295	-0.263640275	-0.027483096	-0.201056938
ADCY3	-0.27456001	0.141943855	0.730792845	0.708810259	0.294833634	0.948750381	-0.218433193	0.394000417	-0.12681416	0.128852677	-0.148446442	0.628590967	-0.773522499	0.033140457	-0.014577047	-0.188789935	0.098913087	0.316509541	0.228496866	-0.451624553	-0.167579996	-0.66339256	-0.732399988	-0.382964983	-0.463835604	-0.897585247	-0.681204656	-0.950845054	-0.242108764	0.182874647	0.238653075	-0.039695695
ADCY4	-0.516692963	0.015868381	0.536471434	0.168484946	0.147072187	-0.193401742	-0.587786154	-0.434881797	0.178902704	0.131370975	-0.536688625	0.388136199	-1.44875567	-0.345422213	0.093188371	-0.235497829	-0.156586552	-0.36790851	-1.721094693	-1.07496955	-0.821372707	-0.642072518	-0.853246985	-0.794409919	-0.245074648	-0.794306592	-0.349398675	-1.32306992	-1.870054641	-0.505581507	-0.496426884	-0.452513957
ADCY4	0.111461849	0.061175056	0.127159302	0.101078435	0.115550941	0.193947748	0.075308529	0.167544336	0.150062337	-0.073811953	0.147400713	0.195620688	-0.066825425	0.037231227	0.013164031	-0.062903987	0.087971626	0.141569608	0.217456658	0.012080699	0.171636867	0.107888703	0.132196127	0.103017773	0.076728392	0.023351136	0.092754747	-0.042782327	0.159153834	0.391307854	0.008460428	0.350339121
ADCY5	-0.099748671	-0.070774825	0.170734052	0.107555516	-0.13161692	-0.241580751	0.056106547	-0.027533903	-0.08757125	0.018643451	-0.307569953	-1.195533649	-0.869066267	-0.657746988	-0.933691551	-0.770671947	-0.705488129	-0.366128599	-0.66086814	-0.317854838	-0.64919591	-0.82788073	-1.044901238	-0.894033863	-0.925855238	-0.838478977	-1.270627672	-0.868071338	-0.778600446	-0.331826041	-0.976688191	-0.346199556
ADCY6	0.263517924	-0.423941081	0.046330507	-0.043380051	-0.102959701	-0.319908181	0.17389789	-0.164257266	-0.277297633	0.119426442	-0.338305922	-0.678222568	-1.048785538	-0.958952556	-0.514064167	-0.452499408	-0.477438894	0.0355787	-1.125932364	-0.391128528	-0.847516142	-0.813079259	-0.623189384	-0.785925121	-0.687814942	-0.643553943	-0.917533692	-0.86675957	-0.906929437	-0.614532134	-0.404094508	-0.638509914
ADCY7	-0.563790348	-0.530248511	-0.204750585	0.297230174	-0.156949324	-0.03297465	-0.296608386	-0.731770947	-0.43148002	0.951814046	1.427326219	1.362263917	0.38291891	0.813572359	0.962269524	1.023868424	0.75810377	0.123904917	0.319929197	0.251616446	0.560162958	0.606337079	0.269883255	0.055423598	0.941021473	-0.094129142	0.358162523	0.481074369	-0.191407279	-0.636974245	0.130128119	-0.585390628
ADCY8	0.016957333	-0.062982655	0.054626892	-0.138310519	0.03138142	-0.198384631	-0.036898018	-0.002614901	-0.130027363	0.222948676	0.429327424	1.024753368	0.477291192	0.324605945	0.348544073	0.709805055	0.242563671	0.117466204	0.29922859	0.526310583	0.208732284	0.332041782	0.859319577	0.481374213	0.507046469	0.278011263	0.444974328	0.45337658	0.889086207	-0.454965606	0.478634614	-0.011400369
ADCY9	0.270288089	-1.030708974	-1.392482671	-0.922452225	-0.962156454	-1.313653412	-0.368856191	-0.623786459	-0.31840767	-1.060202699	-0.255724616	-0.541921292	-1.071393677	-0.770536234	-0.423350195	-0.544387303	-0.639582325	0.826320439	-0.633994721	-1.21707449	-0.902187145	-0.899262936	-0.897640457	-0.874122011	-0.654357473	-0.811678185	-0.264108703	-1.357500393	-0.964148089	-0.975133859	-0.995877838	-0.906327894
ADCYAP1	-0.155058467	-0.319628271	-0.985941334	-0.355028236	-0.510174097	-0.757555862	-0.628072838	-0.600023218	-0.392296925	-0.71768869	-1.044437645	-1.095886848	-1.252591392	-1.160452709	-0.862407794	-1.33255574	-0.971387453	-0.455652506	-1.413125458	-1.164802914	-0.897074143	-1.093125819	-1.271934188	-1.154529206	-1.075892986	-1.000741421	-0.860477714	-1.258865423	-1.0431707	-0.881961137	-0.868034005	-1.045592214
ADCYAP1R1	-0.032400913	0.024613686	-0.359915073	-0.498973241	0.064093251	-0.505312475	-0.237736467	0.272514224	0.472843631	-0.01951101	-0.133172241	1.448677892	0.33961522	-0.147415	0.545944238	0.575304232	-0.354577187	-0.379885916	0.913974382	0.132388417	-0.282542382	-0.077590789	-0.06431463	-0.528858167	0.477699135	-0.032646316	0.020770758	0.392834143	1.033824815	-0.658906216	0.114585676	-0.091598775
ADD1	0.285118019	0.028132265	0.199073725	0.008035009	0.226838255	0.602258755	0.000750334	0.024903006	0.3861713	0.227326974	0.073242623	-0.231341932	-0.208936057	-0.065560198	-0.072742101	-0.609618792	-0.324377554	-0.051575271	0.120893016	0.025277792	-0.386469444	-0.751161858	-0.66696582	-0.64903688	-0.280629229	-0.230144908	-0.804000082	-0.763076854	0.169865663	-0.075296788	-0.455880638	-0.204887691
ADD2	0.226478733	0.268638235	-0.539949006	-0.255690094	-0.2976461	-0.418182418	-0.153641598	-0.235356485	0.009202228	-0.532930878	-0.182218726	-0.691107069	-0.678134787	-0.709123359	-0.272231016	-0.551554143	-0.461005141	0.158501453	-0.554127209	-0.436889377	-0.691018162	-0.631430938	-0.70952004	-0.588383354	-0.589368279	-0.141868622	-0.621922072	-0.680451413	-0.605729122	-0.626574205	-0.588551066	-0.576674615
ADD2	0.524393452	0.182774045	-1.18831079	-0.938817196	-0.866354224	-1.587095934	-0.137424652	-0.530758743	0.265217402	-1.295047774	-0.329884499	-1.29680693	-1.210551006	-1.251255981	-0.752574351	-1.425248342	-0.952959513	0.85951923	-0.905128821	-1.225812902	-1.439084553	-1.312304498	-1.466365628	-1.507794086	-1.4652549	-1.108711975	-1.478328477	-1.485080812	-1.275827673	-1.361075717	-1.624325076	-0.839339214
ADD2	-0.167960328	0.213401475	-0.141192431	-0.118946024	-0.129080064	-0.34085953	-0.318219974	-0.17446282	-0.212111804	-0.298033677	-0.256332764	-0.768172561	-0.484182088	-0.546936146	-0.345726762	-0.329054706	1.339368049	-0.277332648	-0.485581628	-0.27644422	-0.642501083	-0.258379449	-0.356026387	1.361383386	-0.350702734	-0.033724302	-0.450018334	-0.376814122	-0.640108825	-0.385338266	-0.34576458	0.501818411
ADD3	-0.347802301	-0.617483706	0.331227163	-0.001226357	-0.428767585	-0.015994858	-0.161942403	-0.059427779	-0.041694746	0.324606099	0.315367165	0.761131263	0.532715107	-0.538227666	0.275049873	0.938822417	-0.007363995	-0.804947326	0.202616085	0.443159313	0.330053499	0.788085951	1.018760564	0.135064515	0.481938057	0.533037525	0.4033177	0.503001373	0.942210725	-0.730887233	0.572692143	-0.587267914
ADH1A	-2.299043085	-1.734695308	-2.261992354	-1.701066119	-1.430238614	-2.285765853	-2.429449156	-2.152503579	-2.00120883	-2.358994177	-2.524109432	-2.440716373	-3.037240075	-2.961860296	-2.589543467	-3.2413299	-2.339311085	-2.752036316	-2.908863458	-2.86495554	-2.826242237	-2.708440355	-3.294979356	-2.710018546	-2.167369247	-2.370159059	-2.606728753	-2.712888388	-2.657478743	-2.639333924	-2.855638159	-2.445363611
ADH1B	-0.805492235	-0.356143191	-0.815981387	-0.473484617	-0.462077008	-0.825050839	-0.825974489	-0.863318427	-0.84156539	-0.96960706	-1.077061551	-0.950206743	-1.286867159	-1.179648329	-0.925689683	-1.438867216	-0.983629682	-1.287205056	-1.329415474	-1.228543072	-0.211280077	-1.036995521	-1.240743601	-1.146576715	-0.837115336	-0.996969214	-1.043094942	-1.278432395	-1.058897166	-0.896504222	-1.036654852	-1.102424987
ADH1C	-3.028888707	-1.720487451	-2.815379852	-2.630418188	-2.401760214	-2.920167133	-3.264388902	-2.54685547	-2.77565557	-3.023906632	-2.924074478	-2.646512442	-3.550139971	-3.529654993	-3.243317121	-3.670291545	-2.727793417	-3.082259694	-2.921450779	-3.290190703	-3.24362064	-3.224915341	-3.87278788	-3.039473679	-2.035101767	-2.626682639	-3.330903256	-3.115094558	-3.17398824	-2.715485589	-3.505668948	-2.856029649
ADH4	-2.85699463	-1.932284926	-2.951282219	-2.208597887	-1.710969355	-3.040493212	-2.537880573	-2.831360122	-2.597995647	-3.024239026	-3.554898552	-3.070979274	-3.397931476	-3.653006904	-3.16323704	-3.777574238	-2.611957172	-3.389307944	-3.375705307	-3.239930547	-3.173010756	-2.783808559	-3.941620065	-2.930068229	-3.249852127	-3.206953047	-3.224754254	-3.099733253	-3.133789304	-3.061339972	-3.620293061	-3.038490357
ADH5	0.100514701	-1.042326041	-0.134138738	-0.950326718	-0.662772618	-0.462023363	0.269514617	-0.072248081	0.330812211	-0.085127	-0.473307204	0.412142154	0.120206433	-0.543865097	-0.022604207	0.658657743	-0.087070907	-0.350117328	0.18156064	0.021202304	-0.475925896	0.266707897	0.778752822	0.029481969	-0.028308253	0.600289133	0.283969505	0.77812885	0.390966848	-0.866244062	0.428225956	-0.663905738
ADH6	-0.497741608	0.021376511	-0.153233524	-0.246266786	-0.106107926	-0.498145451	-0.455131806	-0.388265681	-0.406373872	-0.39411224	-0.843178057	-0.37179996	-0.238742287	-0.373519747	-0.472669717	-0.496169069	-0.449906806	-0.522052037	-0.432980373	-0.270160082	-0.449518377	-0.639701365	-0.585225453	-0.523142982	-0.323090535	-0.450704752	-0.417587005	-0.503808223	-0.581416035	-0.476680674	-0.593739498	-0.535250074
[truncated: 29,343 more rows]
